# Supplementary material for: Impacts of Drought Stress and Mycorrhizal Inoculation on the Performance of Two Spring Wheat Cultivars
Source: Plants (Basel). 2022 Aug 24;11(17):2187. doi: 10.3390/plants11172187 (PMC9460616; doi:10.3390/plants11172187)
Supplement: Supplementary file 1 [file plants-11-02187-s001.zip]

Archive with 4 entries (3 files):
- Data_Manuscrip_Pons_M¿╣ller_2022/
- Data_Manuscrip_Pons_M¿╣ller_2022/Data_Analyses_PONS_MÜLLER.R
- Data_Manuscrip_Pons_M¿╣ller_2022/Data_Manuscrip_Pons_Müller_2022.xlsx
- plants-1852143-supplementary.pdf
