# Supplementary material for: Impacts of Drought Stress and Mycorrhizal Inoculation on the Performance of Two Spring Wheat Cultivars
Source: Plants (Basel). 2022 Aug 24;11(17):2187. doi: 10.3390/plants11172187 (PMC9460616; doi:10.3390/plants11172187)
Supplement: Supplementary file 1 [file plants-11-02187-s001.zip › Data_Manuscrip_Pons_M¿╣ller_2022/Data_Analyses_PONS_MÜLLER.R]

#####################################################################################
########              ** R SCRIPT ASSOCIATED WITH THE PUBLICATION  **
########            "Impacts of Drought Stress and Mycorrhizal Inoculation
########              on the Performance of Two Spring Wheat Cultivars"                 
########                        Caroline Pons, Caroline Mueller 
#####################################################################################

library("MASS")
library("lme4")

# to create the respective CSV file (as suggested in the code below),
# use the naming of the data sheets in Excel.

# CONTENTS #
## All calculations for cultivar Mistral (MIS)
#### Time Point T1
#### Time Point T2
## All calculations for cultivar Chamsin (CHA)
#### Time Point T1
#### Time Point T2


###### All calculations for cultivar Mistral ######
# TIME POINT T1 # 

# TOTAL ROOT LENGTH COLONIZATION #

data <- read.csv("TRLC_MIS.csv")

irrigation <- data$irrigation
myk <- data$myk
TRLC <- data$TRLC

m1 <-lm(asin(sqrt(TRLC/100))~irrigation*myk)
dropterm(m1,test='F')
# no interaction
m2 <-lm(asin(sqrt(TRLC/100))~irrigation+myk)
dropterm(m2,test='F')
plot(m2)
hist(residuals(m2))
summary(m2)


# APPLIED WATER USE EFFICIENCY #

data <- read.csv("Biomass_T1_MIS")

irrigation <- data$irrigation
myk <- data$myk
WUE <- data$WUE_total_biomass


m1 <- lm(WUE~irrigation*myk)
dropterm(m1,test='F')
# no interaction
m2 <- lm(WUE~irrigation+myk)
dropterm(m2,test='F')
plot(m2)
hist(residuals(m2))
summary(m2)

# TOTAL ABOVEGROUND BIOMASS
Biomass <- data$total_biomass_DW_.g.

m1 <- lm(Biomass~irrigation*myk)
dropterm(m1,test='F')
hist(residuals(m1))
summary(m1)

# HARVEST INDEX #

HI <- data$harvest_index

m1 <- lm(HI~irrigation*myk)
dropterm(m1,test='F')
# no interaction 
m2 <- lm(HI~myk+irrigation)
dropterm(m2,test='F')
# myk not significant
m3 <- lm(HI~irrigation)
dropterm(m3,test='F')
hist(residuals(m3))
summary(m3)


# C CONTENT vegetative biomass #
data <- read.csv("CN_content_veg_biomass_MIS")
irrigation <- data$irrigation
myk <- data$myk
C <- data$c_proz

m1 <- lm(C~irrigation*myk)
dropterm(m1,test='F')
# no interaction
m2 <- lm(C~irrigation+myk)
dropterm(m2,test='F')
# myk not significant
m3 <- lm(C~irrigation)
dropterm(m3,test='F')
hist(residuals(m3))
summary(m3)


# N CONTENT vegetative biomass

N <- data$n_proz

m1 <- lm(N~irrigation*myk)
dropterm(m1,test='F')
# no interaction
m2 <- lm(N~irrigation+myk)
dropterm(m2,test='F')
hist(residuals(m2))
summary(m2)


# C/N RATIO vegetative biomass #
CN <- data$c_n_ratio


m1 <- lm(CN~irrigation*myk)
dropterm(m1,test='F')
# no interaction
m2 <- lm(CN~irrigation+myk)
dropterm(m2,test='F')


# C CONTENT ears
data <- read.csv2("CN_content_ears_MIS" )
irrigation <- data$irrigation
myk <- data$myk

C <- data$c_proz

m1 <- lm(C~irrigation*myk)
dropterm(m1,test='F')
# no interaction
m2 <- lm(C~myk+irrigation)
dropterm(m2, test="F")
# myk not significant
m3 <- lm(C~irrigation)
dropterm(m3, test="F")
hist(residuals(m3))
summary(m3)

# N CONTENT ears
N <- data$n_proz

m1 <- lm(N~irrigation*myk)
dropterm(m1,test='F')
# no interaction
m2 <- lm(N~myk+irrigation)
dropterm(m2, test="F")
summary(m2)
hist(residuals(m2))

# C/N RATIO ears #

CN <- data$c_n_ratio

m1 <- lm(CN~irrigation*myk)
dropterm(m1,test='F')
# no interaction
m2 <- lm(CN~myk+irrigation)
dropterm(m2, test="F")
hist(residuals(m2))
summary(m2)

# P CONTENT vegetative biomass
data <- read.csv("P_content_veg_biomass_MIS")

irrigation <- data$irrigation
myk <- data$myk
P <- data$P_mg_per_g

m1 <- lm(P~irrigation*myk)
dropterm(m1,test='F')
#no interaction
m2 <- lm(P~irrigation+myk)
dropterm(m2,test='F')
# myk not significant
m3 <- lm(P~irrigation)
dropterm(m3,test='F')
hist(residuals(m3))
summary(m3)

# P CONTENT ears 
data <- read.csv("P_content_ears_MIS")

irrigation <- data$irrigation
myk <- data$myk

P_ear <- data$P_mg_per_g

m1 <- lm(P_ear~irrigation*myk)
dropterm(m1,test='F')
# no interaction
m2 <- lm(P_ear~irrigation+myk)
dropterm(m2,test='F')
# myk not significant
m3 <- lm(P_ear~irrigation)
dropterm(m3,test='F')


# TIME POINT T2 # 

# APPLIED WATER USE EFFICIENCY #

data <- read.csv("Biomass_T2_MIS")
irrigation <- data$irrigation
myk <- data$myk

WUE <- data$WUE_total_biomass

m1 <- lm(WUE~irrigation*myk)
dropterm(m1,test='F')
hist(residuals(m1))
summary(m1)

# TOTAL ABOVEGROUND BIOMASS

Biomass <- data$total_biomass_DW_.g.

m1 <- lm(Biomass~irrigation*myk)
dropterm(m1,test='F')
hist(residuals(m1))
summary(m1)


# HARVEST INDEX #
HI <- data$harvest_index

m1 <- lm(HI~irrigation*myk)
dropterm(m1,test='F')
# no interaction 
m2 <- lm(HI~irrigation+myk)
dropterm(m2,test='F')
hist(residuals(m2))
summary(m2)


# THOUSAND KERNEL WEIGHT #
TKM <- data$TKM

m1 <- lm(TKM~irrigation*myk)
dropterm(m1,test='F')
# no interaction
m2 <- lm(TKM~myk+irrigation)
dropterm(m2, test="F")
# irrigation not significant
m3 <- lm(TKM~myk)
dropterm(m3, test="F")
hist(residuals(m3))
summary(m3)

# MYCORRHIZAL GROWTH DEPENDENCY
data <- read.csv2("myc_growth_depen_MIS")

irrigation <- data$irrigation
myk <- data$myk

MGD <- data$MGD_proz

m1 <-lm(MGD~irrigation*myk)
dropterm(m1,test='F')
# no interaction
m2 <-lm(MGD~irrigation+myk)
dropterm(m2,test='F')
# myk not significant
m3 <-lm(MGD~irrigation)
dropterm(m3,test='F')
hist(residuals(m3))
summary(m3)


###### All calculations for cultivar Chamsin ######
# TOTAL ROOT LENGTH COLONIZATION #

data <- read.csv("TRLC_CHA.csv")

irrigation <- data$irrigation
myk <- data$myk
TRLC <- data$TRLC

m1 <-lm(asin(sqrt(TRLC/100))~irrigation*myk)
dropterm(m1,test='F')
# no interaction
m2 <-lm(asin(sqrt(TRLC/100))~irrigation+myk)
dropterm(m2,test='F')
plot(m2)
hist(residuals(m2))
summary(m2)

# APPLIED WATER USE EFFICIENCY #
data <- read.csv("Biomass_T1_CHA")

irrigation <- data$irrigation
myk <- data$myk

WUE <- data$WUE_total_biomass

m1 <- lm(WUE~irrigation*myk)
dropterm(m1,test='F')
hist(residuals(m1))
summary(m1)

# TOTAL ABOVEGROUND BIOMASS
Biomass <- data$total_biomass_DW_.g.

m1 <- lm(Biomass~irrigation*myk)
dropterm(m1,test='F')
hist(residuals(m1))
summary(m1)

# HARVEST INDEX #

HI <- data$harvest_index

m1 <- lm(HI~irrigation*myk)
dropterm(m1,test='F')
# no interaction
m2 <- lm(HI~myk+irrigation)
dropterm(m2,test='F')
# myk not significant
m3 <- lm(HI~irrigation)
dropterm(m3,test='F')
hist(residuals(m3))
summary(m3)


# C CONTENT vegetative biomass #
data <- read.csv("CN_content_veg_biomass_CHA")

irrigation <- data$irrigation
myk <- data$myk

C <- data$c_proz

m1 <- lm(C~irrigation*myk)
dropterm(m1,test='F')
# no interaction
m2 <- lm(C~irrigation+myk)
dropterm(m2,test='F')
# myk not significant
m3 <- lm(C~irrigation)
dropterm(m3,test='F')
hist(residuals(m3))
summary(m3)

# N CONTENT vegetative biomass
N <- data$n_proz

m1 <- lm(N~irrigation*myk)
dropterm(m1,test='F')
hist(residuals(m1))
summary(m1)

# C/N RATIO vegetative biomass #
CN <- data$c_n_ratio

m1 <- lm(CN~irrigation*myk)
dropterm(m1,test='F')
hist(residuals(m1))
summary(m1)

# C CONTENT ears
data <- read.csv("CN_content_ears_CHA")

irrigation <- data$irrigation
myk <- data$myk

C <- data$c_proz

m1 <- lm(C~irrigation*myk)
dropterm(m1,test='F')
# no interaction
m2 <- lm(C~irrigation+myk)
dropterm(m2,test='F')
# myk not significant
m3 <- lm(C~irrigation)
dropterm(m3,test='F')
hist(residuals(m3))
summary(m3)

# N CONTENT ears

N <- data$n_proz

m1 <- lm(N~irrigation*myk)
dropterm(m1,test='F')
hist(residuals(m1))
summary(m1)

# C/N RATIO ears #

CN <- data$c_n_ratio

m1 <- lm(CN~irrigation*myk)
dropterm(m1,test='F')
# no interaction
m2 <- lm(CN~myk+irrigation)
dropterm(m2, test="F")
hist(residuals(m2))
summary(m2)

# P CONTENT vegetative biomass

data <- read.csv("P_content_veg_biomass_CHA")

irrigation <- data$irrigation
myk <- data$myk
P <- data$P_mg_per_g

m1 <- lm(P~irrigation*myk)
dropterm(m1,test='F')
#no interaction
m2 <- lm(P~irrigation+myk)
dropterm(m2,test='F')
# myk not significant
m3 <- lm(P~irrigation)
dropterm(m3,test='F')
hist(residuals(m3))
summary(m3)


# P CONTENT ears 

data <- read.csv("P_content_ears_CHA")

irrigation <- data$irrigation
myk <- data$myk

P_ear <- data$P_mg_per_g

m1 <- lm(P_ear~irrigation*myk)
dropterm(m1,test='F')
# no interaction
m2 <- lm(P_ear~irrigation+myk)
dropterm(m2,test='F')
# myk not significant
m3 <- lm(P_ear~irrigation)
dropterm(m3,test='F')


# TIME POINT T2 # 
# APPLIED WATER USE EFFICIENCY #
data <- read.csv("Biomass_T2_CHA")
irrigation <- data$irrigation
myk <- data$myk

WUE <- data$WUE_total_biomass

m1 <- lm(WUE~irrigation*myk)
dropterm(m1,test='F')
hist(residuals(m1))
summary(m1)

# TOTAL ABOVEGROUND BIOMASS

Biomass <- data$total_biomass_DW_.g.

m1 <- lm(Biomass~irrigation*myk)
dropterm(m1,test='F')
hist(residuals(m1))
summary(m1)
 
# HARVEST INDEX #

HI <- data$harvest_index

m1 <- lm(HI~irrigation*myk)
dropterm(m1,test='F')
hist(residuals(m1))
summary(m1)

# THOUSAND KERNEL WEIGHT #

TKM <- data$TKM

m1 <- lm(TKM~irrigation*myk)
dropterm(m1,test='F')
# no interaction
m2 <- lm(TKM~myk+irrigation)
dropterm(m2, test="F")
hist(residuals(m2))
summary(m2)

# MYCORRHIZAL GROWTH DEPENDENCY
data <- read.csv2("myc_growth_depen_CHA")

irrigation <- data$irrigation
myk <- data$myk

MGD <- data$MGD_proz

m1 <-lm(MGD~irrigation*myk)
dropterm(m1,test='F')
# no interaction
m2 <-lm(MGD~irrigation+myk)
dropterm(m2,test='F')
# myk not significant
m3 <-lm(MGD~irrigation)
dropterm(m3,test='F')
hist(residuals(m3))
summary(m3)
