# Supplementary material for: Impacts of Drought Stress and Mycorrhizal Inoculation on the Performance of Two Spring Wheat Cultivars
Source: Plants (Basel). 2022 Aug 24;11(17):2187. doi: 10.3390/plants11172187 (PMC9460616; doi:10.3390/plants11172187)
Supplement: Supplementary file 1 [file plants-11-02187-s001.zip › Data_Manuscrip_Pons_M¿╣ller_2022/Data_Manuscrip_Pons_Müller_2022.xlsx]

## Sheet: README
ZIM_pressure_clamps	explanation
Timestamp_CTR.CHA.6	time stamp for measuring points of pressure clamp in the row on the right
CTR.CHA.6	patch pressure [kPa] cultivar Chamsin; well-watered control plant
Timestamp_CTR.MIS.8	time stamp for measuring points of pressure clamp in the row on the right
CTR.MIS.8	patch pressure [kPa] cultivar Mistral; well-watered control plant
Timestamp_CTR.MIS.9	time stamp for measuring points of pressure clamp in the row on the right
CTR.MIS.9	patch pressure [kPa] cultivar Mistral; well-watered control plant
Timestamp_CD.CHA.2	time stamp for measuring points of pressure clamp in the row on the right
CD.CHA.2	patch pressure [kPa] cultivar Chamsin; continuous drought plant
Timestamp_CD.CHA.6	time stamp for measuring points of pressure clamp in the row on the right
CD.CHA.6	patch pressure [kPa] cultivar Chamsin; continuous drought plant
Timestamp_CD.CHA.7	time stamp for measuring points of pressure clamp in the row on the right
CD.CHA.7	patch pressure [kPa] cultivar Chamsin; continuous drought plant
Timestamp_PD.CHA.8	time stamp for measuring points of pressure clamp in the row on the right
PD.CHA.8	patch pressure [kPa] cultivar Chamsin; pulsed drought plant
Timestamp_PD.MIS.4	time stamp for measuring points of pressure clamp in the row on the right
PD.MIS.4	patch pressure [kPa] cultivar Mistral; pulsed drought plant
Timestamp_PD.MIS.5	time stamp for measuring points of pressure clamp in the row on the right
PD.MIS.5	patch pressure [kPa] cultivar Mistral; pulsed drought plant
TRLC_MIS
pot_ID	Individual identification number
cultivar	spring wheat cultivar; Mistral: MIS; Chamsin: CHA
irrigation	irrigation treatment; well-watered: CTR; continuous drought: CD; pulsed drought: PD
myk	substrate treatment; non-mycorrhized: NM; single AMF: AM1; mix ofthree AMF species: AM3
intersects	number of counted intersects per sample
mycorrhized	number of intersects with mycorrhized root fragments
TRLC	total root length colonization
TRLC_CHA
pot_ID	Individual identification number
cultivar	spring wheat cultivar; Mistral: MIS; Chamsin: CHA
irrigation	irrigation treatment; well-watered: CTR; continuous drought: CD; pulsed drought: PD
myk	substrate treatment; non-mycorrhized: NM; single AMF: AM1; mix ofthree AMF species: AM3
intersects	number of intersects with mycorrhized root fragments
mycorrhized	total root length colonization
TRLC	total root length colonization
Biomass_T1_MIS
pot_ID	Individual identification number
cultivar	spring wheat cultivar; Mistral: MIS; Chamsin: CHA
irrigation	irrigation treatment; well-watered: CTR; continuous drought: CD; pulsed drought: PD
myk	substrate treatment; non-mycorrhized: NM; single AMF: AM1; mix ofthree AMF species: AM3
vegetative_biomass_DW_[g]	dry weight of vegetative biomass (stems and leaves) [g] 67 days post sowing (T1)
ear_DW_[g]	dry weight of ears [g] 67 days post sowing (T1)
total_biomass__DW_[g]	cumulative dry weight of vegetative biomass and ears [g] 67 days post sowing (T1)
harvest_index	harvest index (ear DW/ total biomass DW)
cumulative_water_[L]	amount of water each pot receiced until 67 days post sowing (T1)
WUE_total_biomass	applied water use efficiency (total biomass DW / cumulative water [L] each pot received until 67 days post sowing (T1))
Biomass_T1_CHA
pot_ID	Individual identification number
cultivar	spring wheat cultivar; Mistral: MIS; Chamsin: CHA
irrigation	irrigation treatment; well-watered: CTR; continuous drought: CD; pulsed drought: PD
myk	substrate treatment; non-mycorrhized: NM; single AMF: AM1; mix ofthree AMF species: AM3
vegetative_biomass_DW_[g]	dry weight of vegetative biomass (stems and leaves) [g] 67 days post sowing (T1)
ear_DW_[g]	dry weight of ears [g] 67 days post sowing (T1)
total_biomass__DW_[g]	cumulative dry weight of vegetative biomass and ears [g] 67 days post sowing (T1)
harvest_index	harvest index (ear DW/ total biomass DW)
cumulative_water_[L]	amount of water each pot receiced until 67 days post sowing (T1)
WUE_total_biomass	applied water use efficiency (total biomass DW / cumulative water [L] each pot received until 67 days post sowing (T1))
Biomass_T2_MIS
pot_ID	Individual identification number
cultivar	spring wheat cultivar; Mistral: MIS; Chamsin: CHA
irrigation	irrigation treatment; well-watered: CTR; continuous drought: CD; pulsed drought: PD
myk	substrate treatment; non-mycorrhized: NM; single AMF: AM1; mix ofthree AMF species: AM3
vegetative_biomass_DW_[g]	dry weight of vegetative biomass (stems and leaves) [g] 113 days post sowing (T2)
ear_DW_[g]	dry weight of ears [g] 113 days post sowing (T2)
total_biomass__DW_[g]	cumulative dry weight of vegetative biomass and ears [g] 113 days post sowing (T2)
harvest_index	harvest index (ear DW/ total biomass DW)
number_grains	total number of grains per pot
grains_DW_[g]	dry weight of total number of grains [g]
TKM	thousand kernel weight (grains DW /number of grains)
cumulative_water_[L]	amount of water each pot receiced until 113 days post sowing (T2)
WUE_total_biomass	applied water use efficiency (total biomass DW / cumulative water [L] each pot received until 113 days post sowing (T2))
Biomass_T2_CHA
pot_ID	Individual identification number
cultivar	spring wheat cultivar; Mistral: MIS; Chamsin: CHA
irrigation	irrigation treatment; well-watered: CTR; continuous drought: CD; pulsed drought: PD
myk	substrate treatment; non-mycorrhized: NM; single AMF: AM1; mix ofthree AMF species: AM3
vegetative_biomass_DW_[g]	dry weight of vegetative biomass (stems and leaves) [g] 113 days post sowing (T2)
ear_DW_[g]	dry weight of ears [g] 113 days post sowing (T2)
total_biomass__DW_[g]	cumulative dry weight of vegetative biomass and ears [g] 113 days post sowing (T2)
harvest_index	harvest index (ear DW/ total biomass DW)
number_grains	total number of grains per pot
grains_DW_[g]	dry weight of total number of grains [g]
TKM	thousand kernel weight (grains DW /number of grains)
cumulative_water_[L]	amount of water each pot receiced until 113 days post sowing (T2)
WUE_total_biomass	applied water use efficiency (total biomass DW / cumulative water [L] each pot received until 113 days post sowing (T2))
CN_content_veg_biomass_MIS
pot_ID	Individual identification number
cultivar	spring wheat cultivar; Mistral: MIS; Chamsin: CHA
irrigation	irrigation treatment; well-watered: CTR; continuous drought: CD; pulsed drought: PD
myk	substrate treatment; non-mycorrhized: NM; single AMF: AM1; mix ofthree AMF species: AM3
c_proz	percentage of carbon in sample (from vegetative biomass)
n_proz	percentage of nitrogen in sample (from vegetative biomass)
c_n_ratio	ratio of carbon:nitrogen in sample (from vegetative biomass)
CN_content_veg_biomass_CHA
pot_ID	Individual identification number
cultivar	spring wheat cultivar; Mistral: MIS; Chamsin: CHA
irrigation	irrigation treatment; well-watered: CTR; continuous drought: CD; pulsed drought: PD
myk	substrate treatment; non-mycorrhized: NM; single AMF: AM1; mix ofthree AMF species: AM3
c_proz	percentage of carbon in sample (from vegetative biomass)
n_proz	percentage of nitrogen in sample (from vegetative biomass)
c_n_ratio	ratio of carbon:nitrogen in sample (from vegetative biomass)
CN_content_ears_MIS
pot_ID	Individual identification number
cultivar	spring wheat cultivar; Mistral: MIS; Chamsin: CHA
irrigation	irrigation treatment; well-watered: CTR; continuous drought: CD; pulsed drought: PD
myk	substrate treatment; non-mycorrhized: NM; single AMF: AM1; mix ofthree AMF species: AM3
c_proz	percentage of carbon in sample (from ear biomass)
n_proz	percentage of nitrogen in sample (from ear biomass)
c_n_ratio	ratio of carbon:nitrogen in sample (from ear biomass)
CN_content_ears_CHA
pot_ID	Individual identification number
cultivar	spring wheat cultivar; Mistral: MIS; Chamsin: CHA
irrigation	irrigation treatment; well-watered: CTR; continuous drought: CD; pulsed drought: PD
myk	substrate treatment; non-mycorrhized: NM; single AMF: AM1; mix ofthree AMF species: AM3
c_proz	percentage of carbon in sample (from ear biomass)
n_proz	percentage of nitrogen in sample (from ear biomass)
c_n_ratio	ratio of carbon:nitrogen in sample (from ear biomass)
P_content_veg_biomass_MIS
pot_ID	Individual identification number
cultivar	spring wheat cultivar; Mistral: MIS; Chamsin: CHA
irrigation	irrigation treatment; well-watered: CTR; continuous drought: CD; pulsed drought: PD
myk	substrate treatment; non-mycorrhized: NM; single AMF: AM1; mix ofthree AMF species: AM3
P_mg_per_g_	content of orthophosphate [mg/g] in sample (from vegetative biomass)
P_content_veg_biomass_CHA
pot_ID	Individual identification number
cultivar	spring wheat cultivar; Mistral: MIS; Chamsin: CHA
irrigation	irrigation treatment; well-watered: CTR; continuous drought: CD; pulsed drought: PD
myk	substrate treatment; non-mycorrhized: NM; single AMF: AM1; mix ofthree AMF species: AM3
P_mg_per_g_	content of orthophosphate [mg/g] in sample (from vegetative biomass)
P_content_ears_MIS
pot_ID	Individual identification number
cultivar	spring wheat cultivar; Mistral: MIS; Chamsin: CHA
irrigation	irrigation treatment; well-watered: CTR; continuous drought: CD; pulsed drought: PD
myk	substrate treatment; non-mycorrhized: NM; single AMF: AM1; mix ofthree AMF species: AM3
P_mg_per_g_	content of orthophosphate [mg/g] in sample (from ear biomass)
P_content_ears_CHA
pot_ID	Individual identification number
cultivar	spring wheat cultivar; Mistral: MIS; Chamsin: CHA
irrigation	irrigation treatment; well-watered: CTR; continuous drought: CD; pulsed drought: PD
myk	substrate treatment; non-mycorrhized: NM; single AMF: AM1; mix ofthree AMF species: AM3
P_mg_per_g_	content of orthophosphate [mg/g] in sample (from ear biomass)
myc_growth_depen_MIS
pot_ID	Individual identification number
cultivar	spring wheat cultivar; Mistral: MIS
irrigation	irrigation treatment; well-watered: CTR; continuous drought: CD; pulsed drought: PD
myk	substrate treatment; non-mycorrhized: NM; single AMF: AM1; mix ofthree AMF species: AM3
mycorrhizal_growth_dependency_[%]	mycorrhizal growth dependency (100*(aboveground dry biomass of AM plant – averaged aboveground dry biomass of NM plants) / aboveground dry biomass of NM plant) from T2
myc_growth_depen_CHA
pot_ID	Individual identification number
cultivar	spring wheat cultivar; Mistral: MIS
irrigation	irrigation treatment; well-watered: CTR; continuous drought: CD; pulsed drought: PD
myk	substrate treatment; non-mycorrhized: NM; single AMF: AM1; mix ofthree AMF species: AM3
mycorrhizal_growth_dependency_[%]	mycorrhizal growth dependency (100*(total biomass DW of AM plant – averaged total biomass DW of NM plants) /total biomass DW of NM plants) from T2

## Sheet: ZIM pressure clamps
Timestamp_CTR.CHA.6	CTR.CHA.6	Timestamp_CTR.MIS.8	CTR.MIS.8	Timestamp_CTR.MIS.9	CTR.MIS.9	Timestamp_CD.CHA.2	CD.CHA.2	Timestamp_CD.CHA.6	CD.CHA.6	Timestamp_CD.CHA.7	CD.CHA.7	Timestamp_PD.CHA.8	PD.CHA.8	Timestamp_PD.MIS.4	PD.MIS.4	Timestamp_PD.MIS.5	PD.MIS.5
2019-06-29 12:34:00	81.06	2019-06-29 12:30:00	208.33	2019-06-29 12:32:00	81.28	2019-06-29 12:31:00	81.45	2019-06-29 12:34:00	124.83	2019-06-29 12:30:00	95.92	2019-06-29 12:30:00	67.09	2019-06-29 12:31:00	83.45	2019-06-29 12:34:00	106.45
2019-06-29 12:39:00	81.36	2019-06-29 12:35:00	209.33	2019-06-29 12:37:00	82.78	2019-06-29 12:36:00	80.25	2019-06-29 12:39:00	123.94	2019-06-29 12:35:00	95.82	2019-06-29 12:35:00	66.99	2019-06-29 12:36:00	80.26	2019-06-29 12:39:00	106.85
2019-06-29 12:44:00	81.76	2019-06-29 12:40:00	209.63	2019-06-29 12:42:00	85.14	2019-06-29 12:41:00	79.25	2019-06-29 12:44:00	123.64	2019-06-29 12:40:00	95.92	2019-06-29 12:40:00	66.72	2019-06-29 12:41:00	81.46	2019-06-29 12:44:00	107.05
2019-06-29 12:49:00	77.76	2019-06-29 12:45:00	210.03	2019-06-29 12:47:00	86.74	2019-06-29 12:46:00	78.66	2019-06-29 12:49:00	122.45	2019-06-29 12:45:00	93.52	2019-06-29 12:45:00	67.69	2019-06-29 12:46:00	83.06	2019-06-29 12:49:00	106.97
2019-06-29 12:54:00	76.56	2019-06-29 12:50:00	209.53	2019-06-29 12:52:00	87.74	2019-06-29 12:51:00	78.36	2019-06-29 12:54:00	106.55	2019-06-29 12:50:00	87.42	2019-06-29 12:50:00	67.69	2019-06-29 12:51:00	83.86	2019-06-29 12:54:00	108.47
2019-06-29 12:59:00	81.86	2019-06-29 12:55:00	210.91	2019-06-29 12:57:00	91.29	2019-06-29 12:56:00	82.35	2019-06-29 12:59:00	95.09	2019-06-29 12:55:00	84.19	2019-06-29 12:55:00	70.09	2019-06-29 12:56:00	89.7	2019-06-29 12:59:00	119.68
2019-06-29 13:04:00	85.73	2019-06-29 13:00:00	216.95	2019-06-29 13:02:00	96.75	2019-06-29 13:01:00	92.7	2019-06-29 13:04:00	86.65	2019-06-29 13:00:00	88.56	2019-06-29 13:00:00	82.63	2019-06-29 13:01:00	102.06	2019-06-29 13:04:00	124.01
2019-06-29 13:09:00	87.93	2019-06-29 13:05:00	215.99	2019-06-29 13:07:00	97.46	2019-06-29 13:06:00	95.38	2019-06-29 13:09:00	82.15	2019-06-29 13:05:00	92.89	2019-06-29 13:05:00	87.33	2019-06-29 13:06:00	106.7	2019-06-29 13:09:00	125.11
2019-06-29 13:14:00	89.53	2019-06-29 13:10:00	213.55	2019-06-29 13:12:00	96.46	2019-06-29 13:11:00	96.37	2019-06-29 13:14:00	78.85	2019-06-29 13:10:00	97.27	2019-06-29 13:10:00	89.3	2019-06-29 13:11:00	108.5	2019-06-29 13:14:00	125.81
2019-06-29 13:19:00	90.73	2019-06-29 13:15:00	210.03	2019-06-29 13:17:00	96.52	2019-06-29 13:16:00	97.37	2019-06-29 13:19:00	79.14	2019-06-29 13:15:00	100.27	2019-06-29 13:15:00	90.5	2019-06-29 13:16:00	108.47	2019-06-29 13:19:00	126.08
2019-06-29 13:24:00	91.71	2019-06-29 13:20:00	205.11	2019-06-29 13:22:00	97.22	2019-06-29 13:21:00	99.16	2019-06-29 13:24:00	85.92	2019-06-29 13:20:00	101.05	2019-06-29 13:20:00	90.97	2019-06-29 13:21:00	107.67	2019-06-29 13:24:00	126.56
2019-06-29 13:29:00	92.31	2019-06-29 13:25:00	198.01	2019-06-29 13:27:00	98.57	2019-06-29 13:26:00	101.15	2019-06-29 13:29:00	87.52	2019-06-29 13:25:00	100.75	2019-06-29 13:25:00	91.77	2019-06-29 13:26:00	108.35	2019-06-29 13:29:00	127.66
2019-06-29 13:34:00	93.69	2019-06-29 13:30:00	187.99	2019-06-29 13:32:00	99.77	2019-06-29 13:31:00	102.24	2019-06-29 13:34:00	88.82	2019-06-29 13:30:00	99.93	2019-06-29 13:30:00	92.74	2019-06-29 13:31:00	109.82	2019-06-29 13:34:00	128.76
2019-06-29 13:39:00	94.98	2019-06-29 13:35:00	175.59	2019-06-29 13:37:00	100.63	2019-06-29 13:36:00	102.93	2019-06-29 13:39:00	89.72	2019-06-29 13:35:00	100.1	2019-06-29 13:35:00	94.21	2019-06-29 13:36:00	111.99	2019-06-29 13:39:00	129.36
2019-06-29 13:44:00	95.68	2019-06-29 13:40:00	164.17	2019-06-29 13:42:00	101.43	2019-06-29 13:41:00	103.83	2019-06-29 13:44:00	90.51	2019-06-29 13:40:00	100.8	2019-06-29 13:40:00	95.51	2019-06-29 13:41:00	113.79	2019-06-29 13:44:00	129.94
2019-06-29 13:49:00	96.78	2019-06-29 13:45:00	157.45	2019-06-29 13:47:00	102.38	2019-06-29 13:46:00	105.02	2019-06-29 13:49:00	91.1	2019-06-29 13:45:00	101.9	2019-06-29 13:45:00	96.71	2019-06-29 13:46:00	115.43	2019-06-29 13:49:00	130.94
2019-06-29 13:54:00	97.36	2019-06-29 13:50:00	152.35	2019-06-29 13:52:00	102.44	2019-06-29 13:51:00	105.32	2019-06-29 13:54:00	91.01	2019-06-29 13:50:00	102.58	2019-06-29 13:50:00	97.58	2019-06-29 13:51:00	115.83	2019-06-29 13:54:00	132.01
2019-06-29 13:59:00	97.76	2019-06-29 13:55:00	147.94	2019-06-29 13:57:00	102.84	2019-06-29 13:56:00	105.41	2019-06-29 13:59:00	91.7	2019-06-29 13:55:00	103.08	2019-06-29 13:55:00	98.18	2019-06-29 13:56:00	116.43	2019-06-29 13:59:00	131.61
2019-06-29 14:04:00	98.06	2019-06-29 14:00:00	145.24	2019-06-29 14:02:00	103.44	2019-06-29 14:01:00	105.62	2019-06-29 14:04:00	91.7	2019-06-29 14:00:00	103.46	2019-06-29 14:00:00	98.88	2019-06-29 14:01:00	116.63	2019-06-29 14:04:00	131.71
2019-06-29 14:09:00	98.16	2019-06-29 14:05:00	143.94	2019-06-29 14:07:00	103.44	2019-06-29 14:06:00	106.01	2019-06-29 14:09:00	92	2019-06-29 14:05:00	104.26	2019-06-29 14:05:00	99.64	2019-06-29 14:06:00	117.2	2019-06-29 14:09:00	132.41
2019-06-29 14:14:00	98.36	2019-06-29 14:10:00	142.52	2019-06-29 14:12:00	103.59	2019-06-29 14:11:00	106.3	2019-06-29 14:14:00	92.2	2019-06-29 14:10:00	104.34	2019-06-29 14:10:00	100.04	2019-06-29 14:11:00	116.83	2019-06-29 14:14:00	133.19
2019-06-29 14:19:00	98.76	2019-06-29 14:15:00	141.92	2019-06-29 14:17:00	103.79	2019-06-29 14:16:00	105.9	2019-06-29 14:19:00	92.8	2019-06-29 14:15:00	104.56	2019-06-29 14:15:00	100.64	2019-06-29 14:16:00	116	2019-06-29 14:19:00	133.99
2019-06-29 14:24:00	99.86	2019-06-29 14:20:00	141.42	2019-06-29 14:22:00	104.09	2019-06-29 14:21:00	106	2019-06-29 14:24:00	93.58	2019-06-29 14:20:00	105.14	2019-06-29 14:20:00	100.81	2019-06-29 14:21:00	116.5	2019-06-29 14:24:00	133.89
2019-06-29 14:29:00	105.38	2019-06-29 14:25:00	141.12	2019-06-29 14:27:00	103.79	2019-06-29 14:26:00	106.5	2019-06-29 14:29:00	94.38	2019-06-29 14:25:00	105.44	2019-06-29 14:25:00	106.38	2019-06-29 14:26:00	116.2	2019-06-29 14:29:00	134.27
2019-06-29 14:34:00	100.03	2019-06-29 14:30:00	141.12	2019-06-29 14:32:00	103.39	2019-06-29 14:31:00	106.4	2019-06-29 14:34:00	96.17	2019-06-29 14:30:00	106.04	2019-06-29 14:30:00	102.78	2019-06-29 14:31:00	116.1	2019-06-29 14:34:00	134.77
2019-06-29 14:39:00	99.54	2019-06-29 14:35:00	146.96	2019-06-29 14:37:00	103.29	2019-06-29 14:36:00	106.3	2019-06-29 14:39:00	97.37	2019-06-29 14:35:00	108.02	2019-06-29 14:35:00	115.02	2019-06-29 14:36:00	115.8	2019-06-29 14:39:00	135.07
2019-06-29 14:44:00	100.44	2019-06-29 14:40:00	144.68	2019-06-29 14:42:00	103.79	2019-06-29 14:41:00	106.8	2019-06-29 14:44:00	99.14	2019-06-29 14:40:00	110.72	2019-06-29 14:40:00	115.46	2019-06-29 14:41:00	116.4	2019-06-29 14:44:00	135.07
2019-06-29 14:49:00	100.94	2019-06-29 14:45:00	141.8	2019-06-29 14:47:00	103.59	2019-06-29 14:46:00	105.9	2019-06-29 14:49:00	96.46	2019-06-29 14:45:00	112.19	2019-06-29 14:45:00	113.26	2019-06-29 14:46:00	116.1	2019-06-29 14:49:00	134.97
2019-06-29 14:54:00	101.14	2019-06-29 14:50:00	143.2	2019-06-29 14:52:00	104.64	2019-06-29 14:51:00	105.8	2019-06-29 14:54:00	93.87	2019-06-29 14:50:00	113.57	2019-06-29 14:50:00	103.95	2019-06-29 14:51:00	116.2	2019-06-29 14:54:00	135.04
2019-06-29 14:59:00	101.84	2019-06-29 14:55:00	150.16	2019-06-29 14:57:00	105.1	2019-06-29 14:56:00	106.3	2019-06-29 14:59:00	93.17	2019-06-29 14:55:00	116.63	2019-06-29 14:55:00	96.95	2019-06-29 14:56:00	116.8	2019-06-29 14:59:00	135.44
2019-06-29 15:04:00	101.74	2019-06-29 15:00:00	150.54	2019-06-29 15:02:00	103.6	2019-06-29 15:01:00	106.79	2019-06-29 15:04:00	92.47	2019-06-29 15:00:00	113.5	2019-06-29 15:00:00	95.28	2019-06-29 15:01:00	122.04	2019-06-29 15:04:00	135.44
2019-06-29 15:09:00	101.94	2019-06-29 15:05:00	145.68	2019-06-29 15:07:00	102.94	2019-06-29 15:06:00	106.3	2019-06-29 15:09:00	92.47	2019-06-29 15:05:00	111.83	2019-06-29 15:05:00	95.38	2019-06-29 15:06:00	117.97	2019-06-29 15:09:00	135.24
2019-06-29 15:14:00	102.24	2019-06-29 15:10:00	142.4	2019-06-29 15:12:00	103.1	2019-06-29 15:11:00	106.4	2019-06-29 15:14:00	92.77	2019-06-29 15:10:00	106.77	2019-06-29 15:10:00	95.48	2019-06-29 15:11:00	117.37	2019-06-29 15:14:00	135.14
2019-06-29 15:19:00	102.84	2019-06-29 15:15:00	142.1	2019-06-29 15:17:00	105.65	2019-06-29 15:16:00	108.6	2019-06-29 15:19:00	93.07	2019-06-29 15:15:00	105.29	2019-06-29 15:15:00	96.08	2019-06-29 15:16:00	122.84	2019-06-29 15:19:00	135.14
2019-06-29 15:25:00	103.14	2019-06-29 15:20:00	141.48	2019-06-29 15:22:00	104.9	2019-06-29 15:21:00	115.57	2019-06-29 15:25:00	93.27	2019-06-29 15:20:00	104.19	2019-06-29 15:20:00	96.08	2019-06-29 15:21:00	121.14	2019-06-29 15:25:00	135.24
2019-06-29 15:30:00	103.64	2019-06-29 15:25:00	141.08	2019-06-29 15:27:00	105.4	2019-06-29 15:26:00	111.68	2019-06-29 15:30:00	93.86	2019-06-29 15:25:00	103.99	2019-06-29 15:25:00	96.28	2019-06-29 15:26:00	122.99	2019-06-29 15:30:00	135.44
2019-06-29 15:35:00	104.04	2019-06-29 15:30:00	140.48	2019-06-29 15:32:00	109.75	2019-06-29 15:31:00	117.65	2019-06-29 15:35:00	93.17	2019-06-29 15:30:00	103.39	2019-06-29 15:30:00	97.28	2019-06-29 15:31:00	119.24	2019-06-29 15:35:00	134.74
2019-06-29 15:40:00	104.24	2019-06-29 15:35:00	139.6	2019-06-29 15:37:00	109.91	2019-06-29 15:36:00	109.87	2019-06-29 15:40:00	92.97	2019-06-29 15:35:00	102.79	2019-06-29 15:35:00	96.88	2019-06-29 15:36:00	117.47	2019-06-29 15:40:00	134.34
2019-06-29 15:45:00	104.54	2019-06-29 15:40:00	139	2019-06-29 15:42:00	110.01	2019-06-29 15:41:00	103.69	2019-06-29 15:45:00	92.97	2019-06-29 15:40:00	102.69	2019-06-29 15:40:00	96.78	2019-06-29 15:41:00	116.57	2019-06-29 15:45:00	134.24
2019-06-29 15:50:00	104.94	2019-06-29 15:45:00	138.7	2019-06-29 15:47:00	113.86	2019-06-29 15:46:00	103.19	2019-06-29 15:50:00	92.77	2019-06-29 15:45:00	103.89	2019-06-29 15:45:00	96.18	2019-06-29 15:46:00	116.94	2019-06-29 15:50:00	134.04
2019-06-29 15:55:00	105.04	2019-06-29 15:50:00	138.5	2019-06-29 15:52:00	109.11	2019-06-29 15:51:00	103.99	2019-06-29 15:55:00	92.47	2019-06-29 15:50:00	103.29	2019-06-29 15:50:00	96.51	2019-06-29 15:51:00	117.84	2019-06-29 15:55:00	133.34
2019-06-29 16:00:00	105.34	2019-06-29 15:55:00	138.1	2019-06-29 15:57:00	115.32	2019-06-29 15:56:00	103.29	2019-06-29 16:00:00	92.57	2019-06-29 15:55:00	100.92	2019-06-29 15:55:00	96.08	2019-06-29 15:56:00	116.94	2019-06-29 16:00:00	133.07
2019-06-29 16:05:00	105.84	2019-06-29 16:00:00	138.42	2019-06-29 16:02:00	107.31	2019-06-29 16:01:00	102.59	2019-06-29 16:05:00	92.67	2019-06-29 16:00:00	100.82	2019-06-29 16:00:00	96.48	2019-06-29 16:01:00	116.27	2019-06-29 16:05:00	133.07
2019-06-29 16:10:00	105.64	2019-06-29 16:05:00	138.5	2019-06-29 16:07:00	114.66	2019-06-29 16:06:00	101.9	2019-06-29 16:10:00	92.57	2019-06-29 16:05:00	101.14	2019-06-29 16:05:00	96.61	2019-06-29 16:06:00	116.27	2019-06-29 16:10:00	132.07
2019-06-29 16:15:00	105.74	2019-06-29 16:10:00	140.9	2019-06-29 16:12:00	114.62	2019-06-29 16:11:00	101.1	2019-06-29 16:15:00	91.87	2019-06-29 16:10:00	101.24	2019-06-29 16:10:00	96.71	2019-06-29 16:11:00	115.4	2019-06-29 16:15:00	131.87
2019-06-29 16:20:00	106.24	2019-06-29 16:15:00	142.88	2019-06-29 16:17:00	107.71	2019-06-29 16:16:00	100.6	2019-06-29 16:20:00	91.77	2019-06-29 16:15:00	100.84	2019-06-29 16:15:00	96.01	2019-06-29 16:16:00	115.27	2019-06-29 16:20:00	132.07
2019-06-29 16:25:00	106.84	2019-06-29 16:20:00	140.7	2019-06-29 16:22:00	110.41	2019-06-29 16:21:00	101	2019-06-29 16:25:00	91.47	2019-06-29 16:20:00	100.74	2019-06-29 16:20:00	95.91	2019-06-29 16:21:00	116.3	2019-06-29 16:25:00	132.47
2019-06-29 16:30:00	107.34	2019-06-29 16:25:00	141.8	2019-06-29 16:27:00	106.25	2019-06-29 16:26:00	101.4	2019-06-29 16:30:00	91.87	2019-06-29 16:25:00	100.34	2019-06-29 16:25:00	99.48	2019-06-29 16:26:00	117.8	2019-06-29 16:30:00	134.47
2019-06-29 16:35:00	111.99	2019-06-29 16:30:00	142.6	2019-06-29 16:32:00	103.6	2019-06-29 16:31:00	103.2	2019-06-29 16:35:00	93.68	2019-06-29 16:30:00	100.64	2019-06-29 16:30:00	100.88	2019-06-29 16:31:00	119.9	2019-06-29 16:35:00	134.94
2019-06-29 16:40:00	114.24	2019-06-29 16:35:00	143.18	2019-06-29 16:37:00	102.5	2019-06-29 16:36:00	111.28	2019-06-29 16:40:00	95.57	2019-06-29 16:35:00	100.94	2019-06-29 16:35:00	100.38	2019-06-29 16:36:00	123.84	2019-06-29 16:40:00	135.27
2019-06-29 16:45:00	113.94	2019-06-29 16:40:00	141.2	2019-06-29 16:42:00	101.14	2019-06-29 16:41:00	113.87	2019-06-29 16:45:00	96.07	2019-06-29 16:40:00	101.04	2019-06-29 16:40:00	97.78	2019-06-29 16:41:00	126.92	2019-06-29 16:45:00	135.07
2019-06-29 16:50:00	110.18	2019-06-29 16:45:00	138.12	2019-06-29 16:47:00	100.94	2019-06-29 16:46:00	105.29	2019-06-29 16:50:00	95.37	2019-06-29 16:45:00	100.74	2019-06-29 16:45:00	94.81	2019-06-29 16:46:00	120.14	2019-06-29 16:50:00	134.94
2019-06-29 16:55:00	104.84	2019-06-29 16:50:00	138.12	2019-06-29 16:52:00	101.04	2019-06-29 16:51:00	103.09	2019-06-29 16:55:00	92.77	2019-06-29 16:50:00	100.74	2019-06-29 16:50:00	97.91	2019-06-29 16:51:00	125.52	2019-06-29 16:55:00	134.67
2019-06-29 17:00:00	104.64	2019-06-29 16:55:00	146.06	2019-06-29 16:57:00	100.69	2019-06-29 16:56:00	103.6	2019-06-29 17:00:00	90.78	2019-06-29 16:55:00	100.84	2019-06-29 16:55:00	98.48	2019-06-29 16:56:00	122.64	2019-06-29 17:00:00	134.37
2019-06-29 17:05:00	104.84	2019-06-29 17:00:00	143.98	2019-06-29 17:02:00	100.29	2019-06-29 17:01:00	104	2019-06-29 17:05:00	89.58	2019-06-29 17:00:00	100.76	2019-06-29 17:00:00	93.84	2019-06-29 17:01:00	124.89	2019-06-29 17:05:00	133.77
2019-06-29 17:10:00	105.44	2019-06-29 17:05:00	145.86	2019-06-29 17:07:00	100.19	2019-06-29 17:06:00	102.1	2019-06-29 17:10:00	89.3	2019-06-29 17:05:00	100.46	2019-06-29 17:05:00	95.01	2019-06-29 17:06:00	127.82	2019-06-29 17:10:00	133.17
2019-06-29 17:15:00	105.64	2019-06-29 17:09:00	144.46	2019-06-29 17:12:00	100.19	2019-06-29 17:11:00	102.4	2019-06-29 17:15:00	89.3	2019-06-29 17:09:00	100.56	2019-06-29 17:09:00	93.64	2019-06-29 17:11:00	121.94	2019-06-29 17:15:00	132.97
2019-06-29 17:20:00	105.54	2019-06-29 17:14:00	140	2019-06-29 17:17:00	100.09	2019-06-29 17:16:00	101.7	2019-06-29 17:20:00	88.9	2019-06-29 17:14:00	100.96	2019-06-29 17:14:00	93.14	2019-06-29 17:16:00	126.22	2019-06-29 17:20:00	132.97
2019-06-29 17:25:00	105.26	2019-06-29 17:19:00	133.54	2019-06-29 17:22:00	100.29	2019-06-29 17:21:00	100.71	2019-06-29 17:25:00	88.8	2019-06-29 17:19:00	101.06	2019-06-29 17:19:00	92.84	2019-06-29 17:21:00	120.34	2019-06-29 17:25:00	132.87
2019-06-29 17:30:00	105.16	2019-06-29 17:24:00	133.34	2019-06-29 17:27:00	99.94	2019-06-29 17:26:00	100.9	2019-06-29 17:30:00	88.5	2019-06-29 17:24:00	100.88	2019-06-29 17:24:00	92.44	2019-06-29 17:26:00	120.34	2019-06-29 17:30:00	132.27
2019-06-29 17:35:00	105.68	2019-06-29 17:29:00	133.04	2019-06-29 17:32:00	99.44	2019-06-29 17:31:00	100.71	2019-06-29 17:35:00	88.2	2019-06-29 17:29:00	100.76	2019-06-29 17:29:00	92.18	2019-06-29 17:31:00	123.72	2019-06-29 17:35:00	131.79
2019-06-29 17:40:00	105.68	2019-06-29 17:34:00	132.44	2019-06-29 17:37:00	98.74	2019-06-29 17:36:00	98.51	2019-06-29 17:40:00	87.91	2019-06-29 17:34:00	100.48	2019-06-29 17:34:00	91.68	2019-06-29 17:36:00	121.82	2019-06-29 17:40:00	131.09
2019-06-29 17:45:00	105.88	2019-06-29 17:39:00	130.65	2019-06-29 17:42:00	98.58	2019-06-29 17:41:00	97.32	2019-06-29 17:45:00	87.91	2019-06-29 17:39:00	99.98	2019-06-29 17:39:00	91.28	2019-06-29 17:41:00	114.5	2019-06-29 17:45:00	130.79
2019-06-29 17:50:00	105.98	2019-06-29 17:44:00	130.25	2019-06-29 17:47:00	98.34	2019-06-29 17:46:00	96.82	2019-06-29 17:50:00	87.51	2019-06-29 17:44:00	100.08	2019-06-29 17:44:00	90.98	2019-06-29 17:46:00	112.3	2019-06-29 17:50:00	130.69
2019-06-29 17:55:00	105.98	2019-06-29 17:49:00	130.07	2019-06-29 17:52:00	98.08	2019-06-29 17:51:00	95.32	2019-06-29 17:55:00	86.91	2019-06-29 17:49:00	100.08	2019-06-29 17:49:00	90.48	2019-06-29 17:51:00	113.7	2019-06-29 17:55:00	129.41
2019-06-29 18:00:00	105.89	2019-06-29 17:54:00	129.77	2019-06-29 17:57:00	97.58	2019-06-29 17:56:00	93.23	2019-06-29 18:00:00	86.62	2019-06-29 17:54:00	99.9	2019-06-29 17:54:00	89.98	2019-06-29 17:56:00	113.1	2019-06-29 18:00:00	128.91
2019-06-29 18:05:00	105.79	2019-06-29 17:59:00	129.27	2019-06-29 18:02:00	96.98	2019-06-29 18:01:00	91.93	2019-06-29 18:05:00	86.42	2019-06-29 17:59:00	100.1	2019-06-29 17:59:00	89.81	2019-06-29 18:01:00	109.76	2019-06-29 18:05:00	128.61
2019-06-29 18:10:00	105.49	2019-06-29 18:04:00	129.07	2019-06-29 18:07:00	96.53	2019-06-29 18:06:00	90.94	2019-06-29 18:10:00	86.22	2019-06-29 18:04:00	100.1	2019-06-29 18:04:00	89.71	2019-06-29 18:06:00	108.76	2019-06-29 18:10:00	128.04
2019-06-29 18:15:00	105.69	2019-06-29 18:09:00	128.49	2019-06-29 18:12:00	96.13	2019-06-29 18:11:00	90.34	2019-06-29 18:15:00	86.02	2019-06-29 18:09:00	99.8	2019-06-29 18:09:00	88.91	2019-06-29 18:11:00	108.36	2019-06-29 18:15:00	127.34
2019-06-29 18:20:00	105.61	2019-06-29 18:14:00	127.99	2019-06-29 18:17:00	96.43	2019-06-29 18:16:00	89.94	2019-06-29 18:20:00	85.64	2019-06-29 18:14:00	99.8	2019-06-29 18:14:00	88.71	2019-06-29 18:16:00	108.46	2019-06-29 18:20:00	127.24
2019-06-29 18:25:00	105.81	2019-06-29 18:19:00	127.89	2019-06-29 18:22:00	96.03	2019-06-29 18:21:00	88.85	2019-06-29 18:25:00	85.24	2019-06-29 18:19:00	99.8	2019-06-29 18:19:00	88.61	2019-06-29 18:21:00	108.09	2019-06-29 18:25:00	127.54
2019-06-29 18:30:00	105.41	2019-06-29 18:24:00	127.39	2019-06-29 18:27:00	95.63	2019-06-29 18:26:00	88.45	2019-06-29 18:30:00	85.14	2019-06-29 18:24:00	99.63	2019-06-29 18:24:00	87.84	2019-06-29 18:26:00	108.09	2019-06-29 18:30:00	126.96
2019-06-29 18:35:00	105.11	2019-06-29 18:29:00	127.39	2019-06-29 18:32:00	94.87	2019-06-29 18:31:00	88.05	2019-06-29 18:35:00	84.64	2019-06-29 18:29:00	99.53	2019-06-29 18:29:00	87.74	2019-06-29 18:31:00	107.49	2019-06-29 18:35:00	126.16
2019-06-29 18:40:00	104.83	2019-06-29 18:34:00	126.71	2019-06-29 18:37:00	94.07	2019-06-29 18:36:00	87.46	2019-06-29 18:40:00	84.25	2019-06-29 18:34:00	99.33	2019-06-29 18:34:00	86.84	2019-06-29 18:36:00	107.22	2019-06-29 18:40:00	125.56
2019-06-29 18:45:00	104.93	2019-06-29 18:39:00	126.01	2019-06-29 18:42:00	93.57	2019-06-29 18:41:00	88.06	2019-06-29 18:45:00	83.85	2019-06-29 18:39:00	98.95	2019-06-29 18:39:00	86.14	2019-06-29 18:41:00	107.49	2019-06-29 18:45:00	125.06
2019-06-29 18:50:00	104.53	2019-06-29 18:44:00	125.91	2019-06-29 18:47:00	93.22	2019-06-29 18:46:00	86.56	2019-06-29 18:50:00	83.65	2019-06-29 18:44:00	98.85	2019-06-29 18:44:00	85.77	2019-06-29 18:46:00	107.22	2019-06-29 18:50:00	124.18
2019-06-29 18:55:00	104.53	2019-06-29 18:49:00	125.33	2019-06-29 18:52:00	92.72	2019-06-29 18:51:00	85.87	2019-06-29 18:55:00	83.36	2019-06-29 18:49:00	98.65	2019-06-29 18:49:00	84.97	2019-06-29 18:51:00	105.72	2019-06-29 18:55:00	123.68
2019-06-29 19:00:00	104.63	2019-06-29 18:54:00	124.73	2019-06-29 18:57:00	92.32	2019-06-29 18:56:00	85.27	2019-06-29 19:00:00	83.36	2019-06-29 18:54:00	98.55	2019-06-29 18:54:00	84.47	2019-06-29 18:56:00	104.62	2019-06-29 19:00:00	124.38
2019-06-29 19:05:00	104.34	2019-06-29 18:59:00	124.25	2019-06-29 19:02:00	91.82	2019-06-29 19:01:00	84.47	2019-06-29 19:05:00	84.26	2019-06-29 18:59:00	98.57	2019-06-29 18:59:00	84.47	2019-06-29 19:01:00	104.72	2019-06-29 19:05:00	124.28
2019-06-29 19:10:00	104.74	2019-06-29 19:04:00	123.83	2019-06-29 19:07:00	91.52	2019-06-29 19:06:00	84.27	2019-06-29 19:10:00	86.96	2019-06-29 19:04:00	98.47	2019-06-29 19:04:00	83.6	2019-06-29 19:06:00	104.05	2019-06-29 19:10:00	123.81
2019-06-29 19:15:00	106.74	2019-06-29 19:09:00	123.65	2019-06-29 19:12:00	91.16	2019-06-29 19:11:00	83.68	2019-06-29 19:15:00	89.25	2019-06-29 19:09:00	98.57	2019-06-29 19:09:00	83.7	2019-06-29 19:11:00	103.55	2019-06-29 19:15:00	122.91
2019-06-29 19:20:00	108.43	2019-06-29 19:14:00	123.15	2019-06-29 19:17:00	90.46	2019-06-29 19:16:00	82.88	2019-06-29 19:20:00	88.95	2019-06-29 19:14:00	98.37	2019-06-29 19:14:00	83	2019-06-29 19:16:00	103.57	2019-06-29 19:20:00	127.98
2019-06-29 19:25:00	106.34	2019-06-29 19:19:00	122.57	2019-06-29 19:22:00	90.11	2019-06-29 19:21:00	82.69	2019-06-29 19:25:00	85.26	2019-06-29 19:19:00	98.19	2019-06-29 19:19:00	82.3	2019-06-29 19:21:00	102.97	2019-06-29 19:25:00	126.78
2019-06-29 19:30:00	103.76	2019-06-29 19:24:00	122.17	2019-06-29 19:27:00	89.61	2019-06-29 19:26:00	81.89	2019-06-29 19:30:00	82.87	2019-06-29 19:24:00	98.09	2019-06-29 19:24:00	81.83	2019-06-29 19:26:00	103.07	2019-06-29 19:30:00	121.53
2019-06-29 19:35:00	103.46	2019-06-29 19:29:00	121.87	2019-06-29 19:32:00	89.11	2019-06-29 19:31:00	81.49	2019-06-29 19:35:00	82.37	2019-06-29 19:29:00	98.09	2019-06-29 19:29:00	81.63	2019-06-29 19:31:00	102.1	2019-06-29 19:35:00	120.33
2019-06-29 19:40:00	104.56	2019-06-29 19:34:00	121.39	2019-06-29 19:37:00	88.81	2019-06-29 19:36:00	80.69	2019-06-29 19:40:00	82.77	2019-06-29 19:34:00	97.79	2019-06-29 19:34:00	80.83	2019-06-29 19:36:00	102.1	2019-06-29 19:40:00	120.63
2019-06-29 19:45:00	105.84	2019-06-29 19:39:00	120.99	2019-06-29 19:42:00	88.41	2019-06-29 19:41:00	80.1	2019-06-29 19:45:00	83.37	2019-06-29 19:39:00	97.82	2019-06-29 19:39:00	80.53	2019-06-29 19:41:00	101.6	2019-06-29 19:45:00	121.43
2019-06-29 19:50:00	105.46	2019-06-29 19:44:00	120.79	2019-06-29 19:47:00	88.05	2019-06-29 19:46:00	79.6	2019-06-29 19:50:00	82.49	2019-06-29 19:44:00	97.82	2019-06-29 19:44:00	80.33	2019-06-29 19:46:00	101	2019-06-29 19:50:00	120.26
2019-06-29 19:55:00	107.34	2019-06-29 19:49:00	120.39	2019-06-29 19:52:00	87.05	2019-06-29 19:51:00	78.7	2019-06-29 19:55:00	85.36	2019-06-29 19:49:00	97.72	2019-06-29 19:49:00	79.66	2019-06-29 19:51:00	100.43	2019-06-29 19:55:00	125.01
2019-06-29 20:00:00	107.84	2019-06-29 19:54:00	121.29	2019-06-29 19:57:00	92.21	2019-06-29 19:56:00	88.28	2019-06-29 20:00:00	85.66	2019-06-29 19:54:00	98.49	2019-06-29 19:54:00	83.33	2019-06-29 19:56:00	106.07	2019-06-29 20:00:00	125.71
2019-06-29 20:05:00	104.56	2019-06-29 19:59:00	125.57	2019-06-29 20:02:00	92.21	2019-06-29 20:01:00	87.18	2019-06-29 20:05:00	83.27	2019-06-29 19:59:00	100.59	2019-06-29 19:59:00	85.6	2019-06-29 20:01:00	106.27	2019-06-29 20:05:00	122.53
2019-06-29 20:10:00	103.18	2019-06-29 20:04:00	124.09	2019-06-29 20:07:00	90.45	2019-06-29 20:06:00	81.8	2019-06-29 20:10:00	81.89	2019-06-29 20:04:00	100.09	2019-06-29 20:04:00	83.73	2019-06-29 20:06:00	103.7	2019-06-29 20:10:00	121.26
2019-06-29 20:15:00	102.48	2019-06-29 20:09:00	121.99	2019-06-29 20:12:00	89.15	2019-06-29 20:11:00	79.2	2019-06-29 20:15:00	81.6	2019-06-29 20:09:00	99.52	2019-06-29 20:09:00	81.86	2019-06-29 20:11:00	102.33	2019-06-29 20:15:00	119.86
2019-06-29 20:20:00	101.98	2019-06-29 20:14:00	121.51	2019-06-29 20:17:00	88.15	2019-06-29 20:16:00	78.5	2019-06-29 20:20:00	81.8	2019-06-29 20:14:00	99.12	2019-06-29 20:14:00	80.76	2019-06-29 20:16:00	100.43	2019-06-29 20:20:00	118.28
2019-06-29 20:25:00	101.29	2019-06-29 20:19:00	120.91	2019-06-29 20:22:00	87.3	2019-06-29 20:21:00	78.31	2019-06-29 20:25:00	81.21	2019-06-29 20:19:00	98.74	2019-06-29 20:19:00	79.96	2019-06-29 20:21:00	99.76	2019-06-29 20:25:00	117.28
2019-06-29 20:30:00	101.29	2019-06-29 20:24:00	120.13	2019-06-29 20:27:00	87.6	2019-06-29 20:26:00	77.31	2019-06-29 20:30:00	80.91	2019-06-29 20:24:00	98.44	2019-06-29 20:24:00	78.8	2019-06-29 20:26:00	99.06	2019-06-29 20:30:00	116.7
2019-06-29 20:35:00	100.91	2019-06-29 20:29:00	120.13	2019-06-29 20:32:00	88.2	2019-06-29 20:31:00	76.71	2019-06-29 20:35:00	80.43	2019-06-29 20:29:00	98.16	2019-06-29 20:29:00	78	2019-06-29 20:31:00	98.36	2019-06-29 20:35:00	116.8
2019-06-29 20:40:00	100.61	2019-06-29 20:34:00	119.35	2019-06-29 20:37:00	87	2019-06-29 20:36:00	75.91	2019-06-29 20:40:00	80.33	2019-06-29 20:34:00	97.76	2019-06-29 20:34:00	77.23	2019-06-29 20:36:00	97.59	2019-06-29 20:40:00	116.4
2019-06-29 20:45:00	100.31	2019-06-29 20:39:00	118.85	2019-06-29 20:42:00	93.05	2019-06-29 20:41:00	75.22	2019-06-29 20:45:00	79.93	2019-06-29 20:39:00	97.66	2019-06-29 20:39:00	76.9	2019-06-29 20:41:00	96.99	2019-06-29 20:45:00	115.53
2019-06-29 20:50:00	100.03	2019-06-29 20:44:00	118.87	2019-06-29 20:47:00	92.05	2019-06-29 20:46:00	74.52	2019-06-29 20:50:00	79.33	2019-06-29 20:44:00	97.38	2019-06-29 20:44:00	76.13	2019-06-29 20:46:00	96.22	2019-06-29 20:50:00	114.23
2019-06-29 20:55:00	99.53	2019-06-29 20:49:00	118.07	2019-06-29 20:52:00	85.34	2019-06-29 20:51:00	73.83	2019-06-29 20:55:00	78.94	2019-06-29 20:49:00	97.08	2019-06-29 20:49:00	75.23	2019-06-29 20:51:00	95.12	2019-06-29 20:55:00	113.55
2019-06-29 21:00:00	99.13	2019-06-29 20:54:00	117.37	2019-06-29 20:57:00	82.59	2019-06-29 20:56:00	73.23	2019-06-29 21:00:00	78.44	2019-06-29 20:54:00	96.7	2019-06-29 20:54:00	74.56	2019-06-29 20:56:00	94.42	2019-06-29 21:00:00	112.85
2019-06-29 21:05:00	98.54	2019-06-29 20:59:00	116.69	2019-06-29 21:02:00	81.34	2019-06-29 21:01:00	72.43	2019-06-29 21:05:00	77.95	2019-06-29 20:59:00	96.4	2019-06-29 20:59:00	73.86	2019-06-29 21:01:00	93.92	2019-06-29 21:05:00	112.25
2019-06-29 21:10:00	98.04	2019-06-29 21:04:00	115.49	2019-06-29 21:07:00	80.74	2019-06-29 21:06:00	71.34	2019-06-29 21:10:00	76.95	2019-06-29 21:04:00	95.7	2019-06-29 21:04:00	72.79	2019-06-29 21:06:00	92.65	2019-06-29 21:10:00	110.97
2019-06-29 21:15:00	97.26	2019-06-29 21:09:00	114.31	2019-06-29 21:12:00	80.18	2019-06-29 21:11:00	69.94	2019-06-29 21:15:00	76.37	2019-06-29 21:09:00	95.03	2019-06-29 21:09:00	71.59	2019-06-29 21:11:00	91.25	2019-06-29 21:15:00	109.7
2019-06-29 21:20:00	96.66	2019-06-29 21:14:00	113.43	2019-06-29 21:17:00	79.58	2019-06-29 21:16:00	68.85	2019-06-29 21:20:00	75.68	2019-06-29 21:14:00	94.43	2019-06-29 21:14:00	70.62	2019-06-29 21:16:00	90.58	2019-06-29 21:20:00	108.7
2019-06-29 21:25:00	96.18	2019-06-29 21:19:00	112.53	2019-06-29 21:22:00	78.18	2019-06-29 21:21:00	67.85	2019-06-29 21:25:00	74.98	2019-06-29 21:19:00	93.95	2019-06-29 21:19:00	69.52	2019-06-29 21:21:00	89.58	2019-06-29 21:25:00	107.92
2019-06-29 21:30:00	95.68	2019-06-29 21:24:00	111.55	2019-06-29 21:27:00	76.83	2019-06-29 21:26:00	67.06	2019-06-29 21:30:00	74.59	2019-06-29 21:24:00	93.35	2019-06-29 21:24:00	68.85	2019-06-29 21:26:00	88.6	2019-06-29 21:30:00	107.52
2019-06-29 21:35:00	95.09	2019-06-29 21:29:00	110.65	2019-06-29 21:32:00	75.87	2019-06-29 21:31:00	66.16	2019-06-29 21:35:00	74.09	2019-06-29 21:29:00	93.17	2019-06-29 21:29:00	68.05	2019-06-29 21:31:00	87.8	2019-06-29 21:35:00	107.15
2019-06-29 21:40:00	94.49	2019-06-29 21:34:00	109.97	2019-06-29 21:37:00	74.67	2019-06-29 21:36:00	65.17	2019-06-29 21:40:00	73.31	2019-06-29 21:34:00	92.77	2019-06-29 21:34:00	67.09	2019-06-29 21:36:00	86.93	2019-06-29 21:40:00	105.95
2019-06-29 21:45:00	93.81	2019-06-29 21:39:00	108.87	2019-06-29 21:42:00	73.62	2019-06-29 21:41:00	63.97	2019-06-29 21:45:00	72.91	2019-06-29 21:39:00	92.29	2019-06-29 21:39:00	66.19	2019-06-29 21:41:00	85.93	2019-06-29 21:45:00	105.07
2019-06-29 21:50:00	93.31	2019-06-29 21:44:00	107.79	2019-06-29 21:47:00	72.76	2019-06-29 21:46:00	62.98	2019-06-29 21:50:00	72.22	2019-06-29 21:44:00	91.69	2019-06-29 21:44:00	65.52	2019-06-29 21:46:00	85.36	2019-06-29 21:50:00	104.07
2019-06-29 21:55:00	92.73	2019-06-29 21:49:00	106.89	2019-06-29 21:52:00	71.96	2019-06-29 21:51:00	62.08	2019-06-29 21:55:00	71.63	2019-06-29 21:49:00	91.22	2019-06-29 21:49:00	64.32	2019-06-29 21:51:00	84.26	2019-06-29 21:55:00	103.39
2019-06-29 22:00:00	92.43	2019-06-29 21:54:00	106.01	2019-06-29 21:57:00	71.06	2019-06-29 21:56:00	61.49	2019-06-29 22:00:00	71.33	2019-06-29 21:54:00	90.72	2019-06-29 21:54:00	63.55	2019-06-29 21:56:00	83.49	2019-06-29 22:00:00	103.19
2019-06-29 22:05:00	90.95	2019-06-29 21:59:00	105.53	2019-06-29 22:02:00	70.41	2019-06-29 22:01:00	60.69	2019-06-29 22:05:00	70.05	2019-06-29 21:59:00	90.54	2019-06-29 21:59:00	63.35	2019-06-29 22:01:00	83.32	2019-06-29 22:05:00	101.22
2019-06-29 22:10:00	83.66	2019-06-29 22:04:00	105.13	2019-06-29 22:07:00	66.45	2019-06-29 22:06:00	57.31	2019-06-29 22:10:00	62.63	2019-06-29 22:04:00	90.46	2019-06-29 22:04:00	62.68	2019-06-29 22:06:00	79.15	2019-06-29 22:10:00	89.26
2019-06-29 22:15:00	81.01	2019-06-29 22:09:00	82.08	2019-06-29 22:12:00	62.14	2019-06-29 22:11:00	49.15	2019-06-29 22:15:00	59.27	2019-06-29 22:09:00	78.37	2019-06-29 22:09:00	52.04	2019-06-29 22:11:00	68.82	2019-06-29 22:15:00	85.83
2019-06-29 22:20:00	79.23	2019-06-29 22:14:00	73.36	2019-06-29 22:17:00	62.03	2019-06-29 22:16:00	47.18	2019-06-29 22:20:00	57.39	2019-06-29 22:14:00	71.56	2019-06-29 22:14:00	48.83	2019-06-29 22:16:00	65.01	2019-06-29 22:20:00	83.58
2019-06-29 22:25:00	77.66	2019-06-29 22:19:00	70	2019-06-29 22:22:00	62.07	2019-06-29 22:21:00	46.39	2019-06-29 22:25:00	56.2	2019-06-29 22:19:00	67.9	2019-06-29 22:19:00	47.4	2019-06-29 22:21:00	62.63	2019-06-29 22:25:00	81.8
2019-06-29 22:30:00	76.48	2019-06-29 22:24:00	68.14	2019-06-29 22:27:00	62.06	2019-06-29 22:26:00	45.91	2019-06-29 22:30:00	55.22	2019-06-29 22:24:00	65.73	2019-06-29 22:24:00	46.33	2019-06-29 22:26:00	60.69	2019-06-29 22:30:00	80.23
2019-06-29 22:35:00	75.58	2019-06-29 22:29:00	66.96	2019-06-29 22:32:00	62.01	2019-06-29 22:31:00	45.62	2019-06-29 22:35:00	54.43	2019-06-29 22:29:00	64.15	2019-06-29 22:29:00	45.66	2019-06-29 22:31:00	59.12	2019-06-29 22:35:00	78.75
2019-06-29 22:40:00	74.9	2019-06-29 22:34:00	65.88	2019-06-29 22:37:00	61.95	2019-06-29 22:36:00	45.23	2019-06-29 22:40:00	53.83	2019-06-29 22:34:00	62.87	2019-06-29 22:34:00	44.96	2019-06-29 22:36:00	57.65	2019-06-29 22:40:00	77.37
2019-06-29 22:45:00	74.3	2019-06-29 22:39:00	64.9	2019-06-29 22:42:00	61.95	2019-06-29 22:41:00	45.04	2019-06-29 22:45:00	53.24	2019-06-29 22:39:00	61.77	2019-06-29 22:39:00	44.19	2019-06-29 22:41:00	56.38	2019-06-29 22:45:00	76
2019-06-29 22:50:00	73.71	2019-06-29 22:44:00	64.12	2019-06-29 22:47:00	61.9	2019-06-29 22:46:00	44.74	2019-06-29 22:50:00	52.66	2019-06-29 22:44:00	60.99	2019-06-29 22:44:00	43.62	2019-06-29 22:46:00	55.28	2019-06-29 22:50:00	75.02
2019-06-29 22:55:00	73.33	2019-06-29 22:49:00	63.14	2019-06-29 22:52:00	61.85	2019-06-29 22:51:00	44.55	2019-06-29 22:55:00	52.36	2019-06-29 22:49:00	60.21	2019-06-29 22:49:00	43.02	2019-06-29 22:51:00	54.31	2019-06-29 22:55:00	74.02
2019-06-29 23:00:00	73.03	2019-06-29 22:54:00	62.36	2019-06-29 22:57:00	61.75	2019-06-29 22:56:00	44.26	2019-06-29 23:00:00	51.97	2019-06-29 22:54:00	59.54	2019-06-29 22:54:00	42.65	2019-06-29 22:56:00	53.41	2019-06-29 23:00:00	73.25
2019-06-29 23:05:00	72.75	2019-06-29 22:59:00	61.66	2019-06-29 23:02:00	61.69	2019-06-29 23:01:00	44.06	2019-06-29 23:05:00	51.58	2019-06-29 22:59:00	58.94	2019-06-29 22:59:00	42.19	2019-06-29 23:01:00	52.64	2019-06-29 23:05:00	72.35
2019-06-29 23:10:00	72.56	2019-06-29 23:04:00	61.08	2019-06-29 23:07:00	61.59	2019-06-29 23:06:00	43.77	2019-06-29 23:10:00	51.28	2019-06-29 23:04:00	58.36	2019-06-29 23:04:00	41.79	2019-06-29 23:06:00	51.94	2019-06-29 23:10:00	71.67
2019-06-29 23:15:00	72.46	2019-06-29 23:09:00	60.38	2019-06-29 23:12:00	61.44	2019-06-29 23:11:00	43.67	2019-06-29 23:15:00	51.1	2019-06-29 23:09:00	57.68	2019-06-29 23:09:00	41.42	2019-06-29 23:11:00	51.26	2019-06-29 23:15:00	71.27
2019-06-29 23:20:00	72.56	2019-06-29 23:14:00	59.88	2019-06-29 23:17:00	61.74	2019-06-29 23:16:00	43.58	2019-06-29 23:20:00	51.7	2019-06-29 23:14:00	57.28	2019-06-29 23:14:00	41.25	2019-06-29 23:16:00	50.99	2019-06-29 23:20:00	71.97
2019-06-29 23:25:00	73.16	2019-06-29 23:19:00	60.38	2019-06-29 23:22:00	62.94	2019-06-29 23:21:00	44.28	2019-06-29 23:25:00	52.48	2019-06-29 23:19:00	57.38	2019-06-29 23:19:00	41.85	2019-06-29 23:21:00	51.56	2019-06-29 23:25:00	73.37
2019-06-29 23:30:00	73.55	2019-06-29 23:24:00	61.98	2019-06-29 23:27:00	64.44	2019-06-29 23:26:00	45.27	2019-06-29 23:30:00	53.17	2019-06-29 23:24:00	57.98	2019-06-29 23:24:00	43.22	2019-06-29 23:26:00	53.06	2019-06-29 23:30:00	74.65
2019-06-29 23:35:00	73.85	2019-06-29 23:29:00	63.68	2019-06-29 23:32:00	65.79	2019-06-29 23:31:00	46.16	2019-06-29 23:35:00	53.57	2019-06-29 23:29:00	58.96	2019-06-29 23:29:00	44.52	2019-06-29 23:31:00	54.54	2019-06-29 23:35:00	75.45
2019-06-29 23:40:00	74.05	2019-06-29 23:34:00	64.96	2019-06-29 23:37:00	66.99	2019-06-29 23:36:00	46.66	2019-06-29 23:40:00	53.76	2019-06-29 23:34:00	59.76	2019-06-29 23:34:00	45.39	2019-06-29 23:36:00	55.54	2019-06-29 23:40:00	75.85
2019-06-29 23:45:00	74.05	2019-06-29 23:39:00	65.36	2019-06-29 23:42:00	67.49	2019-06-29 23:41:00	46.96	2019-06-29 23:45:00	53.86	2019-06-29 23:39:00	60.14	2019-06-29 23:39:00	45.89	2019-06-29 23:41:00	56.14	2019-06-29 23:45:00	76.15
2019-06-29 23:50:00	74.05	2019-06-29 23:44:00	65.86	2019-06-29 23:47:00	67.49	2019-06-29 23:46:00	47.06	2019-06-29 23:50:00	53.97	2019-06-29 23:44:00	60.44	2019-06-29 23:44:00	46.19	2019-06-29 23:46:00	56.44	2019-06-29 23:50:00	76.25
2019-06-29 23:55:00	74.15	2019-06-29 23:49:00	66.26	2019-06-29 23:52:00	67.89	2019-06-29 23:51:00	47.16	2019-06-29 23:55:00	54.16	2019-06-29 23:49:00	60.54	2019-06-29 23:49:00	46.39	2019-06-29 23:51:00	56.64	2019-06-29 23:55:00	76.35
2019-06-30	74.55	2019-06-29 23:54:00	66.46	2019-06-29 23:57:00	68.65	2019-06-29 23:56:00	47.36	2019-06-30	54.56	2019-06-29 23:54:00	60.64	2019-06-29 23:54:00	46.59	2019-06-29 23:56:00	56.84	2019-06-30	77.35
2019-06-30 00:06:00	74.93	2019-06-29 23:59:00	67.66	2019-06-30 00:02:00	69.85	2019-06-30 00:01:00	47.95	2019-06-30 00:06:00	55.06	2019-06-29 23:59:00	61.24	2019-06-29 23:59:00	47.15	2019-06-30 00:01:00	57.71	2019-06-30 00:06:00	78.32
2019-06-30 00:11:00	75.23	2019-06-30 00:04:00	68.66	2019-06-30 00:07:00	70.8	2019-06-30 00:06:00	48.55	2019-06-30 00:11:00	55.34	2019-06-30 00:04:00	61.81	2019-06-30 00:04:00	47.95	2019-06-30 00:06:00	58.81	2019-06-30 00:11:00	79.12
2019-06-30 00:16:00	75.41	2019-06-30 00:09:00	69.54	2019-06-30 00:12:00	71.4	2019-06-30 00:11:00	48.94	2019-06-30 00:16:00	55.44	2019-06-30 00:09:00	62.21	2019-06-30 00:09:00	48.55	2019-06-30 00:11:00	59.48	2019-06-30 00:16:00	79.62
2019-06-30 00:21:00	75.51	2019-06-30 00:14:00	70.24	2019-06-30 00:17:00	71.7	2019-06-30 00:16:00	49.34	2019-06-30 00:21:00	55.64	2019-06-30 00:14:00	62.31	2019-06-30 00:14:00	49.02	2019-06-30 00:16:00	59.98	2019-06-30 00:21:00	80.02
2019-06-30 00:26:00	75.41	2019-06-30 00:19:00	70.54	2019-06-30 00:22:00	72.1	2019-06-30 00:21:00	49.54	2019-06-30 00:26:00	55.64	2019-06-30 00:19:00	62.49	2019-06-30 00:19:00	49.32	2019-06-30 00:21:00	60.38	2019-06-30 00:26:00	79.92
2019-06-30 00:31:00	75.03	2019-06-30 00:24:00	70.84	2019-06-30 00:27:00	71.6	2019-06-30 00:26:00	49.44	2019-06-30 00:31:00	55.24	2019-06-30 00:24:00	62.49	2019-06-30 00:24:00	49.22	2019-06-30 00:26:00	60.28	2019-06-30 00:31:00	79.22
2019-06-30 00:36:00	74.63	2019-06-30 00:29:00	69.94	2019-06-30 00:32:00	71	2019-06-30 00:31:00	48.95	2019-06-30 00:36:00	54.84	2019-06-30 00:29:00	62.11	2019-06-30 00:29:00	48.65	2019-06-30 00:31:00	59.71	2019-06-30 00:36:00	78.52
2019-06-30 00:41:00	74.33	2019-06-30 00:34:00	69.24	2019-06-30 00:37:00	70.55	2019-06-30 00:36:00	48.45	2019-06-30 00:41:00	54.56	2019-06-30 00:34:00	61.51	2019-06-30 00:34:00	47.95	2019-06-30 00:36:00	59.11	2019-06-30 00:41:00	78.02
2019-06-30 00:46:00	74.23	2019-06-30 00:39:00	68.74	2019-06-30 00:42:00	69.95	2019-06-30 00:41:00	48.05	2019-06-30 00:46:00	54.26	2019-06-30 00:39:00	61.21	2019-06-30 00:39:00	47.35	2019-06-30 00:41:00	58.61	2019-06-30 00:46:00	77.65
2019-06-30 00:51:00	74.13	2019-06-30 00:44:00	68.46	2019-06-30 00:48:00	69.65	2019-06-30 00:46:00	47.75	2019-06-30 00:51:00	54.16	2019-06-30 00:44:00	60.71	2019-06-30 00:44:00	46.85	2019-06-30 00:46:00	58.11	2019-06-30 00:51:00	77.35
2019-06-30 00:56:00	74.33	2019-06-30 00:49:00	68.36	2019-06-30 00:53:00	69.85	2019-06-30 00:51:00	47.55	2019-06-30 00:56:00	54.26	2019-06-30 00:49:00	60.54	2019-06-30 00:49:00	46.65	2019-06-30 00:51:00	57.81	2019-06-30 00:56:00	77.65
2019-06-30 01:01:00	74.73	2019-06-30 00:54:00	68.76	2019-06-30 00:58:00	70.35	2019-06-30 00:56:00	47.85	2019-06-30 01:01:00	54.56	2019-06-30 00:54:00	60.64	2019-06-30 00:54:00	46.55	2019-06-30 00:56:00	58.11	2019-06-30 01:01:00	78.22
2019-06-30 01:06:00	74.93	2019-06-30 00:59:00	69.66	2019-06-30 01:03:00	71.15	2019-06-30 01:01:00	48.35	2019-06-30 01:06:00	54.84	2019-06-30 00:59:00	61.01	2019-06-30 00:59:00	46.95	2019-06-30 01:01:00	58.71	2019-06-30 01:06:00	78.82
2019-06-30 01:11:00	75.13	2019-06-30 01:04:00	70.44	2019-06-30 01:08:00	71.8	2019-06-30 01:06:00	48.75	2019-06-30 01:11:00	55.04	2019-06-30 01:04:00	61.41	2019-06-30 01:04:00	47.65	2019-06-30 01:06:00	59.31	2019-06-30 01:11:00	79.32
2019-06-30 01:16:00	75.23	2019-06-30 01:09:00	71.04	2019-06-30 01:13:00	72.1	2019-06-30 01:11:00	49.15	2019-06-30 01:16:00	55.14	2019-06-30 01:09:00	61.61	2019-06-30 01:09:00	48.05	2019-06-30 01:11:00	59.71	2019-06-30 01:16:00	79.62
2019-06-30 01:21:00	75.23	2019-06-30 01:14:00	71.34	2019-06-30 01:18:00	72.5	2019-06-30 01:16:00	49.35	2019-06-30 01:21:00	55.14	2019-06-30 01:14:00	61.81	2019-06-30 01:14:00	48.45	2019-06-30 01:16:00	59.98	2019-06-30 01:21:00	79.82
2019-06-30 01:26:00	75.23	2019-06-30 01:19:00	71.74	2019-06-30 01:23:00	72.7	2019-06-30 01:21:00	49.45	2019-06-30 01:26:00	55.24	2019-06-30 01:19:00	61.91	2019-06-30 01:19:00	48.55	2019-06-30 01:21:00	60.21	2019-06-30 01:26:00	80.02
2019-06-30 01:31:00	75.21	2019-06-30 01:24:00	71.84	2019-06-30 01:28:00	72.5	2019-06-30 01:26:00	49.54	2019-06-30 01:31:00	55.24	2019-06-30 01:24:00	62.01	2019-06-30 01:24:00	48.75	2019-06-30 01:26:00	60.31	2019-06-30 01:31:00	80.12
2019-06-30 01:36:00	75.23	2019-06-30 01:29:00	72.04	2019-06-30 01:33:00	72.6	2019-06-30 01:31:00	49.65	2019-06-30 01:36:00	55.24	2019-06-30 01:29:00	62.01	2019-06-30 01:29:00	48.75	2019-06-30 01:31:00	60.38	2019-06-30 01:36:00	80.12
2019-06-30 01:41:00	75.23	2019-06-30 01:34:00	72.14	2019-06-30 01:38:00	72.8	2019-06-30 01:36:00	49.75	2019-06-30 01:41:00	55.24	2019-06-30 01:34:00	62.01	2019-06-30 01:34:00	48.75	2019-06-30 01:36:00	60.41	2019-06-30 01:41:00	80.12
2019-06-30 01:46:00	75.03	2019-06-30 01:39:00	72.24	2019-06-30 01:43:00	73.1	2019-06-30 01:41:00	49.65	2019-06-30 01:46:00	55.14	2019-06-30 01:39:00	62.01	2019-06-30 01:39:00	48.75	2019-06-30 01:41:00	60.38	2019-06-30 01:46:00	80.12
2019-06-30 01:51:00	75.03	2019-06-30 01:44:00	72.24	2019-06-30 01:48:00	73.2	2019-06-30 01:46:00	49.65	2019-06-30 01:51:00	55.14	2019-06-30 01:44:00	61.91	2019-06-30 01:44:00	48.52	2019-06-30 01:46:00	60.21	2019-06-30 01:51:00	80.02
2019-06-30 01:56:00	74.93	2019-06-30 01:49:00	72.24	2019-06-30 01:53:00	73.3	2019-06-30 01:51:00	49.65	2019-06-30 01:56:00	55.04	2019-06-30 01:49:00	61.81	2019-06-30 01:49:00	48.45	2019-06-30 01:51:00	60.21	2019-06-30 01:56:00	79.92
2019-06-30 02:01:00	74.83	2019-06-30 01:54:00	72.34	2019-06-30 01:58:00	72.9	2019-06-30 01:56:00	49.65	2019-06-30 02:01:00	54.96	2019-06-30 01:54:00	61.71	2019-06-30 01:54:00	48.42	2019-06-30 01:56:00	60.01	2019-06-30 02:01:00	79.92
2019-06-30 02:06:00	74.73	2019-06-30 01:59:00	72.44	2019-06-30 02:03:00	73.1	2019-06-30 02:01:00	49.65	2019-06-30 02:06:00	54.96	2019-06-30 01:59:00	61.61	2019-06-30 01:59:00	48.35	2019-06-30 02:01:00	59.91	2019-06-30 02:06:00	79.72
2019-06-30 02:11:00	74.63	2019-06-30 02:04:00	72.44	2019-06-30 02:08:00	72.75	2019-06-30 02:06:00	49.55	2019-06-30 02:11:00	54.86	2019-06-30 02:04:00	61.51	2019-06-30 02:04:00	48.15	2019-06-30 02:06:00	59.71	2019-06-30 02:11:00	79.52
2019-06-30 02:16:00	74.43	2019-06-30 02:09:00	72.24	2019-06-30 02:13:00	72.95	2019-06-30 02:11:00	49.35	2019-06-30 02:16:00	54.66	2019-06-30 02:09:00	61.41	2019-06-30 02:09:00	47.75	2019-06-30 02:11:00	59.31	2019-06-30 02:16:00	79.12
2019-06-30 02:21:00	74.23	2019-06-30 02:14:00	72.04	2019-06-30 02:18:00	72.55	2019-06-30 02:16:00	49.15	2019-06-30 02:21:00	54.36	2019-06-30 02:14:00	61.21	2019-06-30 02:14:00	47.45	2019-06-30 02:16:00	59.01	2019-06-30 02:21:00	78.72
2019-06-30 02:26:00	74.03	2019-06-30 02:19:00	71.74	2019-06-30 02:23:00	72.35	2019-06-30 02:21:00	48.85	2019-06-30 02:26:00	54.16	2019-06-30 02:19:00	60.81	2019-06-30 02:19:00	47.05	2019-06-30 02:21:00	58.61	2019-06-30 02:26:00	78.35
2019-06-30 02:31:00	73.75	2019-06-30 02:24:00	71.54	2019-06-30 02:28:00	71.95	2019-06-30 02:26:00	48.65	2019-06-30 02:31:00	53.96	2019-06-30 02:24:00	60.51	2019-06-30 02:24:00	46.75	2019-06-30 02:26:00	58.31	2019-06-30 02:31:00	77.75
2019-06-30 02:36:00	73.55	2019-06-30 02:29:00	71.36	2019-06-30 02:33:00	72.05	2019-06-30 02:31:00	48.45	2019-06-30 02:36:00	53.76	2019-06-30 02:29:00	60.24	2019-06-30 02:29:00	46.39	2019-06-30 02:31:00	57.81	2019-06-30 02:36:00	77.35
2019-06-30 02:41:00	75.81	2019-06-30 02:34:00	70.86	2019-06-30 02:38:00	72.85	2019-06-30 02:36:00	48.26	2019-06-30 02:41:00	55.94	2019-06-30 02:34:00	59.94	2019-06-30 02:34:00	45.89	2019-06-30 02:36:00	57.54	2019-06-30 02:41:00	81.82
2019-06-30 02:46:00	77.98	2019-06-30 02:39:00	74.74	2019-06-30 02:43:00	77.95	2019-06-30 02:41:00	51.44	2019-06-30 02:46:00	58.52	2019-06-30 02:39:00	62.01	2019-06-30 02:39:00	49.32	2019-06-30 02:41:00	61.38	2019-06-30 02:46:00	87.17
2019-06-30 02:51:00	78.76	2019-06-30 02:44:00	81.1	2019-06-30 02:48:00	81.86	2019-06-30 02:46:00	55.22	2019-06-30 02:51:00	59.39	2019-06-30 02:44:00	66.05	2019-06-30 02:44:00	55.16	2019-06-30 02:46:00	65.82	2019-06-30 02:51:00	89.23
2019-06-30 02:56:00	77.96	2019-06-30 02:49:00	84.44	2019-06-30 02:53:00	82.52	2019-06-30 02:51:00	57.2	2019-06-30 02:56:00	58.9	2019-06-30 02:49:00	68.13	2019-06-30 02:49:00	58.2	2019-06-30 02:51:00	68.29	2019-06-30 02:56:00	88.23
2019-06-30 03:01:00	75.9	2019-06-30 02:54:00	83.54	2019-06-30 02:58:00	78.61	2019-06-30 02:56:00	56.4	2019-06-30 03:01:00	56.72	2019-06-30 02:54:00	67.53	2019-06-30 02:54:00	57.4	2019-06-30 02:56:00	67.69	2019-06-30 03:01:00	84.17
2019-06-30 03:06:00	74.41	2019-06-30 02:59:00	78.48	2019-06-30 03:03:00	75.05	2019-06-30 03:01:00	53.12	2019-06-30 03:06:00	55.03	2019-06-30 02:59:00	64.65	2019-06-30 02:59:00	52.76	2019-06-30 03:01:00	64.12	2019-06-30 03:06:00	80.3
2019-06-30 03:11:00	73.33	2019-06-30 03:04:00	74.12	2019-06-30 03:08:00	73.2	2019-06-30 03:06:00	50.33	2019-06-30 03:11:00	53.84	2019-06-30 03:04:00	61.77	2019-06-30 03:04:00	48.69	2019-06-30 03:06:00	60.75	2019-06-30 03:11:00	77.62
2019-06-30 03:16:00	72.65	2019-06-30 03:09:00	71.14	2019-06-30 03:13:00	71.75	2019-06-30 03:11:00	48.45	2019-06-30 03:16:00	53.06	2019-06-30 03:09:00	59.91	2019-06-30 03:09:00	46.42	2019-06-30 03:11:00	58.21	2019-06-30 03:16:00	75.95
2019-06-30 03:21:00	72.26	2019-06-30 03:14:00	69.26	2019-06-30 03:18:00	70.79	2019-06-30 03:16:00	47.45	2019-06-30 03:21:00	52.47	2019-06-30 03:14:00	58.64	2019-06-30 03:14:00	44.95	2019-06-30 03:16:00	56.71	2019-06-30 03:21:00	74.75
2019-06-30 03:26:00	71.96	2019-06-30 03:19:00	68.16	2019-06-30 03:23:00	70.09	2019-06-30 03:21:00	46.76	2019-06-30 03:26:00	51.97	2019-06-30 03:19:00	57.76	2019-06-30 03:19:00	43.99	2019-06-30 03:21:00	55.64	2019-06-30 03:26:00	73.77
2019-06-30 03:31:00	71.76	2019-06-30 03:24:00	67.48	2019-06-30 03:28:00	69.44	2019-06-30 03:26:00	46.37	2019-06-30 03:31:00	51.68	2019-06-30 03:24:00	57.16	2019-06-30 03:24:00	43.42	2019-06-30 03:26:00	54.84	2019-06-30 03:31:00	73.17
2019-06-30 03:36:00	71.68	2019-06-30 03:29:00	66.88	2019-06-30 03:33:00	69.34	2019-06-30 03:31:00	46.17	2019-06-30 03:36:00	51.38	2019-06-30 03:29:00	56.66	2019-06-30 03:29:00	43.12	2019-06-30 03:31:00	54.26	2019-06-30 03:36:00	72.79
2019-06-30 03:41:00	71.88	2019-06-30 03:34:00	66.48	2019-06-30 03:38:00	69.24	2019-06-30 03:36:00	45.97	2019-06-30 03:41:00	51.38	2019-06-30 03:34:00	56.38	2019-06-30 03:34:00	42.72	2019-06-30 03:36:00	53.86	2019-06-30 03:41:00	72.89
2019-06-30 03:46:00	73.85	2019-06-30 03:39:00	66.6	2019-06-30 03:43:00	70.84	2019-06-30 03:41:00	46.07	2019-06-30 03:46:00	53.37	2019-06-30 03:39:00	56.28	2019-06-30 03:39:00	42.65	2019-06-30 03:41:00	53.76	2019-06-30 03:46:00	77.05
2019-06-30 03:51:00	76.11	2019-06-30 03:44:00	70.68	2019-06-30 03:48:00	75.75	2019-06-30 03:46:00	48.46	2019-06-30 03:51:00	55.94	2019-06-30 03:44:00	58.66	2019-06-30 03:44:00	45.89	2019-06-30 03:46:00	57.34	2019-06-30 03:51:00	82.2
2019-06-30 03:56:00	77.6	2019-06-30 03:49:00	77.32	2019-06-30 03:53:00	80.05	2019-06-30 03:51:00	52.14	2019-06-30 03:56:00	58.02	2019-06-30 03:49:00	62.49	2019-06-30 03:49:00	51.12	2019-06-30 03:51:00	61.88	2019-06-30 03:56:00	86.37
2019-06-30 04:01:00	78.46	2019-06-30 03:54:00	81.9	2019-06-30 03:58:00	83.01	2019-06-30 03:56:00	55.02	2019-06-30 04:01:00	59.2	2019-06-30 03:54:00	65.15	2019-06-30 03:54:00	54.86	2019-06-30 03:56:00	65.25	2019-06-30 04:01:00	88.53
2019-06-30 04:06:00	78.16	2019-06-30 03:59:00	84.96	2019-06-30 04:03:00	84.16	2019-06-30 04:01:00	57.21	2019-06-30 04:06:00	58.7	2019-06-30 03:59:00	66.73	2019-06-30 03:59:00	57.13	2019-06-30 04:01:00	67.79	2019-06-30 04:06:00	87.73
2019-06-30 04:11:00	76.18	2019-06-30 04:04:00	85.54	2019-06-30 04:08:00	82.26	2019-06-30 04:06:00	57.11	2019-06-30 04:11:00	56.72	2019-06-30 04:04:00	66.83	2019-06-30 04:04:00	57.43	2019-06-30 04:06:00	67.89	2019-06-30 04:11:00	83.97
2019-06-30 04:16:00	74.31	2019-06-30 04:09:00	81.98	2019-06-30 04:13:00	76.35	2019-06-30 04:11:00	54.32	2019-06-30 04:16:00	54.54	2019-06-30 04:09:00	64.63	2019-06-30 04:09:00	54.13	2019-06-30 04:11:00	65.12	2019-06-30 04:16:00	79.6
2019-06-30 04:21:00	73.03	2019-06-30 04:14:00	76.02	2019-06-30 04:18:00	73.75	2019-06-30 04:16:00	50.93	2019-06-30 04:21:00	53.06	2019-06-30 04:14:00	61.27	2019-06-30 04:14:00	49.19	2019-06-30 04:16:00	61.38	2019-06-30 04:21:00	76.32
2019-06-30 04:26:00	72.16	2019-06-30 04:19:00	72.14	2019-06-30 04:23:00	71.89	2019-06-30 04:21:00	48.55	2019-06-30 04:26:00	52.07	2019-06-30 04:19:00	58.81	2019-06-30 04:19:00	46.15	2019-06-30 04:21:00	58.31	2019-06-30 04:26:00	74.25
2019-06-30 04:31:00	71.76	2019-06-30 04:24:00	69.76	2019-06-30 04:28:00	71.14	2019-06-30 04:26:00	47.26	2019-06-30 04:31:00	51.48	2019-06-30 04:24:00	57.24	2019-06-30 04:24:00	44.29	2019-06-30 04:26:00	56.24	2019-06-30 04:31:00	73.17
2019-06-30 04:36:00	71.38	2019-06-30 04:29:00	68.28	2019-06-30 04:33:00	70.54	2019-06-30 04:31:00	46.47	2019-06-30 04:36:00	50.68	2019-06-30 04:29:00	56.26	2019-06-30 04:29:00	43.32	2019-06-30 04:31:00	54.96	2019-06-30 04:36:00	71.69
2019-06-30 04:41:00	71	2019-06-30 04:34:00	67.78	2019-06-30 04:38:00	68.68	2019-06-30 04:36:00	45.87	2019-06-30 04:41:00	50.2	2019-06-30 04:34:00	55.68	2019-06-30 04:34:00	42.62	2019-06-30 04:36:00	54.06	2019-06-30 04:41:00	70.62
2019-06-30 04:46:00	72.96	2019-06-30 04:39:00	65.32	2019-06-30 04:43:00	70.38	2019-06-30 04:41:00	45.08	2019-06-30 04:46:00	52.18	2019-06-30 04:39:00	54.1	2019-06-30 04:39:00	41.15	2019-06-30 04:41:00	52.49	2019-06-30 04:46:00	75.17
2019-06-30 04:51:00	75.43	2019-06-30 04:44:00	69.5	2019-06-30 04:48:00	75.39	2019-06-30 04:46:00	47.57	2019-06-30 04:51:00	54.86	2019-06-30 04:44:00	56.58	2019-06-30 04:44:00	44.42	2019-06-30 04:46:00	56.16	2019-06-30 04:51:00	80.65
2019-06-30 04:56:00	77	2019-06-30 04:49:00	76.26	2019-06-30 04:53:00	79.8	2019-06-30 04:51:00	51.05	2019-06-30 04:56:00	56.93	2019-06-30 04:49:00	60.41	2019-06-30 04:49:00	49.25	2019-06-30 04:51:00	60.41	2019-06-30 04:56:00	84.9
2019-06-30 05:01:00	77.98	2019-06-30 04:54:00	81.42	2019-06-30 04:58:00	82.95	2019-06-30 04:56:00	53.93	2019-06-30 05:01:00	58.22	2019-06-30 04:54:00	63.47	2019-06-30 04:54:00	53.29	2019-06-30 04:56:00	64.15	2019-06-30 05:01:00	87.45
2019-06-30 05:06:00	78.66	2019-06-30 04:59:00	84.98	2019-06-30 05:03:00	85.16	2019-06-30 05:01:00	56.32	2019-06-30 05:06:00	59.1	2019-06-30 04:59:00	65.15	2019-06-30 04:59:00	55.76	2019-06-30 05:01:00	66.92	2019-06-30 05:06:00	89.03
2019-06-30 05:11:00	78.36	2019-06-30 05:04:00	87.26	2019-06-30 05:08:00	86.36	2019-06-30 05:06:00	58.01	2019-06-30 05:11:00	58.7	2019-06-30 05:04:00	66.33	2019-06-30 05:04:00	57.43	2019-06-30 05:06:00	68.89	2019-06-30 05:11:00	88.53
2019-06-30 05:16:00	76.68	2019-06-30 05:09:00	87.96	2019-06-30 05:13:00	84.76	2019-06-30 05:11:00	57.9	2019-06-30 05:16:00	57.12	2019-06-30 05:09:00	66.63	2019-06-30 05:09:00	58	2019-06-30 05:11:00	69.09	2019-06-30 05:16:00	85.05
2019-06-30 05:21:00	74.81	2019-06-30 05:14:00	85.26	2019-06-30 05:18:00	79.25	2019-06-30 05:16:00	55.61	2019-06-30 05:21:00	54.83	2019-06-30 05:14:00	65.13	2019-06-30 05:14:00	55.63	2019-06-30 05:16:00	66.72	2019-06-30 05:21:00	80.8
2019-06-30 05:26:00	73.15	2019-06-30 05:19:00	79.4	2019-06-30 05:23:00	75.65	2019-06-30 05:21:00	52.23	2019-06-30 05:26:00	52.96	2019-06-30 05:19:00	61.75	2019-06-30 05:19:00	50.66	2019-06-30 05:21:00	63.05	2019-06-30 05:26:00	76.75
2019-06-30 05:31:00	72.16	2019-06-30 05:24:00	74.54	2019-06-30 05:28:00	72.99	2019-06-30 05:26:00	49.15	2019-06-30 05:31:00	51.57	2019-06-30 05:24:00	58.71	2019-06-30 05:24:00	46.82	2019-06-30 05:26:00	59.51	2019-06-30 05:31:00	73.87
2019-06-30 05:36:00	71.58	2019-06-30 05:29:00	70.88	2019-06-30 05:33:00	71.44	2019-06-30 05:31:00	47.26	2019-06-30 05:36:00	50.7	2019-06-30 05:29:00	56.54	2019-06-30 05:29:00	44.29	2019-06-30 05:31:00	56.84	2019-06-30 05:36:00	72.19
2019-06-30 05:41:00	71.3	2019-06-30 05:34:00	68.68	2019-06-30 05:38:00	69.68	2019-06-30 05:36:00	46.07	2019-06-30 05:41:00	50.3	2019-06-30 05:34:00	55.08	2019-06-30 05:34:00	42.82	2019-06-30 05:36:00	54.86	2019-06-30 05:41:00	71.32
2019-06-30 05:46:00	72.08	2019-06-30 05:39:00	67.1	2019-06-30 05:43:00	69.18	2019-06-30 05:41:00	45.38	2019-06-30 05:46:00	51.08	2019-06-30 05:39:00	54.2	2019-06-30 05:39:00	41.75	2019-06-30 05:41:00	53.59	2019-06-30 05:46:00	73.09
2019-06-30 05:51:00	74.65	2019-06-30 05:44:00	67.8	2019-06-30 05:48:00	73.24	2019-06-30 05:46:00	46.08	2019-06-30 05:51:00	53.57	2019-06-30 05:44:00	54.6	2019-06-30 05:44:00	42.35	2019-06-30 05:46:00	54.49	2019-06-30 05:51:00	78.05
2019-06-30 05:56:00	76.41	2019-06-30 05:49:00	74.38	2019-06-30 05:53:00	77.85	2019-06-30 05:51:00	49.26	2019-06-30 05:56:00	55.84	2019-06-30 05:49:00	58.26	2019-06-30 05:49:00	46.99	2019-06-30 05:51:00	58.74	2019-06-30 05:56:00	82.42
2019-06-30 06:01:00	78.1	2019-06-30 05:54:00	80.34	2019-06-30 05:58:00	81.55	2019-06-30 05:56:00	52.44	2019-06-30 06:01:00	57.82	2019-06-30 05:54:00	61.69	2019-06-30 05:54:00	51.42	2019-06-30 05:56:00	62.68	2019-06-30 06:01:00	86.67
2019-06-30 06:06:00	79.56	2019-06-30 05:59:00	85	2019-06-30 06:03:00	84.41	2019-06-30 06:01:00	55.23	2019-06-30 06:06:00	59.8	2019-06-30 05:59:00	64.35	2019-06-30 05:59:00	54.96	2019-06-30 06:01:00	65.95	2019-06-30 06:06:00	90.45
2019-06-30 06:11:00	84.98	2019-06-30 06:04:00	88.28	2019-06-30 06:08:00	88.36	2019-06-30 06:06:00	57.71	2019-06-30 06:11:00	65.84	2019-06-30 06:04:00	66.13	2019-06-30 06:04:00	57.33	2019-06-30 06:06:00	68.82	2019-06-30 06:11:00	104.48
2019-06-30 06:16:00	86.53	2019-06-30 06:09:00	105.36	2019-06-30 06:13:00	95.78	2019-06-30 06:11:00	70.05	2019-06-30 06:16:00	68.8	2019-06-30 06:09:00	73.54	2019-06-30 06:09:00	67.03	2019-06-30 06:11:00	83.12	2019-06-30 06:16:00	108.11
2019-06-30 06:21:00	84.06	2019-06-30 06:14:00	117.64	2019-06-30 06:18:00	92.78	2019-06-30 06:16:00	75.83	2019-06-30 06:21:00	67.81	2019-06-30 06:14:00	79.13	2019-06-30 06:14:00	72.61	2019-06-30 06:16:00	90.41	2019-06-30 06:21:00	106.34
2019-06-30 06:26:00	83.1	2019-06-30 06:19:00	115.94	2019-06-30 06:23:00	89.88	2019-06-30 06:21:00	74.93	2019-06-30 06:26:00	66.44	2019-06-30 06:19:00	79.73	2019-06-30 06:19:00	70.61	2019-06-30 06:21:00	89.61	2019-06-30 06:26:00	102.68
2019-06-30 06:31:00	82.91	2019-06-30 06:24:00	112.68	2019-06-30 06:28:00	85.07	2019-06-30 06:26:00	70.84	2019-06-30 06:31:00	66.07	2019-06-30 06:24:00	79.07	2019-06-30 06:24:00	66.97	2019-06-30 06:26:00	86.33	2019-06-30 06:31:00	99.83
2019-06-30 06:36:00	82.23	2019-06-30 06:29:00	112.12	2019-06-30 06:33:00	80.22	2019-06-30 06:30:00	65.45	2019-06-30 06:36:00	66.69	2019-06-30 06:29:00	79.51	2019-06-30 06:29:00	62.9	2019-06-30 06:30:00	82.42	2019-06-30 06:36:00	97.78
2019-06-30 06:41:00	81.25	2019-06-30 06:34:00	110.54	2019-06-30 06:38:00	76.91	2019-06-30 06:35:00	60.48	2019-06-30 06:41:00	66.99	2019-06-30 06:34:00	80.16	2019-06-30 06:34:00	59.07	2019-06-30 06:35:00	78.65	2019-06-30 06:41:00	95.03
2019-06-30 06:46:00	80.25	2019-06-30 06:39:00	106.46	2019-06-30 06:43:00	75.25	2019-06-30 06:40:00	57.99	2019-06-30 06:46:00	65.7	2019-06-30 06:39:00	80.18	2019-06-30 06:39:00	56.5	2019-06-30 06:40:00	75.81	2019-06-30 06:46:00	93.23
2019-06-30 06:51:00	79.66	2019-06-30 06:44:00	101.28	2019-06-30 06:48:00	74.65	2019-06-30 06:45:00	57	2019-06-30 06:51:00	63.5	2019-06-30 06:44:00	78.9	2019-06-30 06:44:00	55.03	2019-06-30 06:45:00	73.53	2019-06-30 06:51:00	91.35
2019-06-30 06:56:00	79.46	2019-06-30 06:49:00	98.48	2019-06-30 06:53:00	74.05	2019-06-30 06:50:00	56.51	2019-06-30 06:56:00	61.6	2019-06-30 06:49:00	76.4	2019-06-30 06:49:00	54.13	2019-06-30 06:50:00	72.43	2019-06-30 06:56:00	90.25
2019-06-30 07:01:00	79.36	2019-06-30 06:54:00	97.68	2019-06-30 06:58:00	74.25	2019-06-30 06:55:00	55.71	2019-06-30 07:01:00	60.5	2019-06-30 06:54:00	73.83	2019-06-30 06:54:00	53.76	2019-06-30 06:55:00	71.73	2019-06-30 07:01:00	90.05
2019-06-30 07:06:00	79.26	2019-06-30 06:59:00	97.68	2019-06-30 07:03:00	74.45	2019-06-30 07:00:00	55.61	2019-06-30 07:06:00	59.9	2019-06-30 06:59:00	72.2	2019-06-30 06:59:00	53.86	2019-06-30 07:00:00	71.43	2019-06-30 07:06:00	90.05
2019-06-30 07:11:00	79.46	2019-06-30 07:04:00	98.3	2019-06-30 07:08:00	74.35	2019-06-30 07:06:00	55.61	2019-06-30 07:11:00	59.9	2019-06-30 07:04:00	71.4	2019-06-30 07:04:00	54.06	2019-06-30 07:06:00	71.16	2019-06-30 07:11:00	90.35
2019-06-30 07:17:00	79.66	2019-06-30 07:09:00	100.1	2019-06-30 07:14:00	74.55	2019-06-30 07:11:00	55.91	2019-06-30 07:17:00	60.1	2019-06-30 07:09:00	71.3	2019-06-30 07:09:00	54.03	2019-06-30 07:11:00	71.33	2019-06-30 07:17:00	90.55
2019-06-30 07:22:00	79.86	2019-06-30 07:14:00	100.3	2019-06-30 07:19:00	74.2	2019-06-30 07:16:00	55.51	2019-06-30 07:22:00	60.6	2019-06-30 07:14:00	71.9	2019-06-30 07:14:00	54.53	2019-06-30 07:16:00	71.06	2019-06-30 07:22:00	91.05
2019-06-30 07:27:00	79.96	2019-06-30 07:19:00	99.8	2019-06-30 07:24:00	74.5	2019-06-30 07:21:00	55.51	2019-06-30 07:27:00	61.3	2019-06-30 07:19:00	72.53	2019-06-30 07:19:00	54.26	2019-06-30 07:21:00	70.96	2019-06-30 07:27:00	91.55
2019-06-30 07:32:00	79.96	2019-06-30 07:24:00	99.18	2019-06-30 07:29:00	74.6	2019-06-30 07:26:00	55.41	2019-06-30 07:32:00	62	2019-06-30 07:24:00	73.1	2019-06-30 07:24:00	54.66	2019-06-30 07:26:00	70.86	2019-06-30 07:32:00	91.85
2019-06-30 07:37:00	80.06	2019-06-30 07:29:00	99.38	2019-06-30 07:34:00	74.75	2019-06-30 07:31:00	55.91	2019-06-30 07:37:00	62.3	2019-06-30 07:29:00	73.73	2019-06-30 07:29:00	54.86	2019-06-30 07:31:00	71.06	2019-06-30 07:37:00	91.95
2019-06-30 07:42:00	80.46	2019-06-30 07:34:00	99.68	2019-06-30 07:39:00	74.7	2019-06-30 07:36:00	56.01	2019-06-30 07:42:00	62.4	2019-06-30 07:34:00	74.03	2019-06-30 07:34:00	55.13	2019-06-30 07:36:00	70.96	2019-06-30 07:42:00	92.55
2019-06-30 07:47:00	80.76	2019-06-30 07:39:00	99.98	2019-06-30 07:44:00	75.15	2019-06-30 07:41:00	56.21	2019-06-30 07:47:00	62.39	2019-06-30 07:39:00	74.13	2019-06-30 07:39:00	55.53	2019-06-30 07:41:00	71.16	2019-06-30 07:47:00	93.53
2019-06-30 07:52:00	81.45	2019-06-30 07:44:00	101.48	2019-06-30 07:49:00	75.85	2019-06-30 07:46:00	57.2	2019-06-30 07:52:00	62.59	2019-06-30 07:44:00	74.5	2019-06-30 07:44:00	56.43	2019-06-30 07:46:00	72.13	2019-06-30 07:52:00	94.83
2019-06-30 07:57:00	81.85	2019-06-30 07:49:00	102.68	2019-06-30 07:54:00	76.95	2019-06-30 07:51:00	58.2	2019-06-30 07:57:00	63.09	2019-06-30 07:49:00	75.2	2019-06-30 07:49:00	57.03	2019-06-30 07:51:00	73.43	2019-06-30 07:57:00	96.1
2019-06-30 08:02:00	82.25	2019-06-30 07:54:00	104.06	2019-06-30 07:59:00	78.01	2019-06-30 07:56:00	59.59	2019-06-30 08:02:00	63.69	2019-06-30 07:54:00	75.8	2019-06-30 07:54:00	58.23	2019-06-30 07:56:00	74.73	2019-06-30 08:02:00	97.2
2019-06-30 08:07:00	82.45	2019-06-30 07:59:00	105.16	2019-06-30 08:04:00	78.81	2019-06-30 08:01:00	60.29	2019-06-30 08:07:00	64.28	2019-06-30 07:59:00	76.38	2019-06-30 07:59:00	59.2	2019-06-30 08:01:00	75.21	2019-06-30 08:07:00	97.8
2019-06-30 08:12:00	82.65	2019-06-30 08:04:00	105.06	2019-06-30 08:09:00	79.41	2019-06-30 08:06:00	60.98	2019-06-30 08:12:00	64.88	2019-06-30 08:04:00	76.78	2019-06-30 08:04:00	59.6	2019-06-30 08:06:00	75.71	2019-06-30 08:12:00	98.7
2019-06-30 08:17:00	82.73	2019-06-30 08:09:00	106.14	2019-06-30 08:14:00	80.11	2019-06-30 08:11:00	61.48	2019-06-30 08:17:00	65.58	2019-06-30 08:09:00	77.28	2019-06-30 08:09:00	60.4	2019-06-30 08:11:00	76.21	2019-06-30 08:17:00	99.38
2019-06-30 08:22:00	83.23	2019-06-30 08:14:00	106.94	2019-06-30 08:19:00	80.11	2019-06-30 08:16:00	62.08	2019-06-30 08:22:00	65.98	2019-06-30 08:14:00	77.68	2019-06-30 08:14:00	60.7	2019-06-30 08:16:00	76.71	2019-06-30 08:22:00	99.98
2019-06-30 08:27:00	83.53	2019-06-30 08:19:00	107.44	2019-06-30 08:24:00	81.46	2019-06-30 08:21:00	62.28	2019-06-30 08:27:00	65.98	2019-06-30 08:19:00	78.08	2019-06-30 08:19:00	61.3	2019-06-30 08:21:00	77.41	2019-06-30 08:27:00	100.78
2019-06-30 08:32:00	83.63	2019-06-30 08:24:00	108.34	2019-06-30 08:29:00	81.46	2019-06-30 08:26:00	63.08	2019-06-30 08:32:00	65.68	2019-06-30 08:24:00	78.56	2019-06-30 08:24:00	62	2019-06-30 08:26:00	77.78	2019-06-30 08:32:00	99.58
2019-06-30 08:37:00	83.53	2019-06-30 08:29:00	108.84	2019-06-30 08:34:00	80.86	2019-06-30 08:31:00	62.08	2019-06-30 08:37:00	65.68	2019-06-30 08:29:00	78.86	2019-06-30 08:29:00	62.27	2019-06-30 08:31:00	76.88	2019-06-30 08:37:00	99.08
2019-06-30 08:42:00	84.03	2019-06-30 08:34:00	108.34	2019-06-30 08:39:00	80.61	2019-06-30 08:36:00	61.18	2019-06-30 08:42:00	66.28	2019-06-30 08:34:00	78.78	2019-06-30 08:34:00	62.07	2019-06-30 08:36:00	76.41	2019-06-30 08:42:00	99.68
2019-06-30 08:47:00	85.21	2019-06-30 08:39:00	108.74	2019-06-30 08:44:00	81.26	2019-06-30 08:41:00	60.68	2019-06-30 08:47:00	67.77	2019-06-30 08:39:00	79.16	2019-06-30 08:39:00	61.9	2019-06-30 08:41:00	76.11	2019-06-30 08:47:00	101.68
2019-06-30 08:52:00	87.4	2019-06-30 08:44:00	110.34	2019-06-30 08:49:00	83.52	2019-06-30 08:46:00	61.88	2019-06-30 08:52:00	69.95	2019-06-30 08:44:00	80.46	2019-06-30 08:44:00	63.67	2019-06-30 08:46:00	77.21	2019-06-30 08:52:00	104.56
2019-06-30 08:57:00	93.41	2019-06-30 08:49:00	114.6	2019-06-30 08:54:00	86.57	2019-06-30 08:50:00	64.57	2019-06-30 08:57:00	72.24	2019-06-30 08:49:00	82.94	2019-06-30 08:49:00	66.73	2019-06-30 08:50:00	80.75	2019-06-30 08:57:00	109.61
2019-06-30 09:02:00	96.75	2019-06-30 08:54:00	119.18	2019-06-30 08:59:00	90.03	2019-06-30 08:55:00	67.36	2019-06-30 09:02:00	74.71	2019-06-30 08:54:00	85.81	2019-06-30 08:54:00	74.24	2019-06-30 08:55:00	85.42	2019-06-30 09:02:00	113.96
2019-06-30 09:07:00	98.69	2019-06-30 08:59:00	122.56	2019-06-30 09:04:00	93.64	2019-06-30 09:00:00	70.35	2019-06-30 09:07:00	78.67	2019-06-30 08:59:00	88.37	2019-06-30 08:59:00	76.38	2019-06-30 09:00:00	87.86	2019-06-30 09:07:00	117.01
2019-06-30 09:12:00	99.48	2019-06-30 09:04:00	128.61	2019-06-30 09:09:00	96.69	2019-06-30 09:05:00	73.64	2019-06-30 09:12:00	86.38	2019-06-30 09:04:00	90.95	2019-06-30 09:04:00	76.98	2019-06-30 09:05:00	89.96	2019-06-30 09:12:00	120.17
2019-06-30 09:17:00	93.01	2019-06-30 09:09:00	131.99	2019-06-30 09:14:00	99.65	2019-06-30 09:10:00	76.63	2019-06-30 09:17:00	91.23	2019-06-30 09:09:00	93.1	2019-06-30 09:09:00	79.94	2019-06-30 09:10:00	92.21	2019-06-30 09:17:00	122.94
2019-06-30 09:22:00	92.03	2019-06-30 09:14:00	142.41	2019-06-30 09:19:00	101.8	2019-06-30 09:15:00	79.12	2019-06-30 09:22:00	94	2019-06-30 09:14:00	95.28	2019-06-30 09:14:00	84.08	2019-06-30 09:15:00	94.18	2019-06-30 09:22:00	125.12
2019-06-30 09:27:00	93.51	2019-06-30 09:19:00	144.87	2019-06-30 09:24:00	103.35	2019-06-30 09:20:00	81.41	2019-06-30 09:27:00	96.19	2019-06-30 09:19:00	97.84	2019-06-30 09:19:00	83.38	2019-06-30 09:20:00	96.55	2019-06-30 09:27:00	127.97
2019-06-30 09:32:00	95.69	2019-06-30 09:24:00	148.03	2019-06-30 09:29:00	104.81	2019-06-30 09:25:00	83.4	2019-06-30 09:32:00	97.67	2019-06-30 09:24:00	98.92	2019-06-30 09:24:00	86.22	2019-06-30 09:25:00	98.92	2019-06-30 09:32:00	131.92
2019-06-30 09:37:00	97.78	2019-06-30 09:29:00	151.21	2019-06-30 09:34:00	106.86	2019-06-30 09:30:00	85.19	2019-06-30 09:37:00	99.26	2019-06-30 09:29:00	101.09	2019-06-30 09:29:00	89.19	2019-06-30 09:30:00	100.19	2019-06-30 09:37:00	137.75
2019-06-30 09:42:00	99.36	2019-06-30 09:34:00	153.19	2019-06-30 09:39:00	109.83	2019-06-30 09:35:00	87.38	2019-06-30 09:42:00	101.54	2019-06-30 09:34:00	108.78	2019-06-30 09:34:00	90.35	2019-06-30 09:35:00	104.23	2019-06-30 09:42:00	144.26
2019-06-30 09:47:00	100.14	2019-06-30 09:39:00	155.35	2019-06-30 09:44:00	107.87	2019-06-30 09:40:00	89.56	2019-06-30 09:47:00	102.02	2019-06-30 09:39:00	112.89	2019-06-30 09:39:00	91.92	2019-06-30 09:40:00	111.85	2019-06-30 09:47:00	143.71
2019-06-30 09:52:00	101.03	2019-06-30 09:44:00	145.21	2019-06-30 09:49:00	108.93	2019-06-30 09:45:00	91.15	2019-06-30 09:52:00	101.62	2019-06-30 09:44:00	114.45	2019-06-30 09:44:00	93.32	2019-06-30 09:45:00	119.03	2019-06-30 09:52:00	147.18
2019-06-30 09:57:00	101.93	2019-06-30 09:49:00	151.07	2019-06-30 09:54:00	110.93	2019-06-30 09:50:00	92.65	2019-06-30 09:57:00	100.01	2019-06-30 09:49:00	115.4	2019-06-30 09:49:00	93.99	2019-06-30 09:50:00	121.35	2019-06-30 09:57:00	148.06
2019-06-30 10:02:00	104.69	2019-06-30 09:54:00	158.39	2019-06-30 09:59:00	113.18	2019-06-30 09:55:00	95.74	2019-06-30 10:02:00	98.61	2019-06-30 09:54:00	115.58	2019-06-30 09:54:00	93.49	2019-06-30 09:55:00	110.9	2019-06-30 10:02:00	134.13
2019-06-30 10:07:00	108.33	2019-06-30 09:59:00	160.65	2019-06-30 10:04:00	115.24	2019-06-30 10:00:00	107.1	2019-06-30 10:07:00	89.76	2019-06-30 09:59:00	115.06	2019-06-30 09:59:00	96.06	2019-06-30 10:00:00	102.02	2019-06-30 10:07:00	133.36
2019-06-30 10:12:00	108.28	2019-06-30 10:04:00	163.13	2019-06-30 10:09:00	116.99	2019-06-30 10:05:00	116.74	2019-06-30 10:12:00	87.87	2019-06-30 10:04:00	116.22	2019-06-30 10:04:00	102.4	2019-06-30 10:05:00	103.35	2019-06-30 10:12:00	151.21
2019-06-30 10:17:00	107.06	2019-06-30 10:09:00	161.55	2019-06-30 10:14:00	117.79	2019-06-30 10:10:00	119.92	2019-06-30 10:17:00	88.46	2019-06-30 10:09:00	103.55	2019-06-30 10:09:00	109.4	2019-06-30 10:10:00	106.62	2019-06-30 10:17:00	151.67
2019-06-30 10:22:00	101.49	2019-06-30 10:14:00	163.03	2019-06-30 10:19:00	118.44	2019-06-30 10:15:00	120.01	2019-06-30 10:22:00	90.35	2019-06-30 10:14:00	105.85	2019-06-30 10:14:00	100.73	2019-06-30 10:15:00	108.79	2019-06-30 10:22:00	138.46
2019-06-30 10:27:00	98.63	2019-06-30 10:19:00	165.81	2019-06-30 10:24:00	119.14	2019-06-30 10:20:00	101.26	2019-06-30 10:27:00	91.24	2019-06-30 10:19:00	112.24	2019-06-30 10:19:00	119.64	2019-06-30 10:20:00	111.36	2019-06-30 10:27:00	134.88
2019-06-30 10:32:00	100.01	2019-06-30 10:24:00	168.09	2019-06-30 10:29:00	120.2	2019-06-30 10:25:00	107.86	2019-06-30 10:32:00	90.52	2019-06-30 10:24:00	107.03	2019-06-30 10:24:00	122.25	2019-06-30 10:25:00	113.53	2019-06-30 10:32:00	135.88
2019-06-30 10:37:00	101.81	2019-06-30 10:29:00	171.27	2019-06-30 10:34:00	121.15	2019-06-30 10:30:00	122.7	2019-06-30 10:37:00	89.62	2019-06-30 10:29:00	119.35	2019-06-30 10:29:00	115.78	2019-06-30 10:30:00	114.9	2019-06-30 10:37:00	137.08
2019-06-30 10:42:00	112.83	2019-06-30 10:34:00	166.09	2019-06-30 10:39:00	122.75	2019-06-30 10:35:00	125.68	2019-06-30 10:42:00	89.71	2019-06-30 10:34:00	121.5	2019-06-30 10:34:00	126.55	2019-06-30 10:35:00	116.1	2019-06-30 10:42:00	141.56
2019-06-30 10:47:00	114.96	2019-06-30 10:39:00	160.11	2019-06-30 10:44:00	124.21	2019-06-30 10:40:00	126.87	2019-06-30 10:47:00	90.41	2019-06-30 10:39:00	120.98	2019-06-30 10:39:00	127.59	2019-06-30 10:40:00	117.87	2019-06-30 10:47:00	148.29
2019-06-30 10:52:00	116.63	2019-06-30 10:44:00	170.65	2019-06-30 10:49:00	125.26	2019-06-30 10:45:00	128.26	2019-06-30 10:52:00	91.5	2019-06-30 10:44:00	121.46	2019-06-30 10:44:00	107.55	2019-06-30 10:45:00	119.75	2019-06-30 10:52:00	149.07
2019-06-30 10:57:00	118.84	2019-06-30 10:49:00	172.64	2019-06-30 10:54:00	126.16	2019-06-30 10:50:00	126.86	2019-06-30 10:57:00	92.5	2019-06-30 10:49:00	121.36	2019-06-30 10:49:00	102.14	2019-06-30 10:50:00	121.42	2019-06-30 10:57:00	142.91
2019-06-30 11:02:00	108.64	2019-06-30 10:54:00	169.65	2019-06-30 10:59:00	127.46	2019-06-30 10:55:00	115.69	2019-06-30 11:02:00	92.58	2019-06-30 10:54:00	121.84	2019-06-30 10:54:00	128.19	2019-06-30 10:55:00	122.52	2019-06-30 11:02:00	146.49
2019-06-30 11:07:00	111.84	2019-06-30 10:59:00	170.55	2019-06-30 11:04:00	128.72	2019-06-30 11:00:00	103.72	2019-06-30 11:07:00	93.37	2019-06-30 10:59:00	121.04	2019-06-30 10:59:00	131.5	2019-06-30 11:00:00	124.59	2019-06-30 11:07:00	154.32
2019-06-30 11:12:00	126.21	2019-06-30 11:04:00	177.08	2019-06-30 11:09:00	129.87	2019-06-30 11:05:00	124.17	2019-06-30 11:12:00	95.47	2019-06-30 11:04:00	119.02	2019-06-30 11:04:00	131.46	2019-06-30 11:05:00	126.96	2019-06-30 11:12:00	154.59
2019-06-30 11:17:00	127.79	2019-06-30 11:09:00	180.24	2019-06-30 11:14:00	130.47	2019-06-30 11:10:00	127.85	2019-06-30 11:17:00	96.46	2019-06-30 11:09:00	106.47	2019-06-30 11:09:00	131.83	2019-06-30 11:10:00	127.63	2019-06-30 11:17:00	152.32
2019-06-30 11:22:00	122.44	2019-06-30 11:14:00	180.34	2019-06-30 11:19:00	131.03	2019-06-30 11:15:00	129.44	2019-06-30 11:22:00	96.36	2019-06-30 11:14:00	104.94	2019-06-30 11:14:00	131.53	2019-06-30 11:15:00	126.63	2019-06-30 11:22:00	149.62
2019-06-30 11:27:00	130.19	2019-06-30 11:19:00	179.82	2019-06-30 11:24:00	131.63	2019-06-30 11:20:00	111.59	2019-06-30 11:27:00	99.73	2019-06-30 11:19:00	109.39	2019-06-30 11:19:00	128.56	2019-06-30 11:20:00	128.8	2019-06-30 11:27:00	150.12
2019-06-30 11:32:00	132.88	2019-06-30 11:24:00	178.12	2019-06-30 11:29:00	132.78	2019-06-30 11:25:00	112.79	2019-06-30 11:32:00	103.68	2019-06-30 11:24:00	114.45	2019-06-30 11:24:00	120.23	2019-06-30 11:25:00	130.84	2019-06-30 11:32:00	152.29
2019-06-30 11:37:00	130.19	2019-06-30 11:29:00	178.42	2019-06-30 11:34:00	133.94	2019-06-30 11:30:00	121.47	2019-06-30 11:37:00	104.76	2019-06-30 11:29:00	120.64	2019-06-30 11:29:00	102.02	2019-06-30 11:30:00	131.94	2019-06-30 11:37:00	154.67
2019-06-30 11:42:00	116.89	2019-06-30 11:34:00	178.6	2019-06-30 11:39:00	134.34	2019-06-30 11:35:00	118.97	2019-06-30 11:42:00	105.35	2019-06-30 11:34:00	120.62	2019-06-30 11:34:00	96.01	2019-06-30 11:35:00	138.09	2019-06-30 11:42:00	154.35
2019-06-30 11:47:00	117.51	2019-06-30 11:39:00	175.8	2019-06-30 11:44:00	134.34	2019-06-30 11:40:00	128.35	2019-06-30 11:47:00	106.25	2019-06-30 11:39:00	113.86	2019-06-30 11:39:00	96.31	2019-06-30 11:40:00	143.44	2019-06-30 11:47:00	156.42
2019-06-30 11:52:00	119.09	2019-06-30 11:44:00	165.08	2019-06-30 11:49:00	135.49	2019-06-30 11:45:00	121.16	2019-06-30 11:52:00	106.14	2019-06-30 11:44:00	104.27	2019-06-30 11:44:00	97.94	2019-06-30 11:45:00	146.66	2019-06-30 11:52:00	157.9
2019-06-30 11:57:00	120.79	2019-06-30 11:49:00	159.22	2019-06-30 11:54:00	136.29	2019-06-30 11:50:00	118.97	2019-06-30 11:57:00	107.52	2019-06-30 11:49:00	102.99	2019-06-30 11:49:00	100.98	2019-06-30 11:50:00	146.53	2019-06-30 11:57:00	158.28
2019-06-30 12:02:00	121.99	2019-06-30 11:54:00	158.2	2019-06-30 11:59:00	136.84	2019-06-30 11:55:00	121.36	2019-06-30 12:02:00	107.91	2019-06-30 11:54:00	102.79	2019-06-30 11:54:00	102.38	2019-06-30 11:55:00	135.84	2019-06-30 12:02:00	158.28
2019-06-30 12:07:00	122.68	2019-06-30 11:59:00	158.8	2019-06-30 12:04:00	137.14	2019-06-30 12:00:00	124.75	2019-06-30 12:07:00	104.32	2019-06-30 11:59:00	103.87	2019-06-30 11:59:00	105.55	2019-06-30 12:00:00	127.43	2019-06-30 12:07:00	155.28
2019-06-30 12:12:00	124.16	2019-06-30 12:04:00	158.98	2019-06-30 12:09:00	137.6	2019-06-30 12:05:00	129.14	2019-06-30 12:12:00	96.96	2019-06-30 12:04:00	104.97	2019-06-30 12:04:00	108.15	2019-06-30 12:05:00	132.8	2019-06-30 12:12:00	148.32
2019-06-30 12:17:00	123.98	2019-06-30 12:09:00	159.68	2019-06-30 12:14:00	137.8	2019-06-30 12:10:00	140.2	2019-06-30 12:17:00	96.96	2019-06-30 12:09:00	105.57	2019-06-30 12:09:00	109.52	2019-06-30 12:10:00	149.9	2019-06-30 12:17:00	148.92
2019-06-30 12:22:00	123.76	2019-06-30 12:14:00	160.16	2019-06-30 12:19:00	137.8	2019-06-30 12:15:00	124.64	2019-06-30 12:22:00	97.95	2019-06-30 12:14:00	105.47	2019-06-30 12:14:00	110.99	2019-06-30 12:15:00	151.84	2019-06-30 12:22:00	150.82
2019-06-30 12:27:00	123.86	2019-06-30 12:19:00	160.46	2019-06-30 12:24:00	137.65	2019-06-30 12:20:00	121.04	2019-06-30 12:27:00	97.45	2019-06-30 12:19:00	106.15	2019-06-30 12:19:00	111.99	2019-06-30 12:20:00	152.19	2019-06-30 12:27:00	151.12
2019-06-30 12:32:00	124.56	2019-06-30 12:24:00	160.76	2019-06-30 12:29:00	138.35	2019-06-30 12:25:00	120.85	2019-06-30 12:32:00	97.36	2019-06-30 12:24:00	106.55	2019-06-30 12:24:00	112.79	2019-06-30 12:25:00	149.99	2019-06-30 12:32:00	150.92
2019-06-30 12:37:00	124.96	2019-06-30 12:29:00	161.94	2019-06-30 12:34:00	138.91	2019-06-30 12:30:00	121.64	2019-06-30 12:37:00	96.06	2019-06-30 12:29:00	107.33	2019-06-30 12:29:00	114.55	2019-06-30 12:30:00	129.52	2019-06-30 12:37:00	150.82
2019-06-30 12:42:00	124.76	2019-06-30 12:34:00	162.22	2019-06-30 12:39:00	139.01	2019-06-30 12:35:00	122.64	2019-06-30 12:42:00	96.06	2019-06-30 12:34:00	108.23	2019-06-30 12:34:00	115.85	2019-06-30 12:35:00	124.17	2019-06-30 12:42:00	150.92
2019-06-30 12:47:00	125.06	2019-06-30 12:39:00	161.82	2019-06-30 12:44:00	138.81	2019-06-30 12:40:00	123.14	2019-06-30 12:47:00	96.06	2019-06-30 12:39:00	108.93	2019-06-30 12:39:00	116.92	2019-06-30 12:40:00	123.7	2019-06-30 12:47:00	151.02
2019-06-30 12:52:00	125.96	2019-06-30 12:44:00	161.42	2019-06-30 12:49:00	138.86	2019-06-30 12:45:00	123.84	2019-06-30 12:52:00	96.28	2019-06-30 12:44:00	109	2019-06-30 12:44:00	117.79	2019-06-30 12:45:00	123.9	2019-06-30 12:52:00	151.22
2019-06-30 12:57:00	126.26	2019-06-30 12:49:00	161.62	2019-06-30 12:54:00	139.06	2019-06-30 12:50:00	124.54	2019-06-30 12:57:00	96.46	2019-06-30 12:49:00	109.6	2019-06-30 12:49:00	118.62	2019-06-30 12:50:00	124.3	2019-06-30 12:57:00	151.22
2019-06-30 13:02:00	127.24	2019-06-30 12:54:00	161.92	2019-06-30 12:59:00	139.36	2019-06-30 12:55:00	125.14	2019-06-30 13:02:00	97.16	2019-06-30 12:54:00	109.8	2019-06-30 12:54:00	119.69	2019-06-30 12:55:00	124.43	2019-06-30 13:02:00	151.12
2019-06-30 13:07:00	127.74	2019-06-30 12:59:00	161.6	2019-06-30 13:04:00	139.62	2019-06-30 13:00:00	126.33	2019-06-30 13:07:00	97.08	2019-06-30 12:59:00	110.4	2019-06-30 12:59:00	120.39	2019-06-30 13:00:00	125.23	2019-06-30 13:07:00	150.92
2019-06-30 13:12:00	128.73	2019-06-30 13:04:00	161	2019-06-30 13:09:00	139.72	2019-06-30 13:05:00	126.23	2019-06-30 13:12:00	97.76	2019-06-30 13:04:00	110.6	2019-06-30 13:04:00	120.19	2019-06-30 13:05:00	125.53	2019-06-30 13:12:00	151.2
2019-06-30 13:17:00	129.73	2019-06-30 13:09:00	161	2019-06-30 13:14:00	140.32	2019-06-30 13:10:00	127.23	2019-06-30 13:17:00	98.36	2019-06-30 13:09:00	111.08	2019-06-30 13:09:00	121.46	2019-06-30 13:10:00	126.33	2019-06-30 13:17:00	151.8
2019-06-30 13:22:00	129.63	2019-06-30 13:14:00	161.38	2019-06-30 13:19:00	140.32	2019-06-30 13:15:00	128.33	2019-06-30 13:22:00	98.66	2019-06-30 13:14:00	111.46	2019-06-30 13:14:00	122.16	2019-06-30 13:15:00	127.9	2019-06-30 13:22:00	152.1
2019-06-30 13:27:00	130.73	2019-06-30 13:19:00	160.98	2019-06-30 13:24:00	140.57	2019-06-30 13:20:00	128.63	2019-06-30 13:27:00	99.45	2019-06-30 13:19:00	111.66	2019-06-30 13:19:00	122.76	2019-06-30 13:20:00	128.7	2019-06-30 13:27:00	152.6
2019-06-30 13:32:00	134.28	2019-06-30 13:24:00	160.18	2019-06-30 13:29:00	140.97	2019-06-30 13:25:00	128.73	2019-06-30 13:32:00	103.72	2019-06-30 13:24:00	111.76	2019-06-30 13:24:00	122.56	2019-06-30 13:25:00	129.97	2019-06-30 13:32:00	155.85
2019-06-30 13:37:00	133.49	2019-06-30 13:29:00	159.48	2019-06-30 13:34:00	142.93	2019-06-30 13:30:00	132.32	2019-06-30 13:37:00	103.31	2019-06-30 13:29:00	111.96	2019-06-30 13:29:00	123.53	2019-06-30 13:30:00	133.64	2019-06-30 13:37:00	155.05
2019-06-30 13:42:00	132.49	2019-06-30 13:34:00	162.46	2019-06-30 13:39:00	142.63	2019-06-30 13:35:00	134.3	2019-06-30 13:42:00	101.72	2019-06-30 13:34:00	113.42	2019-06-30 13:34:00	128.1	2019-06-30 13:35:00	135.92	2019-06-30 13:42:00	152.68
2019-06-30 13:47:00	132.39	2019-06-30 13:39:00	162.54	2019-06-30 13:44:00	141.58	2019-06-30 13:40:00	132.41	2019-06-30 13:47:00	100.54	2019-06-30 13:39:00	113.52	2019-06-30 13:39:00	127.1	2019-06-30 13:40:00	135.72	2019-06-30 13:47:00	151.78
2019-06-30 13:52:00	133.59	2019-06-30 13:44:00	160.84	2019-06-30 13:49:00	141.33	2019-06-30 13:45:00	131.11	2019-06-30 13:52:00	100.94	2019-06-30 13:44:00	113.42	2019-06-30 13:44:00	125.4	2019-06-30 13:45:00	135.02	2019-06-30 13:52:00	152.68
2019-06-30 13:57:00	133.69	2019-06-30 13:49:00	160.34	2019-06-30 13:54:00	141.78	2019-06-30 13:50:00	131.11	2019-06-30 13:57:00	101.14	2019-06-30 13:49:00	113.42	2019-06-30 13:49:00	125	2019-06-30 13:50:00	135.52	2019-06-30 13:57:00	152.98
2019-06-30 14:02:00	133.69	2019-06-30 13:54:00	159.86	2019-06-30 13:59:00	142.08	2019-06-30 13:55:00	131.81	2019-06-30 14:02:00	101.44	2019-06-30 13:54:00	113.92	2019-06-30 13:54:00	126.1	2019-06-30 13:55:00	135.92	2019-06-30 14:02:00	153.68
2019-06-30 14:07:00	134.49	2019-06-30 13:59:00	159.64	2019-06-30 14:04:00	142.48	2019-06-30 14:00:00	132.21	2019-06-30 14:07:00	101.74	2019-06-30 13:59:00	113.72	2019-06-30 13:59:00	126.2	2019-06-30 14:00:00	136.92	2019-06-30 14:07:00	154.48
2019-06-30 14:12:00	134.29	2019-06-30 14:04:00	158.54	2019-06-30 14:09:00	142.58	2019-06-30 14:05:00	132.81	2019-06-30 14:12:00	101.84	2019-06-30 14:04:00	114.29	2019-06-30 14:04:00	126.9	2019-06-30 14:05:00	138.02	2019-06-30 14:12:00	155.28
2019-06-30 14:17:00	134.29	2019-06-30 14:09:00	157.24	2019-06-30 14:14:00	142.78	2019-06-30 14:10:00	132.7	2019-06-30 14:17:00	102.14	2019-06-30 14:09:00	114.72	2019-06-30 14:09:00	127.4	2019-06-30 14:10:00	138.02	2019-06-30 14:17:00	155.38
2019-06-30 14:22:00	134.59	2019-06-30 14:14:00	157.64	2019-06-30 14:19:00	142.48	2019-06-30 14:15:00	132.51	2019-06-30 14:22:00	102.92	2019-06-30 14:14:00	114.92	2019-06-30 14:14:00	127.6	2019-06-30 14:15:00	138.12	2019-06-30 14:22:00	155.55
2019-06-30 14:27:00	141.94	2019-06-30 14:19:00	156.46	2019-06-30 14:24:00	142.58	2019-06-30 14:20:00	132.11	2019-06-30 14:27:00	103.92	2019-06-30 14:19:00	114.89	2019-06-30 14:19:00	127.46	2019-06-30 14:20:00	138.12	2019-06-30 14:27:00	156.85
2019-06-30 14:32:00	137.06	2019-06-30 14:24:00	158.04	2019-06-30 14:29:00	142.18	2019-06-30 14:25:00	132.81	2019-06-30 14:32:00	104.62	2019-06-30 14:24:00	115.52	2019-06-30 14:24:00	130.56	2019-06-30 14:25:00	138.82	2019-06-30 14:32:00	156.15
2019-06-30 14:37:00	135.08	2019-06-30 14:29:00	157.04	2019-06-30 14:34:00	141.48	2019-06-30 14:30:00	132.01	2019-06-30 14:37:00	106.02	2019-06-30 14:29:00	115.79	2019-06-30 14:29:00	129.93	2019-06-30 14:30:00	138.22	2019-06-30 14:37:00	156.65
2019-06-30 14:42:00	135.98	2019-06-30 14:34:00	160.42	2019-06-30 14:39:00	142.18	2019-06-30 14:35:00	131.81	2019-06-30 14:42:00	107.11	2019-06-30 14:34:00	115.92	2019-06-30 14:34:00	138.37	2019-06-30 14:35:00	137.72	2019-06-30 14:42:00	157.35
2019-06-30 14:47:00	136.78	2019-06-30 14:39:00	160.32	2019-06-30 14:44:00	142.73	2019-06-30 14:40:00	132.51	2019-06-30 14:47:00	109.2	2019-06-30 14:39:00	118.49	2019-06-30 14:39:00	140.51	2019-06-30 14:40:00	138.82	2019-06-30 14:47:00	157.95
2019-06-30 14:52:00	136.39	2019-06-30 14:44:00	157.44	2019-06-30 14:49:00	142.33	2019-06-30 14:45:00	132.71	2019-06-30 14:52:00	105.91	2019-06-30 14:44:00	119.99	2019-06-30 14:44:00	138.81	2019-06-30 14:45:00	138.72	2019-06-30 14:52:00	156.95
2019-06-30 14:57:00	136.18	2019-06-30 14:49:00	157.94	2019-06-30 14:54:00	144.73	2019-06-30 14:50:00	131.41	2019-06-30 14:57:00	104.91	2019-06-30 14:49:00	120.77	2019-06-30 14:49:00	131.27	2019-06-30 14:50:00	137.74	2019-06-30 14:57:00	156.45
2019-06-30 15:02:00	135.09	2019-06-30 14:54:00	160.42	2019-06-30 14:59:00	140.73	2019-06-30 14:55:00	131.71	2019-06-30 15:02:00	103.62	2019-06-30 14:54:00	122.35	2019-06-30 14:54:00	125.53	2019-06-30 14:55:00	138.34	2019-06-30 15:02:00	155.28
2019-06-30 15:07:00	134.79	2019-06-30 14:59:00	159.82	2019-06-30 15:04:00	138.18	2019-06-30 15:00:00	130.61	2019-06-30 15:07:00	102.52	2019-06-30 14:59:00	120.85	2019-06-30 14:59:00	123.73	2019-06-30 15:00:00	139.02	2019-06-30 15:07:00	154.28
2019-06-30 15:12:00	134.71	2019-06-30 15:04:00	152.86	2019-06-30 15:09:00	137.98	2019-06-30 15:05:00	129.22	2019-06-30 15:12:00	101.74	2019-06-30 15:04:00	115.99	2019-06-30 15:04:00	121.46	2019-06-30 15:05:00	136.74	2019-06-30 15:12:00	153.58
2019-06-30 15:17:00	134.81	2019-06-30 15:09:00	150.86	2019-06-30 15:14:00	138.88	2019-06-30 15:10:00	128.82	2019-06-30 15:17:00	101.35	2019-06-30 15:09:00	113.62	2019-06-30 15:09:00	120.8	2019-06-30 15:10:00	135.64	2019-06-30 15:17:00	153.2
2019-06-30 15:22:00	134.81	2019-06-30 15:14:00	150.56	2019-06-30 15:19:00	138.88	2019-06-30 15:15:00	128.13	2019-06-30 15:22:00	102.65	2019-06-30 15:14:00	113.62	2019-06-30 15:14:00	121.2	2019-06-30 15:15:00	136.64	2019-06-30 15:22:00	153.6
2019-06-30 15:27:00	133.73	2019-06-30 15:19:00	149.78	2019-06-30 15:24:00	138.18	2019-06-30 15:20:00	132.62	2019-06-30 15:27:00	100.85	2019-06-30 15:19:00	114.04	2019-06-30 15:19:00	120.8	2019-06-30 15:20:00	139.02	2019-06-30 15:27:00	151.6
2019-06-30 15:32:00	133.73	2019-06-30 15:24:00	149.28	2019-06-30 15:29:00	139.28	2019-06-30 15:25:00	130.72	2019-06-30 15:32:00	100.65	2019-06-30 15:24:00	115.04	2019-06-30 15:24:00	120.3	2019-06-30 15:25:00	138.44	2019-06-30 15:32:00	151.2
2019-06-30 15:37:00	134.03	2019-06-30 15:29:00	147.7	2019-06-30 15:34:00	140.38	2019-06-30 15:30:00	134.61	2019-06-30 15:37:00	100.75	2019-06-30 15:29:00	114.04	2019-06-30 15:29:00	118.73	2019-06-30 15:30:00	135.37	2019-06-30 15:37:00	151
2019-06-30 15:42:00	133.93	2019-06-30 15:34:00	147.4	2019-06-30 15:39:00	140.18	2019-06-30 15:35:00	129.11	2019-06-30 15:42:00	100.06	2019-06-30 15:34:00	114.04	2019-06-30 15:34:00	118.43	2019-06-30 15:35:00	133.77	2019-06-30 15:42:00	150.6
2019-06-30 15:47:00	133.93	2019-06-30 15:39:00	146.6	2019-06-30 15:44:00	141.68	2019-06-30 15:40:00	122.93	2019-06-30 15:47:00	100.56	2019-06-30 15:39:00	114.34	2019-06-30 15:39:00	118.03	2019-06-30 15:40:00	133	2019-06-30 15:47:00	150.9
2019-06-30 15:52:00	134.23	2019-06-30 15:44:00	146.1	2019-06-30 15:49:00	143.73	2019-06-30 15:45:00	122.73	2019-06-30 15:52:00	100.76	2019-06-30 15:44:00	114.94	2019-06-30 15:44:00	118.13	2019-06-30 15:45:00	133.27	2019-06-30 15:52:00	151.12
2019-06-30 15:57:00	134.63	2019-06-30 15:49:00	146.5	2019-06-30 15:54:00	142.63	2019-06-30 15:50:00	123.34	2019-06-30 15:57:00	101.16	2019-06-30 15:49:00	115.14	2019-06-30 15:49:00	118.23	2019-06-30 15:50:00	133.57	2019-06-30 15:57:00	151.52
2019-06-30 16:02:00	134.53	2019-06-30 15:54:00	147.1	2019-06-30 15:59:00	145.49	2019-06-30 15:55:00	123.54	2019-06-30 16:02:00	100.86	2019-06-30 15:54:00	114.66	2019-06-30 15:54:00	118.66	2019-06-30 15:55:00	133.5	2019-06-30 16:02:00	151.02
2019-06-30 16:07:00	134.33	2019-06-30 15:59:00	146.4	2019-06-30 16:04:00	139.28	2019-06-30 16:00:00	123.34	2019-06-30 16:07:00	101.06	2019-06-30 15:59:00	114.36	2019-06-30 15:59:00	118.43	2019-06-30 16:00:00	133.1	2019-06-30 16:07:00	150.82
2019-06-30 16:12:00	131.24	2019-06-30 16:04:00	146.12	2019-06-30 16:09:00	138.18	2019-06-30 16:05:00	122.04	2019-06-30 16:12:00	97.78	2019-06-30 16:04:00	114.76	2019-06-30 16:04:00	118.16	2019-06-30 16:05:00	132.1	2019-06-30 16:12:00	147.55
2019-06-30 16:17:00	133.34	2019-06-30 16:09:00	145.42	2019-06-30 16:14:00	130.62	2019-06-30 16:10:00	120.14	2019-06-30 16:17:00	98.58	2019-06-30 16:09:00	114.38	2019-06-30 16:09:00	117.26	2019-06-30 16:10:00	130.6	2019-06-30 16:17:00	149.05
2019-06-30 16:22:00	134.64	2019-06-30 16:14:00	141.84	2019-06-30 16:19:00	139.23	2019-06-30 16:15:00	117.05	2019-06-30 16:22:00	101.18	2019-06-30 16:14:00	111.9	2019-06-30 16:14:00	113.29	2019-06-30 16:15:00	128.63	2019-06-30 16:22:00	151.32
2019-06-30 16:27:00	133.34	2019-06-30 16:19:00	148.02	2019-06-30 16:24:00	138.03	2019-06-30 16:20:00	121.14	2019-06-30 16:27:00	100.89	2019-06-30 16:19:00	114.98	2019-06-30 16:19:00	117.56	2019-06-30 16:20:00	132.9	2019-06-30 16:27:00	150.32
2019-06-30 16:32:00	134.54	2019-06-30 16:24:00	147.72	2019-06-30 16:29:00	134.07	2019-06-30 16:25:00	120.44	2019-06-30 16:32:00	101.48	2019-06-30 16:24:00	115.78	2019-06-30 16:24:00	119.06	2019-06-30 16:25:00	132.83	2019-06-30 16:32:00	150.52
2019-06-30 16:37:00	138.61	2019-06-30 16:29:00	146.92	2019-06-30 16:34:00	133.37	2019-06-30 16:30:00	120.75	2019-06-30 16:37:00	102.09	2019-06-30 16:29:00	115.4	2019-06-30 16:29:00	118.46	2019-06-30 16:30:00	132.63	2019-06-30 16:37:00	149.85
2019-06-30 16:42:00	138.31	2019-06-30 16:34:00	148.12	2019-06-30 16:39:00	131.22	2019-06-30 16:35:00	124.04	2019-06-30 16:42:00	102.79	2019-06-30 16:34:00	116	2019-06-30 16:34:00	118.46	2019-06-30 16:35:00	136.27	2019-06-30 16:42:00	149.45
2019-06-30 16:47:00	136.23	2019-06-30 16:39:00	146.32	2019-06-30 16:44:00	131.12	2019-06-30 16:40:00	123.84	2019-06-30 16:47:00	102.29	2019-06-30 16:39:00	115.4	2019-06-30 16:39:00	116.39	2019-06-30 16:40:00	136.2	2019-06-30 16:47:00	148.25
2019-06-30 16:52:00	131.16	2019-06-30 16:44:00	144.34	2019-06-30 16:49:00	129.86	2019-06-30 16:45:00	120.94	2019-06-30 16:52:00	101	2019-06-30 16:44:00	115.6	2019-06-30 16:44:00	115.09	2019-06-30 16:45:00	133.1	2019-06-30 16:52:00	147.67
2019-06-30 16:57:00	130.56	2019-06-30 16:49:00	142.26	2019-06-30 16:54:00	130.06	2019-06-30 16:50:00	117.55	2019-06-30 16:57:00	100.4	2019-06-30 16:49:00	114.7	2019-06-30 16:49:00	114.02	2019-06-30 16:50:00	131.73	2019-06-30 16:57:00	148.17
2019-06-30 17:02:00	127.88	2019-06-30 16:54:00	149.62	2019-06-30 16:59:00	128.01	2019-06-30 16:55:00	120.35	2019-06-30 17:02:00	97.42	2019-06-30 16:54:00	116.1	2019-06-30 16:54:00	115.79	2019-06-30 16:55:00	133.03	2019-06-30 17:02:00	145.27
2019-06-30 17:07:00	127.98	2019-06-30 16:59:00	145.24	2019-06-30 17:04:00	127.11	2019-06-30 17:00:00	116.96	2019-06-30 17:07:00	97.02	2019-06-30 16:59:00	115.33	2019-06-30 16:59:00	112.52	2019-06-30 17:00:00	130.56	2019-06-30 17:07:00	144.49
2019-06-30 17:13:00	127.79	2019-06-30 17:04:00	141.96	2019-06-30 17:09:00	126.41	2019-06-30 17:05:00	115.26	2019-06-30 17:13:00	97.52	2019-06-30 17:04:00	114.43	2019-06-30 17:04:00	110.55	2019-06-30 17:05:00	128.76	2019-06-30 17:13:00	145.29
2019-06-30 17:18:00	127.29	2019-06-30 17:09:00	140.28	2019-06-30 17:14:00	127.35	2019-06-30 17:10:00	115.66	2019-06-30 17:18:00	98.23	2019-06-30 17:09:00	114.03	2019-06-30 17:09:00	110.25	2019-06-30 17:10:00	126.66	2019-06-30 17:18:00	145.79
2019-06-30 17:23:00	126.79	2019-06-30 17:14:00	142.48	2019-06-30 17:19:00	126.35	2019-06-30 17:15:00	115.67	2019-06-30 17:23:00	97.83	2019-06-30 17:14:00	115.55	2019-06-30 17:14:00	110.25	2019-06-30 17:15:00	129.06	2019-06-30 17:23:00	145.12
2019-06-30 17:28:00	127.39	2019-06-30 17:19:00	139.6	2019-06-30 17:24:00	125.95	2019-06-30 17:20:00	113.87	2019-06-30 17:28:00	98.33	2019-06-30 17:19:00	116.05	2019-06-30 17:19:00	109.89	2019-06-30 17:20:00	126.99	2019-06-30 17:28:00	145.52
2019-06-30 17:33:00	127.89	2019-06-30 17:24:00	139	2019-06-30 17:29:00	127.45	2019-06-30 17:25:00	113.28	2019-06-30 17:33:00	99.23	2019-06-30 17:24:00	116.45	2019-06-30 17:24:00	109.45	2019-06-30 17:25:00	126.69	2019-06-30 17:33:00	146.22
2019-06-30 17:38:00	126.61	2019-06-30 17:29:00	141	2019-06-30 17:34:00	126.25	2019-06-30 17:30:00	117.27	2019-06-30 17:38:00	99.14	2019-06-30 17:29:00	117.35	2019-06-30 17:29:00	110.19	2019-06-30 17:30:00	134.83	2019-06-30 17:38:00	144.62
2019-06-30 17:43:00	126.21	2019-06-30 17:34:00	140.9	2019-06-30 17:39:00	125.25	2019-06-30 17:35:00	116.77	2019-06-30 17:43:00	98.54	2019-06-30 17:34:00	117.55	2019-06-30 17:34:00	109.29	2019-06-30 17:35:00	132.16	2019-06-30 17:43:00	143.92
2019-06-30 17:48:00	125.51	2019-06-30 17:39:00	138.82	2019-06-30 17:44:00	125	2019-06-30 17:40:00	115.18	2019-06-30 17:48:00	97.24	2019-06-30 17:39:00	116.87	2019-06-30 17:39:00	108.12	2019-06-30 17:40:00	127.39	2019-06-30 17:48:00	143.24
2019-06-30 17:53:00	125.61	2019-06-30 17:44:00	138.62	2019-06-30 17:49:00	124.8	2019-06-30 17:45:00	114.18	2019-06-30 17:53:00	97.64	2019-06-30 17:44:00	117.07	2019-06-30 17:44:00	107.42	2019-06-30 17:45:00	124.82	2019-06-30 17:53:00	142.94
2019-06-30 17:58:00	124.53	2019-06-30 17:49:00	137.82	2019-06-30 17:54:00	124.6	2019-06-30 17:50:00	113.18	2019-06-30 17:58:00	97.16	2019-06-30 17:49:00	116.57	2019-06-30 17:49:00	107.32	2019-06-30 17:50:00	124.04	2019-06-30 17:58:00	141.94
2019-06-30 18:03:00	123.63	2019-06-30 17:54:00	137.92	2019-06-30 17:59:00	123.6	2019-06-30 17:55:00	111.59	2019-06-30 18:03:00	96.76	2019-06-30 17:54:00	116.59	2019-06-30 17:54:00	107.02	2019-06-30 17:55:00	124.42	2019-06-30 18:03:00	140.64
2019-06-30 18:08:00	123.83	2019-06-30 17:59:00	136.72	2019-06-30 18:04:00	122.24	2019-06-30 18:00:00	109.1	2019-06-30 18:08:00	96.96	2019-06-30 17:59:00	116.69	2019-06-30 17:59:00	106.02	2019-06-30 18:00:00	121.54	2019-06-30 18:08:00	140.57
2019-06-30 18:13:00	123.64	2019-06-30 18:04:00	135.14	2019-06-30 18:09:00	123.04	2019-06-30 18:05:00	108	2019-06-30 18:13:00	96.87	2019-06-30 18:04:00	116.32	2019-06-30 18:04:00	104.65	2019-06-30 18:05:00	120.47	2019-06-30 18:13:00	140.17
2019-06-30 18:18:00	122.54	2019-06-30 18:09:00	135.44	2019-06-30 18:14:00	122.14	2019-06-30 18:10:00	107.9	2019-06-30 18:18:00	96.47	2019-06-30 18:09:00	117.02	2019-06-30 18:09:00	104.85	2019-06-30 18:10:00	120.44	2019-06-30 18:18:00	138.99
2019-06-30 18:23:00	121.36	2019-06-30 18:14:00	135.05	2019-06-30 18:19:00	120.94	2019-06-30 18:15:00	107.11	2019-06-30 18:23:00	95.38	2019-06-30 18:14:00	116.92	2019-06-30 18:14:00	104.25	2019-06-30 18:15:00	119.37	2019-06-30 18:23:00	137.59
2019-06-30 18:28:00	119.96	2019-06-30 18:19:00	134.25	2019-06-30 18:24:00	119.49	2019-06-30 18:20:00	105.81	2019-06-30 18:28:00	93.78	2019-06-30 18:19:00	116.64	2019-06-30 18:19:00	102.88	2019-06-30 18:20:00	118.77	2019-06-30 18:28:00	135.99
2019-06-30 18:33:00	120.06	2019-06-30 18:24:00	130.97	2019-06-30 18:29:00	118.29	2019-06-30 18:25:00	104.02	2019-06-30 18:33:00	93.3	2019-06-30 18:24:00	116.24	2019-06-30 18:24:00	101.68	2019-06-30 18:25:00	117.6	2019-06-30 18:33:00	135.71
2019-06-30 18:38:00	118.88	2019-06-30 18:29:00	128.09	2019-06-30 18:34:00	117.94	2019-06-30 18:30:00	102.62	2019-06-30 18:38:00	93.5	2019-06-30 18:29:00	115.56	2019-06-30 18:29:00	99.91	2019-06-30 18:30:00	116.63	2019-06-30 18:38:00	134.61
2019-06-30 18:43:00	117.59	2019-06-30 18:34:00	128.31	2019-06-30 18:39:00	116.04	2019-06-30 18:35:00	102.12	2019-06-30 18:43:00	92.91	2019-06-30 18:34:00	116.06	2019-06-30 18:34:00	99.71	2019-06-30 18:35:00	115.8	2019-06-30 18:43:00	133.64
2019-06-30 18:48:00	116.69	2019-06-30 18:39:00	126.93	2019-06-30 18:44:00	114.88	2019-06-30 18:40:00	99.93	2019-06-30 18:48:00	92.32	2019-06-30 18:39:00	116.08	2019-06-30 18:39:00	97.64	2019-06-30 18:40:00	114.06	2019-06-30 18:48:00	132.04
2019-06-30 18:53:00	116.29	2019-06-30 18:44:00	125.63	2019-06-30 18:49:00	113.98	2019-06-30 18:45:00	99.03	2019-06-30 18:53:00	91.92	2019-06-30 18:44:00	116.38	2019-06-30 18:44:00	96.64	2019-06-30 18:45:00	113.16	2019-06-30 18:53:00	131.16
2019-06-30 18:58:00	116.01	2019-06-30 18:49:00	124.45	2019-06-30 18:54:00	113.53	2019-06-30 18:50:00	98.35	2019-06-30 18:58:00	92.02	2019-06-30 18:49:00	116.2	2019-06-30 18:49:00	95.58	2019-06-30 18:50:00	112.16	2019-06-30 18:58:00	130.86
2019-06-30 19:03:00	116.91	2019-06-30 18:54:00	124.05	2019-06-30 18:59:00	112.53	2019-06-30 18:55:00	97.55	2019-06-30 19:03:00	94.22	2019-06-30 18:54:00	116.4	2019-06-30 18:54:00	94.68	2019-06-30 18:55:00	111.49	2019-06-30 19:03:00	132.98
2019-06-30 19:08:00	117.11	2019-06-30 18:59:00	123.87	2019-06-30 19:04:00	113.23	2019-06-30 19:00:00	97.15	2019-06-30 19:08:00	97.34	2019-06-30 18:59:00	116.63	2019-06-30 18:59:00	93.41	2019-06-30 19:00:00	111.62	2019-06-30 19:08:00	134.78
2019-06-30 19:13:00	118.91	2019-06-30 19:04:00	125.27	2019-06-30 19:09:00	112.93	2019-06-30 19:05:00	98.05	2019-06-30 19:13:00	100.22	2019-06-30 19:04:00	117.93	2019-06-30 19:04:00	94.41	2019-06-30 19:05:00	111.62	2019-06-30 19:13:00	135.58
2019-06-30 19:18:00	120.61	2019-06-30 19:09:00	125.89	2019-06-30 19:14:00	112.87	2019-06-30 19:10:00	98.46	2019-06-30 19:18:00	101.22	2019-06-30 19:09:00	118.93	2019-06-30 19:09:00	94.01	2019-06-30 19:10:00	111.62	2019-06-30 19:18:00	137.68
2019-06-30 19:23:00	120.61	2019-06-30 19:14:00	125.89	2019-06-30 19:19:00	112.47	2019-06-30 19:15:00	99.16	2019-06-30 19:23:00	99.84	2019-06-30 19:14:00	120.05	2019-06-30 19:14:00	94.44	2019-06-30 19:15:00	111.82	2019-06-30 19:23:00	138.68
2019-06-30 19:28:00	117.43	2019-06-30 19:19:00	125.99	2019-06-30 19:24:00	111.87	2019-06-30 19:20:00	98.96	2019-06-30 19:28:00	97.24	2019-06-30 19:19:00	120.65	2019-06-30 19:19:00	94.54	2019-06-30 19:20:00	111.55	2019-06-30 19:28:00	134.48
2019-06-30 19:33:00	116.13	2019-06-30 19:24:00	125.49	2019-06-30 19:29:00	110.52	2019-06-30 19:25:00	98.86	2019-06-30 19:33:00	95.55	2019-06-30 19:24:00	120.85	2019-06-30 19:24:00	94.34	2019-06-30 19:25:00	111.45	2019-06-30 19:33:00	132.01
2019-06-30 19:38:00	115.93	2019-06-30 19:29:00	123.91	2019-06-30 19:34:00	109.72	2019-06-30 19:30:00	96.87	2019-06-30 19:38:00	95.35	2019-06-30 19:29:00	119.95	2019-06-30 19:29:00	92.84	2019-06-30 19:30:00	109.75	2019-06-30 19:38:00	131.31
2019-06-30 19:43:00	117.33	2019-06-30 19:34:00	122.93	2019-06-30 19:39:00	109.32	2019-06-30 19:35:00	95.47	2019-06-30 19:43:00	94.35	2019-06-30 19:34:00	119.05	2019-06-30 19:34:00	91.57	2019-06-30 19:35:00	108.77	2019-06-30 19:43:00	130.93
2019-06-30 19:48:00	115.84	2019-06-30 19:39:00	122.43	2019-06-30 19:44:00	108.36	2019-06-30 19:40:00	94.58	2019-06-30 19:48:00	93.96	2019-06-30 19:39:00	118.97	2019-06-30 19:39:00	90.77	2019-06-30 19:40:00	107.77	2019-06-30 19:48:00	129.93
2019-06-30 19:53:00	114.44	2019-06-30 19:44:00	121.05	2019-06-30 19:49:00	107.36	2019-06-30 19:45:00	93.08	2019-06-30 19:53:00	93.47	2019-06-30 19:44:00	119.19	2019-06-30 19:44:00	89.47	2019-06-30 19:45:00	106.4	2019-06-30 19:53:00	128.66
2019-06-30 19:58:00	113.26	2019-06-30 19:49:00	120.55	2019-06-30 19:54:00	106.46	2019-06-30 19:50:00	92.49	2019-06-30 19:58:00	92.67	2019-06-30 19:49:00	119.69	2019-06-30 19:49:00	88.7	2019-06-30 19:50:00	105.9	2019-06-30 19:58:00	127.46
2019-06-30 20:03:00	111.98	2019-06-30 19:54:00	120.17	2019-06-30 19:59:00	105.31	2019-06-30 19:55:00	91.79	2019-06-30 20:03:00	91.69	2019-06-30 19:54:00	120.19	2019-06-30 19:54:00	88	2019-06-30 19:55:00	104.8	2019-06-30 20:03:00	126.78
2019-06-30 20:08:00	111.08	2019-06-30 19:59:00	119.57	2019-06-30 20:04:00	104.11	2019-06-30 20:00:00	90.7	2019-06-30 20:08:00	90.39	2019-06-30 19:59:00	120.42	2019-06-30 19:59:00	86.73	2019-06-30 20:00:00	104.23	2019-06-30 20:08:00	125.28
2019-06-30 20:13:00	110.58	2019-06-30 20:04:00	118.69	2019-06-30 20:09:00	102.85	2019-06-30 20:05:00	90.1	2019-06-30 20:13:00	90.1	2019-06-30 20:04:00	120.42	2019-06-30 20:04:00	85.53	2019-06-30 20:05:00	103.46	2019-06-30 20:13:00	124.5
2019-06-30 20:18:00	109.99	2019-06-30 20:09:00	117.79	2019-06-30 20:14:00	101.65	2019-06-30 20:10:00	88.9	2019-06-30 20:18:00	90	2019-06-30 20:09:00	120.54	2019-06-30 20:09:00	84.76	2019-06-30 20:10:00	102.36	2019-06-30 20:18:00	124.1
2019-06-30 20:23:00	109.29	2019-06-30 20:14:00	117.01	2019-06-30 20:19:00	101.1	2019-06-30 20:15:00	88.2	2019-06-30 20:23:00	89.81	2019-06-30 20:14:00	120.64	2019-06-30 20:14:00	83.66	2019-06-30 20:15:00	101.79	2019-06-30 20:23:00	123.83
2019-06-30 20:28:00	108.41	2019-06-30 20:19:00	117.01	2019-06-30 20:24:00	99.5	2019-06-30 20:20:00	87.81	2019-06-30 20:28:00	89.33	2019-06-30 20:19:00	121.26	2019-06-30 20:19:00	83.36	2019-06-30 20:20:00	101.39	2019-06-30 20:28:00	123.25
2019-06-30 20:33:00	107.81	2019-06-30 20:24:00	116.33	2019-06-30 20:29:00	98.54	2019-06-30 20:25:00	86.81	2019-06-30 20:33:00	88.73	2019-06-30 20:24:00	121.56	2019-06-30 20:24:00	82.6	2019-06-30 20:25:00	100.62	2019-06-30 20:33:00	121.95
2019-06-30 20:38:00	106.73	2019-06-30 20:29:00	115.13	2019-06-30 20:34:00	98.04	2019-06-30 20:30:00	85.82	2019-06-30 20:38:00	87.64	2019-06-30 20:29:00	121.48	2019-06-30 20:29:00	81.6	2019-06-30 20:30:00	99.82	2019-06-30 20:38:00	120.57
2019-06-30 20:43:00	105.64	2019-06-30 20:34:00	114.35	2019-06-30 20:39:00	96.39	2019-06-30 20:35:00	85.03	2019-06-30 20:43:00	86.75	2019-06-30 20:34:00	121.48	2019-06-30 20:34:00	80.83	2019-06-30 20:35:00	98.92	2019-06-30 20:43:00	119.57
2019-06-30 20:48:00	104.86	2019-06-30 20:39:00	112.37	2019-06-30 20:44:00	94.74	2019-06-30 20:40:00	83.43	2019-06-30 20:48:00	86.25	2019-06-30 20:39:00	120.7	2019-06-30 20:39:00	78.73	2019-06-30 20:40:00	97.15	2019-06-30 20:48:00	119
2019-06-30 20:53:00	104.36	2019-06-30 20:44:00	111.37	2019-06-30 20:49:00	93.34	2019-06-30 20:45:00	82.04	2019-06-30 20:53:00	86.17	2019-06-30 20:44:00	120.63	2019-06-30 20:44:00	77.36	2019-06-30 20:45:00	96.05	2019-06-30 20:53:00	118.82
2019-06-30 20:58:00	103.56	2019-06-30 20:49:00	110.19	2019-06-30 20:54:00	92.58	2019-06-30 20:50:00	81.14	2019-06-30 20:58:00	85.78	2019-06-30 20:49:00	120.63	2019-06-30 20:49:00	76.39	2019-06-30 20:50:00	95.28	2019-06-30 20:58:00	118.22
2019-06-30 21:03:00	103.78	2019-06-30 20:54:00	109.71	2019-06-30 20:59:00	91.08	2019-06-30 20:55:00	80.15	2019-06-30 21:03:00	85.98	2019-06-30 20:54:00	120.95	2019-06-30 20:54:00	75.49	2019-06-30 20:55:00	94.8	2019-06-30 21:03:00	118.42
2019-06-30 21:08:00	103.58	2019-06-30 20:59:00	109.01	2019-06-30 21:04:00	90.73	2019-06-30 21:00:00	79.66	2019-06-30 21:08:00	86.08	2019-06-30 20:59:00	121.17	2019-06-30 20:59:00	74.32	2019-06-30 21:00:00	93.9	2019-06-30 21:08:00	118.35
2019-06-30 21:13:00	103.19	2019-06-30 21:04:00	109.03	2019-06-30 21:09:00	89.83	2019-06-30 21:05:00	79.36	2019-06-30 21:13:00	85.99	2019-06-30 21:04:00	121.67	2019-06-30 21:04:00	74.02	2019-06-30 21:05:00	93.5	2019-06-30 21:13:00	118.57
2019-06-30 21:18:00	102.99	2019-06-30 21:09:00	108.53	2019-06-30 21:14:00	88.77	2019-06-30 21:10:00	78.47	2019-06-30 21:18:00	85.99	2019-06-30 21:09:00	121.97	2019-06-30 21:09:00	73.35	2019-06-30 21:10:00	92.73	2019-06-30 21:18:00	118.67
2019-06-30 21:23:00	102.41	2019-06-30 21:14:00	107.85	2019-06-30 21:19:00	87.77	2019-06-30 21:15:00	77.67	2019-06-30 21:23:00	85.91	2019-06-30 21:14:00	122.39	2019-06-30 21:14:00	72.65	2019-06-30 21:15:00	91.73	2019-06-30 21:23:00	118.39
2019-06-30 21:28:00	101.61	2019-06-30 21:19:00	107.55	2019-06-30 21:24:00	86.52	2019-06-30 21:20:00	77.18	2019-06-30 21:28:00	85.62	2019-06-30 21:19:00	122.72	2019-06-30 21:19:00	72.09	2019-06-30 21:20:00	91.26	2019-06-30 21:28:00	117.69
2019-06-30 21:33:00	101.03	2019-06-30 21:24:00	106.67	2019-06-30 21:29:00	85.42	2019-06-30 21:25:00	76.48	2019-06-30 21:33:00	85.03	2019-06-30 21:24:00	122.82	2019-06-30 21:24:00	71.19	2019-06-30 21:25:00	90.99	2019-06-30 21:33:00	117.12
2019-06-30 21:38:00	103.51	2019-06-30 21:29:00	105.57	2019-06-30 21:34:00	84.16	2019-06-30 21:30:00	75.89	2019-06-30 21:38:00	88.41	2019-06-30 21:29:00	122.74	2019-06-30 21:29:00	70.42	2019-06-30 21:30:00	89.99	2019-06-30 21:38:00	122.57
2019-06-30 21:43:00	103.41	2019-06-30 21:34:00	105.19	2019-06-30 21:39:00	88.82	2019-06-30 21:35:00	77.49	2019-06-30 21:43:00	87.41	2019-06-30 21:34:00	122.84	2019-06-30 21:34:00	69.12	2019-06-30 21:35:00	91.09	2019-06-30 21:43:00	119.89
2019-06-30 21:48:00	101.73	2019-06-30 21:39:00	109.85	2019-06-30 21:44:00	87.12	2019-06-30 21:40:00	83.56	2019-06-30 21:48:00	85.33	2019-06-30 21:39:00	125.02	2019-06-30 21:39:00	73.22	2019-06-30 21:40:00	94.73	2019-06-30 21:48:00	117.22
2019-06-30 21:53:00	101.05	2019-06-30 21:44:00	108.77	2019-06-30 21:49:00	84.76	2019-06-30 21:45:00	78.48	2019-06-30 21:53:00	84.75	2019-06-30 21:44:00	124.52	2019-06-30 21:44:00	73.02	2019-06-30 21:45:00	91.59	2019-06-30 21:53:00	118.34
2019-06-30 21:58:00	100.96	2019-06-30 21:49:00	106.49	2019-06-30 21:54:00	82.81	2019-06-30 21:50:00	75.19	2019-06-30 21:58:00	84.95	2019-06-30 21:49:00	123.44	2019-06-30 21:49:00	69.85	2019-06-30 21:50:00	89.89	2019-06-30 21:58:00	119.87
2019-06-30 22:03:00	100.86	2019-06-30 21:54:00	105.91	2019-06-30 21:59:00	81.71	2019-06-30 21:55:00	74.1	2019-06-30 22:03:00	85.36	2019-06-30 21:54:00	123.76	2019-06-30 21:54:00	68.35	2019-06-30 21:55:00	89.05	2019-06-30 22:03:00	120.47
2019-06-30 22:08:00	92.75	2019-06-30 21:59:00	104.83	2019-06-30 22:04:00	81.05	2019-06-30 22:00:00	74	2019-06-30 22:08:00	78.41	2019-06-30 21:59:00	124.08	2019-06-30 21:59:00	67.98	2019-06-30 22:00:00	88.95	2019-06-30 22:08:00	108.48
2019-06-30 22:13:00	87.51	2019-06-30 22:04:00	104.63	2019-06-30 22:09:00	72.29	2019-06-30 22:05:00	73.91	2019-06-30 22:13:00	71.47	2019-06-30 22:04:00	124.38	2019-06-30 22:04:00	67.98	2019-06-30 22:05:00	88.38	2019-06-30 22:13:00	101.36
2019-06-30 22:18:00	85.33	2019-06-30 22:09:00	84.44	2019-06-30 22:14:00	69.33	2019-06-30 22:10:00	59.46	2019-06-30 22:18:00	67.69	2019-06-30 22:09:00	112.99	2019-06-30 22:09:00	56.24	2019-06-30 22:10:00	74.42	2019-06-30 22:18:00	97.1
2019-06-30 22:23:00	83.65	2019-06-30 22:14:00	71.52	2019-06-30 22:19:00	68.77	2019-06-30 22:15:00	54.08	2019-06-30 22:23:00	65.3	2019-06-30 22:14:00	102.98	2019-06-30 22:14:00	51.83	2019-06-30 22:15:00	69.23	2019-06-30 22:23:00	94.15
2019-06-30 22:28:00	82.28	2019-06-30 22:19:00	65.26	2019-06-30 22:24:00	68.26	2019-06-30 22:20:00	51.3	2019-06-30 22:28:00	63.32	2019-06-30 22:19:00	97.43	2019-06-30 22:19:00	50.1	2019-06-30 22:20:00	66.16	2019-06-30 22:28:00	91.95
2019-06-30 22:33:00	81.18	2019-06-30 22:24:00	61.28	2019-06-30 22:29:00	67.81	2019-06-30 22:25:00	49.22	2019-06-30 22:33:00	61.83	2019-06-30 22:24:00	93.55	2019-06-30 22:24:00	49.03	2019-06-30 22:25:00	63.92	2019-06-30 22:33:00	90.07
2019-06-30 22:38:00	80.4	2019-06-30 22:29:00	58.6	2019-06-30 22:34:00	67.11	2019-06-30 22:30:00	47.82	2019-06-30 22:38:00	60.54	2019-06-30 22:29:00	90.15	2019-06-30 22:29:00	47.96	2019-06-30 22:30:00	62.15	2019-06-30 22:38:00	88.5
2019-06-30 22:43:00	79.61	2019-06-30 22:34:00	56.72	2019-06-30 22:39:00	66.65	2019-06-30 22:35:00	46.63	2019-06-30 22:43:00	59.44	2019-06-30 22:34:00	87.49	2019-06-30 22:34:00	47.19	2019-06-30 22:35:00	60.35	2019-06-30 22:43:00	87.02
2019-06-30 22:48:00	79.01	2019-06-30 22:39:00	54.84	2019-06-30 22:45:00	66.2	2019-06-30 22:40:00	45.64	2019-06-30 22:48:00	58.56	2019-06-30 22:39:00	85.19	2019-06-30 22:39:00	46.42	2019-06-30 22:40:00	58.88	2019-06-30 22:48:00	85.82
2019-06-30 22:53:00	78.43	2019-06-30 22:44:00	53.36	2019-06-30 22:50:00	65.75	2019-06-30 22:45:00	44.85	2019-06-30 22:53:00	57.67	2019-06-30 22:44:00	83.21	2019-06-30 22:44:00	45.85	2019-06-30 22:45:00	57.61	2019-06-30 22:53:00	84.55
2019-06-30 22:58:00	78.05	2019-06-30 22:49:00	52.06	2019-06-30 22:55:00	65.15	2019-06-30 22:50:00	44.16	2019-06-30 22:58:00	56.88	2019-06-30 22:49:00	81.54	2019-06-30 22:49:00	45.15	2019-06-30 22:50:00	56.41	2019-06-30 22:58:00	83.37
2019-06-30 23:03:00	77.65	2019-06-30 22:54:00	50.78	2019-06-30 23:00:00	64.59	2019-06-30 22:55:00	43.56	2019-06-30 23:03:00	56.18	2019-06-30 22:54:00	79.96	2019-06-30 22:54:00	44.49	2019-06-30 22:55:00	55.34	2019-06-30 23:03:00	82.27
2019-06-30 23:08:00	77.36	2019-06-30 22:59:00	49.58	2019-06-30 23:05:00	64.14	2019-06-30 23:00:00	43.07	2019-06-30 23:08:00	55.9	2019-06-30 22:59:00	78.46	2019-06-30 22:59:00	43.92	2019-06-30 23:00:00	54.34	2019-06-30 23:08:00	81.49
2019-06-30 23:13:00	78.06	2019-06-30 23:04:00	48.5	2019-06-30 23:10:00	64.14	2019-06-30 23:05:00	42.57	2019-06-30 23:13:00	56.98	2019-06-30 23:04:00	77.18	2019-06-30 23:04:00	43.32	2019-06-30 23:05:00	53.26	2019-06-30 23:13:00	83.39
2019-06-30 23:18:00	79.05	2019-06-30 23:09:00	47.72	2019-06-30 23:15:00	66.59	2019-06-30 23:10:00	42.88	2019-06-30 23:18:00	57.77	2019-06-30 23:09:00	76.3	2019-06-30 23:09:00	43.05	2019-06-30 23:10:00	53.19	2019-06-30 23:18:00	85.17
2019-06-30 23:23:00	79.65	2019-06-30 23:14:00	49.9	2019-06-30 23:20:00	68.79	2019-06-30 23:15:00	44.37	2019-06-30 23:23:00	58.16	2019-06-30 23:14:00	77.18	2019-06-30 23:14:00	45.22	2019-06-30 23:15:00	55.36	2019-06-30 23:23:00	86.15
2019-06-30 23:28:00	79.93	2019-06-30 23:19:00	52.08	2019-06-30 23:25:00	70.25	2019-06-30 23:20:00	45.46	2019-06-30 23:28:00	58.06	2019-06-30 23:19:00	78.46	2019-06-30 23:19:00	47.39	2019-06-30 23:20:00	57.34	2019-06-30 23:28:00	86.45
2019-06-30 23:33:00	80.03	2019-06-30 23:24:00	53.38	2019-06-30 23:30:00	71.05	2019-06-30 23:25:00	46.15	2019-06-30 23:33:00	57.96	2019-06-30 23:24:00	79.14	2019-06-30 23:24:00	48.69	2019-06-30 23:25:00	58.64	2019-06-30 23:33:00	86.45
2019-06-30 23:38:00	79.93	2019-06-30 23:29:00	53.96	2019-06-30 23:35:00	71.35	2019-06-30 23:30:00	46.45	2019-06-30 23:38:00	57.76	2019-06-30 23:29:00	79.14	2019-06-30 23:29:00	49.35	2019-06-30 23:30:00	59.21	2019-06-30 23:38:00	86.35
2019-06-30 23:43:00	79.93	2019-06-30 23:34:00	54.06	2019-06-30 23:40:00	71.45	2019-06-30 23:35:00	46.35	2019-06-30 23:43:00	57.46	2019-06-30 23:34:00	78.74	2019-06-30 23:34:00	49.65	2019-06-30 23:35:00	59.51	2019-06-30 23:43:00	86.15
2019-06-30 23:48:00	79.73	2019-06-30 23:39:00	54.16	2019-06-30 23:45:00	71.65	2019-06-30 23:40:00	46.25	2019-06-30 23:48:00	57.26	2019-06-30 23:39:00	78.34	2019-06-30 23:39:00	49.65	2019-06-30 23:40:00	59.61	2019-06-30 23:48:00	85.85
2019-06-30 23:53:00	79.63	2019-06-30 23:44:00	54.06	2019-06-30 23:50:00	71.55	2019-06-30 23:45:00	46.15	2019-06-30 23:53:00	57.06	2019-06-30 23:44:00	77.94	2019-06-30 23:44:00	49.55	2019-06-30 23:45:00	59.51	2019-06-30 23:53:00	85.55
2019-06-30 23:58:00	79.53	2019-06-30 23:49:00	53.98	2019-06-30 23:55:00	71.35	2019-06-30 23:50:00	45.85	2019-06-30 23:58:00	56.86	2019-06-30 23:49:00	77.44	2019-06-30 23:49:00	49.55	2019-06-30 23:50:00	59.41	2019-06-30 23:58:00	85.45
2019-07-01 00:03:00	79.43	2019-06-30 23:54:00	53.88	2019-07-01	71.35	2019-06-30 23:55:00	45.65	2019-07-01 00:03:00	56.66	2019-06-30 23:54:00	77.04	2019-06-30 23:54:00	49.45	2019-06-30 23:55:00	59.21	2019-07-01 00:03:00	85.25
2019-07-01 00:08:00	79.33	2019-06-30 23:59:00	53.86	2019-07-01 00:05:00	71.25	2019-07-01	45.45	2019-07-01 00:08:00	56.56	2019-06-30 23:59:00	76.64	2019-06-30 23:59:00	49.25	2019-07-01	59.11	2019-07-01 00:08:00	84.95
2019-07-01 00:13:00	79.25	2019-07-01 00:04:00	53.98	2019-07-01 00:10:00	71.05	2019-07-01 00:05:00	45.25	2019-07-01 00:13:00	56.36	2019-07-01 00:04:00	76.34	2019-07-01 00:04:00	49.15	2019-07-01 00:05:00	59.04	2019-07-01 00:13:00	84.75
2019-07-01 00:18:00	79.05	2019-07-01 00:09:00	53.78	2019-07-01 00:15:00	70.95	2019-07-01 00:10:00	45.05	2019-07-01 00:18:00	56.26	2019-07-01 00:09:00	75.84	2019-07-01 00:09:00	48.89	2019-07-01 00:10:00	58.84	2019-07-01 00:18:00	84.65
2019-07-01 00:23:00	79.05	2019-07-01 00:14:00	53.58	2019-07-01 00:20:00	70.85	2019-07-01 00:15:00	44.86	2019-07-01 00:23:00	56.07	2019-07-01 00:14:00	75.54	2019-07-01 00:14:00	48.49	2019-07-01 00:15:00	58.71	2019-07-01 00:23:00	84.47
2019-07-01 00:28:00	78.95	2019-07-01 00:19:00	53.58	2019-07-01 00:25:00	70.95	2019-07-01 00:20:00	44.86	2019-07-01 00:28:00	55.96	2019-07-01 00:19:00	75.24	2019-07-01 00:19:00	48.39	2019-07-01 00:20:00	58.74	2019-07-01 00:28:00	84.27
2019-07-01 00:33:00	79.05	2019-07-01 00:24:00	53.58	2019-07-01 00:30:00	70.85	2019-07-01 00:25:00	44.76	2019-07-01 00:33:00	55.96	2019-07-01 00:24:00	74.94	2019-07-01 00:24:00	48.19	2019-07-01 00:25:00	58.54	2019-07-01 00:33:00	84.37
2019-07-01 00:38:00	80.93	2019-07-01 00:29:00	53.58	2019-07-01 00:35:00	70.75	2019-07-01 00:30:00	44.56	2019-07-01 00:38:00	57.44	2019-07-01 00:29:00	74.54	2019-07-01 00:29:00	48.09	2019-07-01 00:30:00	58.54	2019-07-01 00:38:00	87.75
2019-07-01 00:43:00	83.98	2019-07-01 00:34:00	53.78	2019-07-01 00:40:00	75.8	2019-07-01 00:35:00	44.76	2019-07-01 00:43:00	60.22	2019-07-01 00:34:00	74.54	2019-07-01 00:34:00	48.09	2019-07-01 00:35:00	58.91	2019-07-01 00:43:00	93.5
2019-07-01 00:48:00	85.66	2019-07-01 00:39:00	58.06	2019-07-01 00:45:00	81.16	2019-07-01 00:40:00	48.44	2019-07-01 00:48:00	61.59	2019-07-01 00:39:00	77.51	2019-07-01 00:39:00	53.12	2019-07-01 00:40:00	63.58	2019-07-01 00:48:00	96.75
2019-07-01 00:53:00	84.96	2019-07-01 00:44:00	64.3	2019-07-01 00:50:00	83.52	2019-07-01 00:45:00	52.71	2019-07-01 00:53:00	61.09	2019-07-01 00:44:00	81.45	2019-07-01 00:44:00	59.06	2019-07-01 00:45:00	68.62	2019-07-01 00:53:00	96.05
2019-07-01 00:58:00	82.48	2019-07-01 00:49:00	67.96	2019-07-01 00:55:00	80.76	2019-07-01 00:50:00	54.3	2019-07-01 00:58:00	58.9	2019-07-01 00:49:00	82.73	2019-07-01 00:49:00	62.1	2019-07-01 00:50:00	71.06	2019-07-01 00:58:00	92.25
2019-07-01 01:03:00	80.7	2019-07-01 00:54:00	66.08	2019-07-01 01:00:00	77.31	2019-07-01 00:55:00	52.7	2019-07-01 01:03:00	57.12	2019-07-01 00:54:00	80.83	2019-07-01 00:54:00	60.03	2019-07-01 00:55:00	69.59	2019-07-01 01:03:00	88.4
2019-07-01 01:08:00	79.41	2019-07-01 00:59:00	61.2	2019-07-01 01:05:00	74.75	2019-07-01 01:00:00	49.12	2019-07-01 01:08:00	55.73	2019-07-01 00:59:00	76.85	2019-07-01 00:59:00	54.76	2019-07-01 01:00:00	65.92	2019-07-01 01:08:00	85.52
2019-07-01 01:13:00	78.63	2019-07-01 01:04:00	57.82	2019-07-01 01:10:00	72.8	2019-07-01 01:05:00	46.43	2019-07-01 01:13:00	54.84	2019-07-01 01:04:00	73.97	2019-07-01 01:04:00	51.29	2019-07-01 01:05:00	62.85	2019-07-01 01:13:00	83.65
2019-07-01 01:18:00	78.03	2019-07-01 01:09:00	55.34	2019-07-01 01:15:00	71.45	2019-07-01 01:10:00	44.84	2019-07-01 01:18:00	54.26	2019-07-01 01:09:00	71.99	2019-07-01 01:09:00	48.92	2019-07-01 01:10:00	60.68	2019-07-01 01:18:00	82.35
2019-07-01 01:24:00	77.65	2019-07-01 01:14:00	53.86	2019-07-01 01:20:00	70.25	2019-07-01 01:15:00	43.95	2019-07-01 01:24:00	53.87	2019-07-01 01:14:00	70.81	2019-07-01 01:14:00	47.65	2019-07-01 01:15:00	59.11	2019-07-01 01:24:00	81.47
2019-07-01 01:29:00	77.35	2019-07-01 01:19:00	52.88	2019-07-01 01:25:00	69.49	2019-07-01 01:20:00	43.36	2019-07-01 01:29:00	53.57	2019-07-01 01:19:00	69.94	2019-07-01 01:19:00	46.85	2019-07-01 01:20:00	58.11	2019-07-01 01:29:00	80.77
2019-07-01 01:34:00	77.16	2019-07-01 01:24:00	51.98	2019-07-01 01:30:00	68.69	2019-07-01 01:25:00	42.96	2019-07-01 01:34:00	53.27	2019-07-01 01:24:00	69.14	2019-07-01 01:24:00	46.09	2019-07-01 01:25:00	57.24	2019-07-01 01:34:00	80.07
2019-07-01 01:39:00	76.96	2019-07-01 01:29:00	51.38	2019-07-01 01:35:00	68.19	2019-07-01 01:30:00	42.76	2019-07-01 01:39:00	52.98	2019-07-01 01:29:00	68.66	2019-07-01 01:29:00	45.49	2019-07-01 01:30:00	56.54	2019-07-01 01:39:00	79.59
2019-07-01 01:44:00	76.76	2019-07-01 01:34:00	50.8	2019-07-01 01:40:00	67.74	2019-07-01 01:35:00	42.46	2019-07-01 01:44:00	52.88	2019-07-01 01:34:00	68.06	2019-07-01 01:34:00	45.02	2019-07-01 01:35:00	55.94	2019-07-01 01:44:00	79.09
2019-07-01 01:49:00	76.76	2019-07-01 01:39:00	50.3	2019-07-01 01:45:00	67.54	2019-07-01 01:40:00	42.37	2019-07-01 01:49:00	52.78	2019-07-01 01:39:00	67.66	2019-07-01 01:39:00	44.62	2019-07-01 01:40:00	55.46	2019-07-01 01:49:00	78.89
2019-07-01 01:54:00	76.98	2019-07-01 01:44:00	49.9	2019-07-01 01:50:00	67.44	2019-07-01 01:45:00	42.17	2019-07-01 01:54:00	52.88	2019-07-01 01:44:00	67.38	2019-07-01 01:44:00	44.42	2019-07-01 01:45:00	55.06	2019-07-01 01:54:00	79.09
2019-07-01 01:59:00	78.75	2019-07-01 01:49:00	49.7	2019-07-01 01:55:00	67.84	2019-07-01 01:50:00	42.17	2019-07-01 01:59:00	54.37	2019-07-01 01:49:00	67.18	2019-07-01 01:49:00	44.32	2019-07-01 01:50:00	54.89	2019-07-01 01:59:00	82.37
2019-07-01 02:04:00	82.21	2019-07-01 01:54:00	50	2019-07-01 02:00:00	72.55	2019-07-01 01:55:00	42.47	2019-07-01 02:04:00	57.64	2019-07-01 01:54:00	67.38	2019-07-01 01:54:00	44.45	2019-07-01 01:55:00	55.26	2019-07-01 02:04:00	89.22
2019-07-01 02:09:00	84.48	2019-07-01 01:59:00	53.98	2019-07-01 02:05:00	78.45	2019-07-01 02:00:00	45.36	2019-07-01 02:09:00	59.82	2019-07-01 01:59:00	70.76	2019-07-01 01:59:00	48.79	2019-07-01 02:00:00	59.64	2019-07-01 02:09:00	94.2
2019-07-01 02:14:00	85.56	2019-07-01 02:04:00	60.74	2019-07-01 02:10:00	82.86	2019-07-01 02:05:00	49.63	2019-07-01 02:14:00	61.09	2019-07-01 02:04:00	75.69	2019-07-01 02:04:00	55.69	2019-07-01 02:05:00	65.28	2019-07-01 02:14:00	96.75
2019-07-01 02:19:00	84.86	2019-07-01 02:09:00	66.2	2019-07-01 02:15:00	84.76	2019-07-01 02:10:00	53.11	2019-07-01 02:19:00	60.39	2019-07-01 02:09:00	79.05	2019-07-01 02:09:00	59.93	2019-07-01 02:10:00	69.12	2019-07-01 02:19:00	95.55
2019-07-01 02:24:00	82.18	2019-07-01 02:14:00	68.56	2019-07-01 02:20:00	81.86	2019-07-01 02:15:00	54	2019-07-01 02:24:00	58.02	2019-07-01 02:14:00	79.73	2019-07-01 02:14:00	61.9	2019-07-01 02:15:00	70.69	2019-07-01 02:24:00	91.17
2019-07-01 02:29:00	79.91	2019-07-01 02:19:00	67.18	2019-07-01 02:25:00	76.85	2019-07-01 02:20:00	52.4	2019-07-01 02:29:00	55.93	2019-07-01 02:19:00	78.13	2019-07-01 02:19:00	60.13	2019-07-01 02:20:00	69.19	2019-07-01 02:29:00	86.52
2019-07-01 02:34:00	78.63	2019-07-01 02:24:00	61.7	2019-07-01 02:30:00	74	2019-07-01 02:25:00	48.42	2019-07-01 02:34:00	54.54	2019-07-01 02:24:00	74.05	2019-07-01 02:24:00	54.36	2019-07-01 02:25:00	64.95	2019-07-01 02:34:00	83.25
2019-07-01 02:39:00	77.75	2019-07-01 02:29:00	57.24	2019-07-01 02:35:00	71.95	2019-07-01 02:30:00	45.54	2019-07-01 02:39:00	53.76	2019-07-01 02:29:00	70.59	2019-07-01 02:29:00	50.02	2019-07-01 02:30:00	61.08	2019-07-01 02:39:00	81.15
2019-07-01 02:44:00	77.25	2019-07-01 02:34:00	54.56	2019-07-01 02:40:00	70.59	2019-07-01 02:35:00	43.95	2019-07-01 02:44:00	53.17	2019-07-01 02:34:00	68.31	2019-07-01 02:34:00	47.65	2019-07-01 02:35:00	58.61	2019-07-01 02:44:00	79.77
2019-07-01 02:49:00	76.86	2019-07-01 02:39:00	53.08	2019-07-01 02:45:00	69.39	2019-07-01 02:40:00	43.16	2019-07-01 02:49:00	52.77	2019-07-01 02:39:00	66.94	2019-07-01 02:39:00	46.19	2019-07-01 02:40:00	56.94	2019-07-01 02:49:00	78.79
2019-07-01 02:54:00	76.56	2019-07-01 02:44:00	51.98	2019-07-01 02:50:00	68.74	2019-07-01 02:45:00	42.66	2019-07-01 02:54:00	52.38	2019-07-01 02:44:00	66.06	2019-07-01 02:44:00	45.29	2019-07-01 02:45:00	55.94	2019-07-01 02:54:00	78.09
2019-07-01 02:59:00	76.36	2019-07-01 02:49:00	51.1	2019-07-01 02:55:00	68.14	2019-07-01 02:50:00	42.27	2019-07-01 02:59:00	52.18	2019-07-01 02:49:00	65.36	2019-07-01 02:49:00	44.72	2019-07-01 02:50:00	55.16	2019-07-01 02:59:00	77.59
2019-07-01 03:04:00	76.38	2019-07-01 02:54:00	50.4	2019-07-01 03:00:00	68.04	2019-07-01 02:55:00	41.97	2019-07-01 03:04:00	51.98	2019-07-01 02:54:00	64.88	2019-07-01 02:54:00	44.22	2019-07-01 02:55:00	54.56	2019-07-01 03:04:00	77.32
2019-07-01 03:09:00	77.26	2019-07-01 02:59:00	50	2019-07-01 03:05:00	67.54	2019-07-01 03:00:00	41.87	2019-07-01 03:09:00	52.68	2019-07-01 02:59:00	64.48	2019-07-01 02:59:00	43.95	2019-07-01 03:00:00	54.09	2019-07-01 03:09:00	78.99
2019-07-01 03:14:00	80.63	2019-07-01 03:04:00	49.92	2019-07-01 03:10:00	70.99	2019-07-01 03:05:00	41.88	2019-07-01 03:14:00	55.66	2019-07-01 03:04:00	64.28	2019-07-01 03:04:00	43.75	2019-07-01 03:05:00	53.89	2019-07-01 03:14:00	85.45
2019-07-01 03:19:00	83.2	2019-07-01 03:09:00	52.1	2019-07-01 03:15:00	76.6	2019-07-01 03:10:00	43.67	2019-07-01 03:19:00	58.23	2019-07-01 03:09:00	66.06	2019-07-01 03:09:00	46.22	2019-07-01 03:10:00	56.86	2019-07-01 03:19:00	90.9
2019-07-01 03:24:00	84.68	2019-07-01 03:14:00	58.56	2019-07-01 03:20:00	81.25	2019-07-01 03:15:00	47.25	2019-07-01 03:24:00	59.9	2019-07-01 03:14:00	71.21	2019-07-01 03:14:00	52.25	2019-07-01 03:15:00	62.21	2019-07-01 03:24:00	94.27
2019-07-01 03:29:00	85.16	2019-07-01 03:19:00	63.82	2019-07-01 03:25:00	84.46	2019-07-01 03:20:00	50.72	2019-07-01 03:29:00	60.29	2019-07-01 03:19:00	74.87	2019-07-01 03:19:00	57.29	2019-07-01 03:20:00	66.15	2019-07-01 03:29:00	94.75
2019-07-01 03:34:00	83.58	2019-07-01 03:24:00	67.48	2019-07-01 03:30:00	84.76	2019-07-01 03:25:00	53.21	2019-07-01 03:34:00	58.8	2019-07-01 03:24:00	76.73	2019-07-01 03:24:00	60.43	2019-07-01 03:25:00	69.02	2019-07-01 03:34:00	91.97
2019-07-01 03:39:00	80.8	2019-07-01 03:29:00	68.68	2019-07-01 03:35:00	79.71	2019-07-01 03:30:00	53.4	2019-07-01 03:39:00	56.23	2019-07-01 03:29:00	76.73	2019-07-01 03:29:00	61.13	2019-07-01 03:30:00	69.69	2019-07-01 03:39:00	87
2019-07-01 03:44:00	78.63	2019-07-01 03:34:00	66.08	2019-07-01 03:40:00	75.4	2019-07-01 03:35:00	50.82	2019-07-01 03:44:00	54.14	2019-07-01 03:34:00	74.23	2019-07-01 03:34:00	57.83	2019-07-01 03:35:00	67.12	2019-07-01 03:44:00	82.05
2019-07-01 03:49:00	77.15	2019-07-01 03:39:00	60.42	2019-07-01 03:45:00	72.55	2019-07-01 03:40:00	47.03	2019-07-01 03:49:00	52.77	2019-07-01 03:39:00	70.07	2019-07-01 03:39:00	52.39	2019-07-01 03:40:00	62.85	2019-07-01 03:49:00	78.87
2019-07-01 03:54:00	76.26	2019-07-01 03:44:00	55.86	2019-07-01 03:50:00	70.29	2019-07-01 03:45:00	44.25	2019-07-01 03:54:00	51.78	2019-07-01 03:44:00	66.41	2019-07-01 03:44:00	48.25	2019-07-01 03:45:00	59.11	2019-07-01 03:54:00	76.89
2019-07-01 03:59:00	75.78	2019-07-01 03:49:00	52.88	2019-07-01 03:55:00	68.44	2019-07-01 03:50:00	42.66	2019-07-01 03:59:00	51.18	2019-07-01 03:49:00	64.04	2019-07-01 03:49:00	45.79	2019-07-01 03:50:00	56.24	2019-07-01 03:59:00	75.72
2019-07-01 04:04:00	75.6	2019-07-01 03:54:00	50.8	2019-07-01 04:00:00	67.48	2019-07-01 03:55:00	41.77	2019-07-01 04:04:00	51	2019-07-01 03:54:00	62.56	2019-07-01 03:54:00	44.22	2019-07-01 03:55:00	54.36	2019-07-01 04:04:00	75.22
2019-07-01 04:09:00	77.16	2019-07-01 03:59:00	49.52	2019-07-01 04:05:00	67.38	2019-07-01 04:00:00	41.18	2019-07-01 04:09:00	52.28	2019-07-01 03:59:00	61.68	2019-07-01 03:59:00	43.25	2019-07-01 04:00:00	53.09	2019-07-01 04:09:00	78.39
2019-07-01 04:14:00	80.53	2019-07-01 04:04:00	48.92	2019-07-01 04:10:00	72.29	2019-07-01 04:05:00	41.28	2019-07-01 04:14:00	55.06	2019-07-01 04:04:00	61.3	2019-07-01 04:04:00	42.85	2019-07-01 04:05:00	52.69	2019-07-01 04:14:00	84.55
2019-07-01 04:19:00	82.6	2019-07-01 04:09:00	52.6	2019-07-01 04:15:00	77.6	2019-07-01 04:10:00	43.67	2019-07-01 04:19:00	57.33	2019-07-01 04:09:00	64.16	2019-07-01 04:09:00	46.52	2019-07-01 04:10:00	56.46	2019-07-01 04:19:00	89.52
2019-07-01 04:24:00	84.08	2019-07-01 04:14:00	58.66	2019-07-01 04:20:00	82.05	2019-07-01 04:15:00	46.95	2019-07-01 04:24:00	58.8	2019-07-01 04:14:00	68.61	2019-07-01 04:14:00	52.15	2019-07-01 04:15:00	61.51	2019-07-01 04:24:00	92.77
2019-07-01 04:29:00	84.96	2019-07-01 04:19:00	63.74	2019-07-01 04:25:00	85.01	2019-07-01 04:20:00	50.23	2019-07-01 04:29:00	59.5	2019-07-01 04:19:00	72.07	2019-07-01 04:19:00	56.59	2019-07-01 04:20:00	65.35	2019-07-01 04:29:00	94.05
2019-07-01 04:34:00	84.06	2019-07-01 04:24:00	67.3	2019-07-01 04:30:00	86.06	2019-07-01 04:25:00	52.41	2019-07-01 04:34:00	58.6	2019-07-01 04:24:00	73.95	2019-07-01 04:24:00	59.63	2019-07-01 04:25:00	68.22	2019-07-01 04:34:00	92.25
2019-07-01 04:39:00	81.8	2019-07-01 04:29:00	69.38	2019-07-01 04:35:00	83.46	2019-07-01 04:30:00	53.3	2019-07-01 04:39:00	56.42	2019-07-01 04:29:00	74.73	2019-07-01 04:29:00	61.23	2019-07-01 04:30:00	69.59	2019-07-01 04:39:00	88.1
2019-07-01 04:44:00	79.31	2019-07-01 04:34:00	68.28	2019-07-01 04:40:00	77.7	2019-07-01 04:35:00	51.81	2019-07-01 04:44:00	54.24	2019-07-01 04:34:00	73.13	2019-07-01 04:34:00	59.73	2019-07-01 04:35:00	68.29	2019-07-01 04:44:00	83.22
2019-07-01 04:49:00	77.55	2019-07-01 04:39:00	63.42	2019-07-01 04:45:00	74.55	2019-07-01 04:40:00	48.32	2019-07-01 04:49:00	52.56	2019-07-01 04:39:00	69.35	2019-07-01 04:39:00	54.66	2019-07-01 04:40:00	64.55	2019-07-01 04:49:00	79.47
2019-07-01 04:54:00	76.46	2019-07-01 04:44:00	58.34	2019-07-01 04:50:00	71.99	2019-07-01 04:45:00	45.24	2019-07-01 04:54:00	51.47	2019-07-01 04:44:00	65.59	2019-07-01 04:44:00	49.82	2019-07-01 04:45:00	60.48	2019-07-01 04:54:00	77.09
2019-07-01 04:59:00	75.88	2019-07-01 04:49:00	54.58	2019-07-01 04:55:00	70.44	2019-07-01 04:50:00	43.26	2019-07-01 04:59:00	50.88	2019-07-01 04:49:00	62.84	2019-07-01 04:49:00	46.69	2019-07-01 04:50:00	57.34	2019-07-01 04:59:00	75.59
2019-07-01 05:04:00	75.48	2019-07-01 04:54:00	52.4	2019-07-01 05:01:00	69.04	2019-07-01 04:55:00	42.27	2019-07-01 05:04:00	50.6	2019-07-01 04:54:00	61.16	2019-07-01 04:54:00	44.82	2019-07-01 04:55:00	55.16	2019-07-01 05:04:00	74.72
2019-07-01 05:09:00	75.88	2019-07-01 04:59:00	50.82	2019-07-01 05:06:00	68.58	2019-07-01 05:00:00	41.67	2019-07-01 05:09:00	50.7	2019-07-01 04:59:00	60.18	2019-07-01 04:59:00	43.62	2019-07-01 05:00:00	53.76	2019-07-01 05:09:00	75.42
2019-07-01 05:14:00	78.95	2019-07-01 05:04:00	49.92	2019-07-01 05:11:00	70.84	2019-07-01 05:05:00	41.38	2019-07-01 05:14:00	53.07	2019-07-01 05:04:00	59.5	2019-07-01 05:04:00	43.15	2019-07-01 05:05:00	52.89	2019-07-01 05:14:00	81.27
2019-07-01 05:19:00	81.71	2019-07-01 05:09:00	50.62	2019-07-01 05:16:00	76.45	2019-07-01 05:10:00	42.28	2019-07-01 05:19:00	55.64	2019-07-01 05:09:00	60.08	2019-07-01 05:09:00	43.85	2019-07-01 05:10:00	54.19	2019-07-01 05:19:00	87.12
2019-07-01 05:24:00	83.58	2019-07-01 05:14:00	56.58	2019-07-01 05:21:00	81.45	2019-07-01 05:15:00	45.46	2019-07-01 05:24:00	57.62	2019-07-01 05:14:00	64.44	2019-07-01 05:14:00	49.49	2019-07-01 05:15:00	59.34	2019-07-01 05:24:00	91.4
2019-07-01 05:29:00	84.96	2019-07-01 05:19:00	62.74	2019-07-01 05:26:00	85.31	2019-07-01 05:20:00	48.93	2019-07-01 05:29:00	58.8	2019-07-01 05:19:00	68.49	2019-07-01 05:19:00	54.69	2019-07-01 05:20:00	63.98	2019-07-01 05:29:00	94.25
2019-07-01 05:34:00	85.16	2019-07-01 05:24:00	67.1	2019-07-01 05:31:00	87.76	2019-07-01 05:25:00	51.82	2019-07-01 05:34:00	58.79	2019-07-01 05:24:00	71.35	2019-07-01 05:24:00	58.56	2019-07-01 05:25:00	67.32	2019-07-01 05:34:00	94.15
2019-07-01 05:39:00	83.38	2019-07-01 05:29:00	70.08	2019-07-01 05:36:00	87.46	2019-07-01 05:30:00	53.81	2019-07-01 05:39:00	57.2	2019-07-01 05:29:00	72.83	2019-07-01 05:29:00	61.13	2019-07-01 05:30:00	69.89	2019-07-01 05:39:00	90.87
2019-07-01 05:44:00	80.5	2019-07-01 05:34:00	70.96	2019-07-01 05:41:00	81.81	2019-07-01 05:35:00	53.5	2019-07-01 05:44:00	54.73	2019-07-01 05:34:00	72.73	2019-07-01 05:34:00	61.5	2019-07-01 05:35:00	70.09	2019-07-01 05:44:00	85.9
2019-07-01 05:49:00	78.73	2019-07-01 05:39:00	68.18	2019-07-01 05:46:00	76.7	2019-07-01 05:40:00	50.91	2019-07-01 05:49:00	52.94	2019-07-01 05:39:00	70.33	2019-07-01 05:39:00	58.13	2019-07-01 05:40:00	67.42	2019-07-01 05:49:00	81.95
2019-07-01 05:54:00	77.65	2019-07-01 05:44:00	62.14	2019-07-01 05:51:00	74.35	2019-07-01 05:45:00	46.93	2019-07-01 05:54:00	51.96	2019-07-01 05:44:00	66.07	2019-07-01 05:44:00	52.29	2019-07-01 05:45:00	63.05	2019-07-01 05:54:00	79.67
2019-07-01 05:59:00	77.25	2019-07-01 05:49:00	58.16	2019-07-01 05:56:00	72.99	2019-07-01 05:50:00	44.65	2019-07-01 05:59:00	51.47	2019-07-01 05:49:00	63.11	2019-07-01 05:49:00	48.65	2019-07-01 05:50:00	59.71	2019-07-01 05:59:00	78.37
2019-07-01 06:04:00	76.96	2019-07-01 05:54:00	55.88	2019-07-01 06:01:00	72.19	2019-07-01 05:55:00	43.46	2019-07-01 06:04:00	51.27	2019-07-01 05:54:00	61.54	2019-07-01 05:54:00	46.79	2019-07-01 05:55:00	57.64	2019-07-01 06:04:00	77.69
2019-07-01 06:09:00	82.71	2019-07-01 05:59:00	54.58	2019-07-01 06:06:00	71.34	2019-07-01 06:00:00	42.96	2019-07-01 06:09:00	56.63	2019-07-01 05:59:00	60.66	2019-07-01 05:59:00	45.72	2019-07-01 06:00:00	56.54	2019-07-01 06:09:00	88.52
2019-07-01 06:14:00	88.05	2019-07-01 06:04:00	54	2019-07-01 06:11:00	79.4	2019-07-01 06:05:00	42.77	2019-07-01 06:14:00	63.18	2019-07-01 06:04:00	60.16	2019-07-01 06:04:00	45.22	2019-07-01 06:05:00	55.96	2019-07-01 06:14:00	101.33
2019-07-01 06:19:00	89.73	2019-07-01 06:09:00	66.34	2019-07-01 06:16:00	87.16	2019-07-01 06:10:00	51.82	2019-07-01 06:19:00	65.75	2019-07-01 06:09:00	66.79	2019-07-01 06:09:00	52.65	2019-07-01 06:10:00	70.42	2019-07-01 06:19:00	106.28
2019-07-01 06:24:00	90.41	2019-07-01 06:14:00	84.82	2019-07-01 06:21:00	90.02	2019-07-01 06:15:00	62.27	2019-07-01 06:24:00	66.84	2019-07-01 06:14:00	77.6	2019-07-01 06:14:00	63.73	2019-07-01 06:15:00	82.28	2019-07-01 06:24:00	108.16
2019-07-01 06:29:00	91.01	2019-07-01 06:19:00	90.38	2019-07-01 06:26:00	90.97	2019-07-01 06:20:00	65.85	2019-07-01 06:29:00	67.94	2019-07-01 06:19:00	81.96	2019-07-01 06:19:00	67.77	2019-07-01 06:20:00	86.62	2019-07-01 06:29:00	109.03
2019-07-01 06:34:00	91.61	2019-07-01 06:24:00	91.96	2019-07-01 06:31:00	90.97	2019-07-01 06:25:00	67.35	2019-07-01 06:34:00	69.34	2019-07-01 06:24:00	84.44	2019-07-01 06:24:00	69.07	2019-07-01 06:25:00	88.29	2019-07-01 06:34:00	110.63
2019-07-01 06:39:00	92.6	2019-07-01 06:29:00	93.16	2019-07-01 06:36:00	91.13	2019-07-01 06:30:00	68.15	2019-07-01 06:39:00	71.13	2019-07-01 06:29:00	86.64	2019-07-01 06:29:00	69.43	2019-07-01 06:30:00	89.06	2019-07-01 06:39:00	111.91
2019-07-01 06:44:00	92.31	2019-07-01 06:34:00	93.66	2019-07-01 06:41:00	91.33	2019-07-01 06:35:00	68.95	2019-07-01 06:44:00	71.74	2019-07-01 06:34:00	89.24	2019-07-01 06:34:00	70.13	2019-07-01 06:35:00	89.79	2019-07-01 06:44:00	111.71
2019-07-01 06:49:00	92.11	2019-07-01 06:39:00	94.96	2019-07-01 06:46:00	90.23	2019-07-01 06:40:00	70.25	2019-07-01 06:49:00	71.74	2019-07-01 06:39:00	92.51	2019-07-01 06:39:00	71.4	2019-07-01 06:40:00	90.56	2019-07-01 06:49:00	110.13
2019-07-01 06:54:00	92.21	2019-07-01 06:44:00	94.26	2019-07-01 06:51:00	89.03	2019-07-01 06:45:00	70.05	2019-07-01 06:54:00	70.27	2019-07-01 06:44:00	94.71	2019-07-01 06:44:00	71.4	2019-07-01 06:45:00	89.86	2019-07-01 06:54:00	105.46
2019-07-01 06:59:00	92.11	2019-07-01 06:49:00	93.34	2019-07-01 06:56:00	85.37	2019-07-01 06:50:00	69.75	2019-07-01 06:59:00	69.27	2019-07-01 06:49:00	95.91	2019-07-01 06:49:00	70.8	2019-07-01 06:50:00	88.86	2019-07-01 06:59:00	103.98
2019-07-01 07:04:00	91.53	2019-07-01 06:54:00	91.46	2019-07-01 07:01:00	82.92	2019-07-01 06:55:00	66.56	2019-07-01 07:04:00	68.18	2019-07-01 06:54:00	96.34	2019-07-01 06:54:00	68.43	2019-07-01 06:55:00	84.62	2019-07-01 07:04:00	102.4
2019-07-01 07:09:00	90.83	2019-07-01 06:59:00	88.98	2019-07-01 07:06:00	80.76	2019-07-01 07:00:00	63.57	2019-07-01 07:09:00	66.98	2019-07-01 06:59:00	95.96	2019-07-01 06:59:00	66.77	2019-07-01 07:00:00	82.05	2019-07-01 07:09:00	101.03
2019-07-01 07:14:00	91.33	2019-07-01 07:04:00	86.58	2019-07-01 07:11:00	79.76	2019-07-01 07:05:00	61.78	2019-07-01 07:14:00	68.87	2019-07-01 07:04:00	94.46	2019-07-01 07:04:00	63.97	2019-07-01 07:05:00	79.18	2019-07-01 07:14:00	105
2019-07-01 07:19:00	92.33	2019-07-01 07:09:00	84.5	2019-07-01 07:16:00	83.52	2019-07-01 07:10:00	60.59	2019-07-01 07:19:00	68.77	2019-07-01 07:09:00	93.28	2019-07-01 07:09:00	62.7	2019-07-01 07:10:00	77.98	2019-07-01 07:19:00	104.98
2019-07-01 07:24:00	92.03	2019-07-01 07:14:00	85.5	2019-07-01 07:21:00	83.02	2019-07-01 07:15:00	65.17	2019-07-01 07:24:00	67.78	2019-07-01 07:14:00	93.18	2019-07-01 07:14:00	63.9	2019-07-01 07:15:00	81.78	2019-07-01 07:24:00	103
2019-07-01 07:29:00	92.33	2019-07-01 07:19:00	89.98	2019-07-01 07:26:00	81.56	2019-07-01 07:20:00	65.77	2019-07-01 07:29:00	67.98	2019-07-01 07:19:00	95.16	2019-07-01 07:19:00	66.37	2019-07-01 07:20:00	81.58	2019-07-01 07:29:00	102.9
2019-07-01 07:34:00	92.23	2019-07-01 07:24:00	88.28	2019-07-01 07:31:00	80.46	2019-07-01 07:25:00	63.18	2019-07-01 07:34:00	68.29	2019-07-01 07:24:00	94.86	2019-07-01 07:24:00	64.3	2019-07-01 07:25:00	79.78	2019-07-01 07:34:00	103.1
2019-07-01 07:39:00	92.53	2019-07-01 07:29:00	87.6	2019-07-01 07:36:00	80.06	2019-07-01 07:30:00	62.78	2019-07-01 07:39:00	69.09	2019-07-01 07:29:00	95.06	2019-07-01 07:29:00	63.9	2019-07-01 07:30:00	79.08	2019-07-01 07:39:00	103.1
2019-07-01 07:44:00	92.75	2019-07-01 07:34:00	87.2	2019-07-01 07:41:00	80.06	2019-07-01 07:35:00	63.28	2019-07-01 07:44:00	69.68	2019-07-01 07:34:00	95.48	2019-07-01 07:34:00	63.1	2019-07-01 07:35:00	79.08	2019-07-01 07:44:00	103.03
2019-07-01 07:49:00	93.13	2019-07-01 07:39:00	86.6	2019-07-01 07:46:00	79.56	2019-07-01 07:40:00	62.89	2019-07-01 07:49:00	70.28	2019-07-01 07:39:00	95.78	2019-07-01 07:39:00	63.3	2019-07-01 07:40:00	78.01	2019-07-01 07:49:00	103.4
2019-07-01 07:54:00	93.25	2019-07-01 07:44:00	87	2019-07-01 07:51:00	80.21	2019-07-01 07:45:00	63.68	2019-07-01 07:54:00	70.28	2019-07-01 07:44:00	96.58	2019-07-01 07:44:00	63.6	2019-07-01 07:45:00	78.21	2019-07-01 07:54:00	104.3
2019-07-01 07:59:00	94.03	2019-07-01 07:49:00	87.8	2019-07-01 07:56:00	80.56	2019-07-01 07:50:00	64.38	2019-07-01 07:59:00	70.98	2019-07-01 07:49:00	97.48	2019-07-01 07:49:00	63.9	2019-07-01 07:50:00	78.71	2019-07-01 07:59:00	105.2
2019-07-01 08:04:00	94.53	2019-07-01 07:54:00	88.2	2019-07-01 08:01:00	81.16	2019-07-01 07:55:00	64.79	2019-07-01 08:04:00	71.88	2019-07-01 07:54:00	98.28	2019-07-01 07:54:00	64.4	2019-07-01 07:55:00	78.71	2019-07-01 08:04:00	106.9
2019-07-01 08:09:00	95.33	2019-07-01 07:59:00	89.3	2019-07-01 08:06:00	81.26	2019-07-01 08:00:00	65.88	2019-07-01 08:09:00	72.58	2019-07-01 07:59:00	99.48	2019-07-01 07:59:00	65.2	2019-07-01 08:00:00	79.88	2019-07-01 08:09:00	107.58
2019-07-01 08:14:00	96.21	2019-07-01 08:04:00	91.38	2019-07-01 08:11:00	82.26	2019-07-01 08:05:00	67.68	2019-07-01 08:14:00	73.87	2019-07-01 08:04:00	101.06	2019-07-01 08:04:00	67.17	2019-07-01 08:05:00	80.88	2019-07-01 08:14:00	109.08
2019-07-01 08:19:00	96.61	2019-07-01 08:09:00	91.58	2019-07-01 08:16:00	84.52	2019-07-01 08:10:00	68.08	2019-07-01 08:19:00	74.57	2019-07-01 08:09:00	101.86	2019-07-01 08:09:00	67.87	2019-07-01 08:10:00	81.28	2019-07-01 08:19:00	109.68
2019-07-01 08:24:00	97.31	2019-07-01 08:14:00	93.88	2019-07-01 08:21:00	85.32	2019-07-01 08:15:00	69.47	2019-07-01 08:24:00	75.57	2019-07-01 08:14:00	103.36	2019-07-01 08:14:00	69.13	2019-07-01 08:15:00	82.88	2019-07-01 08:24:00	111.56
2019-07-01 08:30:00	97.31	2019-07-01 08:19:00	94.56	2019-07-01 08:26:00	86.42	2019-07-01 08:20:00	69.97	2019-07-01 08:30:00	75.65	2019-07-01 08:19:00	104.14	2019-07-01 08:19:00	69.73	2019-07-01 08:20:00	82.95	2019-07-01 08:30:00	111.36
2019-07-01 08:35:00	97.7	2019-07-01 08:24:00	95.86	2019-07-01 08:31:00	85.47	2019-07-01 08:25:00	71.67	2019-07-01 08:35:00	76.15	2019-07-01 08:24:00	105.84	2019-07-01 08:24:00	70.93	2019-07-01 08:25:00	84.45	2019-07-01 08:35:00	111.86
2019-07-01 08:40:00	98.3	2019-07-01 08:29:00	95.96	2019-07-01 08:36:00	85.72	2019-07-01 08:30:00	70.67	2019-07-01 08:40:00	76.85	2019-07-01 08:29:00	106.14	2019-07-01 08:29:00	71.13	2019-07-01 08:30:00	83.45	2019-07-01 08:40:00	112.86
2019-07-01 08:45:00	98.3	2019-07-01 08:34:00	95.96	2019-07-01 08:41:00	86.87	2019-07-01 08:35:00	71.56	2019-07-01 08:45:00	76.65	2019-07-01 08:34:00	106.84	2019-07-01 08:34:00	70.93	2019-07-01 08:35:00	83.95	2019-07-01 08:45:00	112.26
2019-07-01 08:50:00	99.1	2019-07-01 08:39:00	96.76	2019-07-01 08:46:00	85.62	2019-07-01 08:40:00	72.57	2019-07-01 08:50:00	77.45	2019-07-01 08:39:00	107.74	2019-07-01 08:39:00	71.6	2019-07-01 08:40:00	85.05	2019-07-01 08:50:00	112.93
2019-07-01 08:55:00	101.18	2019-07-01 08:44:00	97.26	2019-07-01 08:51:00	87.97	2019-07-01 08:45:00	72.26	2019-07-01 08:55:00	79.04	2019-07-01 08:44:00	108.24	2019-07-01 08:44:00	71.93	2019-07-01 08:45:00	84.45	2019-07-01 08:55:00	114.73
2019-07-01 09:00:00	107.03	2019-07-01 08:49:00	97.76	2019-07-01 08:56:00	92.18	2019-07-01 08:50:00	73.96	2019-07-01 09:00:00	81.43	2019-07-01 08:49:00	109.51	2019-07-01 08:49:00	72.9	2019-07-01 08:50:00	85.85	2019-07-01 09:00:00	118.41
2019-07-01 09:05:00	112.65	2019-07-01 08:54:00	100.04	2019-07-01 09:01:00	108.81	2019-07-01 08:55:00	74.96	2019-07-01 09:05:00	84.4	2019-07-01 08:54:00	111.81	2019-07-01 08:54:00	76.27	2019-07-01 08:55:00	87.82	2019-07-01 09:05:00	122.56
2019-07-01 09:10:00	106.2	2019-07-01 08:59:00	102.32	2019-07-01 09:06:00	93.85	2019-07-01 09:00:00	78.15	2019-07-01 09:10:00	86.5	2019-07-01 08:59:00	113.89	2019-07-01 08:59:00	80.34	2019-07-01 09:00:00	90.59	2019-07-01 09:10:00	116.21
2019-07-01 09:15:00	99.25	2019-07-01 09:04:00	108.5	2019-07-01 09:11:00	82.03	2019-07-01 09:05:00	80.05	2019-07-01 09:15:00	87.97	2019-07-01 09:04:00	117.07	2019-07-01 09:04:00	82.28	2019-07-01 09:05:00	92.29	2019-07-01 09:15:00	109.98
2019-07-01 09:20:00	95.11	2019-07-01 09:09:00	96.64	2019-07-01 09:16:00	78.02	2019-07-01 09:10:00	69.37	2019-07-01 09:20:00	88.16	2019-07-01 09:09:00	112.21	2019-07-01 09:09:00	72.37	2019-07-01 09:10:00	80.88	2019-07-01 09:20:00	108.58
2019-07-01 09:25:00	95.41	2019-07-01 09:14:00	90.06	2019-07-01 09:21:00	77.06	2019-07-01 09:15:00	61.99	2019-07-01 09:25:00	88.45	2019-07-01 09:14:00	104.08	2019-07-01 09:14:00	67.3	2019-07-01 09:15:00	72.76	2019-07-01 09:25:00	108.48
2019-07-01 09:30:00	102.55	2019-07-01 09:19:00	90.96	2019-07-01 09:26:00	79.62	2019-07-01 09:20:00	60.7	2019-07-01 09:30:00	97.68	2019-07-01 09:19:00	102.08	2019-07-01 09:19:00	61.47	2019-07-01 09:20:00	71.19	2019-07-01 09:30:00	118.16
2019-07-01 09:35:00	106.9	2019-07-01 09:24:00	92.06	2019-07-01 09:31:00	92.54	2019-07-01 09:25:00	60.6	2019-07-01 09:35:00	102.54	2019-07-01 09:24:00	100.28	2019-07-01 09:24:00	61.2	2019-07-01 09:25:00	71.96	2019-07-01 09:35:00	125.27
2019-07-01 09:40:00	101.71	2019-07-01 09:29:00	101.4	2019-07-01 09:36:00	97.65	2019-07-01 09:30:00	71.06	2019-07-01 09:40:00	96.18	2019-07-01 09:29:00	105.31	2019-07-01 09:29:00	73.77	2019-07-01 09:30:00	82.45	2019-07-01 09:40:00	126.32
2019-07-01 09:45:00	101.31	2019-07-01 09:34:00	111.63	2019-07-01 09:41:00	92.44	2019-07-01 09:35:00	77.64	2019-07-01 09:45:00	98.78	2019-07-01 09:34:00	115.24	2019-07-01 09:34:00	83.88	2019-07-01 09:35:00	90.83	2019-07-01 09:45:00	128.49
2019-07-01 09:50:00	101.31	2019-07-01 09:39:00	106.64	2019-07-01 09:46:00	91.44	2019-07-01 09:40:00	70.25	2019-07-01 09:50:00	93.71	2019-07-01 09:39:00	115.29	2019-07-01 09:39:00	78.48	2019-07-01 09:40:00	90.23	2019-07-01 09:50:00	125.02
2019-07-01 09:55:00	100.03	2019-07-01 09:44:00	96.8	2019-07-01 09:51:00	92.64	2019-07-01 09:45:00	68.35	2019-07-01 09:55:00	89.83	2019-07-01 09:44:00	116.37	2019-07-01 09:44:00	73.61	2019-07-01 09:45:00	99.02	2019-07-01 09:55:00	123.34
2019-07-01 10:00:00	100.93	2019-07-01 09:49:00	96.3	2019-07-01 09:56:00	93.84	2019-07-01 09:50:00	70.25	2019-07-01 10:00:00	87.15	2019-07-01 09:49:00	114.89	2019-07-01 09:49:00	74.21	2019-07-01 09:50:00	98.82	2019-07-01 10:00:00	118.97
2019-07-01 10:05:00	96.26	2019-07-01 09:54:00	97.6	2019-07-01 10:01:00	92.14	2019-07-01 09:55:00	65.55	2019-07-01 10:05:00	76.31	2019-07-01 09:54:00	109.16	2019-07-01 09:54:00	73.34	2019-07-01 09:55:00	88.91	2019-07-01 10:05:00	104.81
2019-07-01 10:10:00	95.86	2019-07-01 09:59:00	103.66	2019-07-01 10:06:00	90.28	2019-07-01 10:00:00	66.74	2019-07-01 10:10:00	72.04	2019-07-01 09:59:00	114.92	2019-07-01 09:59:00	74.34	2019-07-01 10:00:00	81.39	2019-07-01 10:10:00	105.23
2019-07-01 10:15:00	102.36	2019-07-01 10:04:00	88.32	2019-07-01 10:11:00	87.23	2019-07-01 10:05:00	62.05	2019-07-01 10:15:00	72.73	2019-07-01 10:04:00	100.85	2019-07-01 10:04:00	67.67	2019-07-01 10:05:00	75.55	2019-07-01 10:15:00	120.59
2019-07-01 10:20:00	97.59	2019-07-01 10:09:00	80.38	2019-07-01 10:16:00	89.93	2019-07-01 10:10:00	58.85	2019-07-01 10:20:00	67.89	2019-07-01 10:09:00	93.21	2019-07-01 10:09:00	62.63	2019-07-01 10:10:00	71.61	2019-07-01 10:20:00	125.02
2019-07-01 10:25:00	97.48	2019-07-01 10:14:00	85.16	2019-07-01 10:21:00	98.49	2019-07-01 10:15:00	71.11	2019-07-01 10:25:00	69.49	2019-07-01 10:14:00	82.51	2019-07-01 10:14:00	62.93	2019-07-01 10:15:00	73.11	2019-07-01 10:25:00	132.67
2019-07-01 10:30:00	100.26	2019-07-01 10:19:00	101.46	2019-07-01 10:26:00	108.91	2019-07-01 10:20:00	67.11	2019-07-01 10:30:00	69.87	2019-07-01 10:19:00	86.42	2019-07-01 10:19:00	90.98	2019-07-01 10:20:00	80.45	2019-07-01 10:30:00	136.35
2019-07-01 10:35:00	102.44	2019-07-01 10:24:00	124.31	2019-07-01 10:31:00	113.62	2019-07-01 10:25:00	78.08	2019-07-01 10:35:00	70.84	2019-07-01 10:24:00	82.12	2019-07-01 10:24:00	104.72	2019-07-01 10:25:00	97.95	2019-07-01 10:35:00	138.02
2019-07-01 10:40:00	109.51	2019-07-01 10:29:00	135.95	2019-07-01 10:36:00	115.17	2019-07-01 10:30:00	100	2019-07-01 10:40:00	72.74	2019-07-01 10:29:00	92.12	2019-07-01 10:29:00	105.26	2019-07-01 10:30:00	105.56	2019-07-01 10:40:00	140.6
2019-07-01 10:45:00	106.13	2019-07-01 10:34:00	138.31	2019-07-01 10:41:00	115.27	2019-07-01 10:35:00	107.56	2019-07-01 10:45:00	69.35	2019-07-01 10:34:00	98.1	2019-07-01 10:34:00	119.07	2019-07-01 10:35:00	107.9	2019-07-01 10:45:00	135.22
2019-07-01 10:50:00	98.74	2019-07-01 10:39:00	128.97	2019-07-01 10:46:00	114.57	2019-07-01 10:40:00	108.95	2019-07-01 10:50:00	69.07	2019-07-01 10:39:00	101.96	2019-07-01 10:39:00	121.71	2019-07-01 10:40:00	110.3	2019-07-01 10:50:00	131.6
2019-07-01 10:55:00	92.29	2019-07-01 10:44:00	121.81	2019-07-01 10:51:00	111.97	2019-07-01 10:45:00	84.12	2019-07-01 10:55:00	65.88	2019-07-01 10:44:00	88.14	2019-07-01 10:44:00	92.53	2019-07-01 10:45:00	105.13	2019-07-01 10:55:00	127.55
2019-07-01 11:00:00	99.16	2019-07-01 10:49:00	125.97	2019-07-01 10:56:00	113.07	2019-07-01 10:50:00	76.34	2019-07-01 11:00:00	69.17	2019-07-01 10:49:00	87.96	2019-07-01 10:49:00	83.35	2019-07-01 10:50:00	103.13	2019-07-01 11:00:00	132.72
2019-07-01 11:05:00	97.56	2019-07-01 10:54:00	116.51	2019-07-01 11:01:00	123.84	2019-07-01 10:55:00	70.07	2019-07-01 11:05:00	70.47	2019-07-01 10:54:00	79.07	2019-07-01 10:54:00	79.02	2019-07-01 10:55:00	99.09	2019-07-01 11:05:00	135.8
2019-07-01 11:10:00	106.83	2019-07-01 10:59:00	124.57	2019-07-01 11:06:00	127.24	2019-07-01 11:00:00	74.65	2019-07-01 11:10:00	70.97	2019-07-01 10:59:00	88.16	2019-07-01 10:59:00	97.76	2019-07-01 11:00:00	103.43	2019-07-01 11:10:00	140.3
2019-07-01 11:15:00	104.09	2019-07-01 11:04:00	132.63	2019-07-01 11:11:00	132.3	2019-07-01 11:05:00	80.34	2019-07-01 11:15:00	71.77	2019-07-01 11:04:00	91.52	2019-07-01 11:04:00	103.4	2019-07-01 11:05:00	106.3	2019-07-01 11:15:00	137.57
2019-07-01 11:20:00	107.49	2019-07-01 11:09:00	124.57	2019-07-01 11:16:00	112.68	2019-07-01 11:10:00	86.02	2019-07-01 11:20:00	72.27	2019-07-01 11:09:00	82.6	2019-07-01 11:09:00	90.49	2019-07-01 11:10:00	105.23	2019-07-01 11:20:00	138.67
2019-07-01 11:25:00	122.59	2019-07-01 11:14:00	130.23	2019-07-01 11:21:00	108.93	2019-07-01 11:15:00	86.11	2019-07-01 11:25:00	76.94	2019-07-01 11:14:00	81.93	2019-07-01 11:14:00	97.33	2019-07-01 11:15:00	105.7	2019-07-01 11:25:00	145.63
2019-07-01 11:30:00	101.31	2019-07-01 11:19:00	128.53	2019-07-01 11:26:00	112.18	2019-07-01 11:20:00	79.83	2019-07-01 11:30:00	73.65	2019-07-01 11:19:00	83.23	2019-07-01 11:19:00	95.03	2019-07-01 11:20:00	106.7	2019-07-01 11:30:00	138.07
2019-07-01 11:35:00	113.44	2019-07-01 11:24:00	153.49	2019-07-01 11:31:00	109.43	2019-07-01 11:25:00	88.02	2019-07-01 11:35:00	79.81	2019-07-01 11:24:00	92.68	2019-07-01 11:24:00	123.31	2019-07-01 11:25:00	116.32	2019-07-01 11:35:00	142.75
2019-07-01 11:40:00	105.58	2019-07-01 11:29:00	134.87	2019-07-01 11:36:00	113.38	2019-07-01 11:30:00	81.33	2019-07-01 11:40:00	82.8	2019-07-01 11:29:00	92.46	2019-07-01 11:29:00	97.06	2019-07-01 11:30:00	109.78	2019-07-01 11:40:00	149.2
2019-07-01 11:45:00	102.71	2019-07-01 11:34:00	134.79	2019-07-01 11:41:00	115.78	2019-07-01 11:35:00	85.12	2019-07-01 11:45:00	85.57	2019-07-01 11:34:00	92.26	2019-07-01 11:34:00	87.39	2019-07-01 11:35:00	115.42	2019-07-01 11:45:00	149.68
2019-07-01 11:50:00	104.01	2019-07-01 11:39:00	143.15	2019-07-01 11:46:00	117.84	2019-07-01 11:40:00	96.5	2019-07-01 11:50:00	84.39	2019-07-01 11:39:00	95.62	2019-07-01 11:39:00	88.92	2019-07-01 11:40:00	125.73	2019-07-01 11:50:00	149.98
2019-07-01 11:55:00	102.81	2019-07-01 11:44:00	139.27	2019-07-01 11:51:00	118.84	2019-07-01 11:45:00	96.9	2019-07-01 11:55:00	81.9	2019-07-01 11:44:00	87.88	2019-07-01 11:44:00	90.39	2019-07-01 11:45:00	133.69	2019-07-01 11:55:00	147.08
2019-07-01 12:00:00	100.91	2019-07-01 11:49:00	130.31	2019-07-01 11:56:00	118.14	2019-07-01 11:50:00	90.8	2019-07-01 12:00:00	78.9	2019-07-01 11:49:00	87.08	2019-07-01 11:49:00	93.36	2019-07-01 11:50:00	127.05	2019-07-01 12:00:00	141.98
2019-07-01 12:05:00	103.01	2019-07-01 11:54:00	127.63	2019-07-01 12:01:00	114.98	2019-07-01 11:55:00	88.51	2019-07-01 12:05:00	79.2	2019-07-01 11:54:00	86.6	2019-07-01 11:54:00	93.56	2019-07-01 11:55:00	116.23	2019-07-01 12:05:00	146.28
2019-07-01 12:10:00	108.86	2019-07-01 11:59:00	127.13	2019-07-01 12:06:00	121.39	2019-07-01 12:00:00	85.62	2019-07-01 12:10:00	83.36	2019-07-01 11:59:00	85.9	2019-07-01 11:59:00	92.46	2019-07-01 12:00:00	108.02	2019-07-01 12:10:00	149.23
2019-07-01 12:15:00	109.86	2019-07-01 12:04:00	125.43	2019-07-01 12:11:00	124.04	2019-07-01 12:05:00	90.9	2019-07-01 12:15:00	82.87	2019-07-01 12:04:00	84.7	2019-07-01 12:04:00	91.69	2019-07-01 12:05:00	112.49	2019-07-01 12:15:00	150.33
2019-07-01 12:20:00	110.06	2019-07-01 12:09:00	133.19	2019-07-01 12:16:00	124.34	2019-07-01 12:10:00	111.15	2019-07-01 12:20:00	84.96	2019-07-01 12:09:00	89.36	2019-07-01 12:09:00	100.6	2019-07-01 12:10:00	139.3	2019-07-01 12:20:00	152.03
2019-07-01 12:25:00	109.06	2019-07-01 12:14:00	135.87	2019-07-01 12:21:00	126.9	2019-07-01 12:15:00	100.76	2019-07-01 12:25:00	84.16	2019-07-01 12:14:00	90.64	2019-07-01 12:14:00	101.3	2019-07-01 12:15:00	144.19	2019-07-01 12:25:00	151.21
2019-07-01 12:30:00	106.56	2019-07-01 12:19:00	136.07	2019-07-01 12:26:00	126.7	2019-07-01 12:20:00	96.38	2019-07-01 12:30:00	81.37	2019-07-01 12:19:00	91.14	2019-07-01 12:19:00	101.7	2019-07-01 12:20:00	141.02	2019-07-01 12:30:00	148.23
2019-07-01 12:35:00	109.54	2019-07-01 12:24:00	139.45	2019-07-01 12:31:00	124.74	2019-07-01 12:25:00	97.48	2019-07-01 12:35:00	81.95	2019-07-01 12:24:00	93.62	2019-07-01 12:24:00	105.56	2019-07-01 12:25:00	131.27	2019-07-01 12:35:00	150.31
2019-07-01 12:40:00	108.94	2019-07-01 12:29:00	136.35	2019-07-01 12:36:00	128.3	2019-07-01 12:30:00	91.7	2019-07-01 12:40:00	81.36	2019-07-01 12:29:00	92.34	2019-07-01 12:29:00	103.16	2019-07-01 12:30:00	113.97	2019-07-01 12:40:00	148.81
2019-07-01 12:45:00	105.26	2019-07-01 12:34:00	136.65	2019-07-01 12:41:00	129.05	2019-07-01 12:35:00	94.59	2019-07-01 12:45:00	79.27	2019-07-01 12:34:00	92.34	2019-07-01 12:34:00	104.16	2019-07-01 12:35:00	109.53	2019-07-01 12:45:00	143.93
2019-07-01 12:50:00	106.96	2019-07-01 12:39:00	140.33	2019-07-01 12:46:00	126.3	2019-07-01 12:40:00	96.68	2019-07-01 12:50:00	80.77	2019-07-01 12:39:00	94.39	2019-07-01 12:39:00	107.03	2019-07-01 12:40:00	109.53	2019-07-01 12:50:00	145.63
2019-07-01 12:55:00	108.14	2019-07-01 12:44:00	139.53	2019-07-01 12:51:00	127.3	2019-07-01 12:45:00	95.39	2019-07-01 12:55:00	81.36	2019-07-01 12:44:00	94.52	2019-07-01 12:44:00	107.13	2019-07-01 12:45:00	108.56	2019-07-01 12:55:00	146.01
2019-07-01 13:00:00	102.48	2019-07-01 12:49:00	137.15	2019-07-01 12:56:00	128.85	2019-07-01 12:50:00	96.18	2019-07-01 13:00:00	77.89	2019-07-01 12:49:00	93.12	2019-07-01 12:49:00	104.26	2019-07-01 12:50:00	109.09	2019-07-01 13:00:00	141.86
2019-07-01 13:05:00	105.36	2019-07-01 12:54:00	138.05	2019-07-01 13:01:00	127.1	2019-07-01 12:55:00	97.18	2019-07-01 13:05:00	79.37	2019-07-01 12:54:00	93.92	2019-07-01 12:54:00	105.66	2019-07-01 12:55:00	110.06	2019-07-01 13:05:00	143.23
2019-07-01 13:10:00	109.24	2019-07-01 12:58:00	135.17	2019-07-01 13:06:00	127.45	2019-07-01 13:00:00	93.29	2019-07-01 13:10:00	82.46	2019-07-01 12:58:00	93.12	2019-07-01 12:58:00	103.66	2019-07-01 13:00:00	107.69	2019-07-01 13:10:00	146.03
2019-07-01 13:15:00	109.44	2019-07-01 13:03:00	136.75	2019-07-01 13:11:00	130.75	2019-07-01 13:05:00	95.29	2019-07-01 13:15:00	83.06	2019-07-01 13:03:00	93.22	2019-07-01 13:03:00	104.86	2019-07-01 13:05:00	109.86	2019-07-01 13:15:00	146.43
2019-07-01 13:20:00	109.34	2019-07-01 13:08:00	139.65	2019-07-01 13:16:00	131.51	2019-07-01 13:10:00	95.79	2019-07-01 13:20:00	83.26	2019-07-01 13:08:00	94.59	2019-07-01 13:08:00	106.93	2019-07-01 13:10:00	112.53	2019-07-01 13:20:00	146.23
2019-07-01 13:25:00	107.36	2019-07-01 13:13:00	142.23	2019-07-01 13:21:00	130.05	2019-07-01 13:15:00	97.18	2019-07-01 13:25:00	80.86	2019-07-01 13:13:00	96.99	2019-07-01 13:13:00	109.13	2019-07-01 13:15:00	113.73	2019-07-01 13:25:00	145.03
2019-07-01 13:30:00	112.03	2019-07-01 13:18:00	143.13	2019-07-01 13:26:00	130.01	2019-07-01 13:20:00	99.28	2019-07-01 13:30:00	82.75	2019-07-01 13:18:00	97.47	2019-07-01 13:18:00	110.6	2019-07-01 13:20:00	114.93	2019-07-01 13:30:00	147.61
2019-07-01 13:35:00	110.73	2019-07-01 13:23:00	140.83	2019-07-01 13:31:00	132.21	2019-07-01 13:25:00	97.28	2019-07-01 13:35:00	82.26	2019-07-01 13:23:00	95.69	2019-07-01 13:23:00	107.03	2019-07-01 13:25:00	112.53	2019-07-01 13:35:00	147.61
2019-07-01 13:40:00	111.63	2019-07-01 13:28:00	142.73	2019-07-01 13:36:00	132.71	2019-07-01 13:30:00	100.37	2019-07-01 13:40:00	83.26	2019-07-01 13:28:00	96.19	2019-07-01 13:28:00	109.33	2019-07-01 13:30:00	115.83	2019-07-01 13:40:00	149.31
2019-07-01 13:45:00	114.61	2019-07-01 13:33:00	142.51	2019-07-01 13:41:00	133.46	2019-07-01 13:35:00	100.77	2019-07-01 13:45:00	85.65	2019-07-01 13:33:00	96.77	2019-07-01 13:33:00	109.2	2019-07-01 13:35:00	115.33	2019-07-01 13:45:00	150.28
2019-07-01 13:50:00	115.11	2019-07-01 13:38:00	143.31	2019-07-01 13:46:00	134.36	2019-07-01 13:40:00	103.27	2019-07-01 13:50:00	86.15	2019-07-01 13:38:00	97.77	2019-07-01 13:38:00	110.8	2019-07-01 13:40:00	117.1	2019-07-01 13:50:00	151.98
2019-07-01 13:55:00	116.39	2019-07-01 13:43:00	146.01	2019-07-01 13:51:00	136.32	2019-07-01 13:45:00	105.95	2019-07-01 13:55:00	86.44	2019-07-01 13:43:00	99.95	2019-07-01 13:43:00	114.57	2019-07-01 13:45:00	121.37	2019-07-01 13:55:00	153.56
2019-07-01 14:00:00	115.29	2019-07-01 13:48:00	147.99	2019-07-01 13:56:00	135.32	2019-07-01 13:50:00	107.85	2019-07-01 14:00:00	85.44	2019-07-01 13:48:00	100.45	2019-07-01 13:48:00	114.97	2019-07-01 13:50:00	121.95	2019-07-01 14:00:00	152.66
2019-07-01 14:05:00	110.33	2019-07-01 13:53:00	149.77	2019-07-01 14:01:00	134.02	2019-07-01 13:55:00	110.14	2019-07-01 14:05:00	82.15	2019-07-01 13:53:00	101.83	2019-07-01 13:53:00	117.07	2019-07-01 13:55:00	123.45	2019-07-01 14:05:00	148.68
2019-07-01 14:10:00	114.79	2019-07-01 13:58:00	148.17	2019-07-01 14:06:00	132.46	2019-07-01 14:00:00	109.84	2019-07-01 14:10:00	84.14	2019-07-01 13:58:00	100.73	2019-07-01 13:58:00	116.04	2019-07-01 14:00:00	122.25	2019-07-01 14:10:00	151.46
2019-07-01 14:15:00	115.39	2019-07-01 14:03:00	145.39	2019-07-01 14:11:00	135.06	2019-07-01 14:05:00	104.65	2019-07-01 14:15:00	85.24	2019-07-01 14:03:00	98.75	2019-07-01 14:03:00	112.97	2019-07-01 14:05:00	118.37	2019-07-01 14:15:00	152.16
2019-07-01 14:20:00	113.01	2019-07-01 14:08:00	146.19	2019-07-01 14:16:00	136.42	2019-07-01 14:10:00	108.04	2019-07-01 14:20:00	84.35	2019-07-01 14:08:00	99.03	2019-07-01 14:08:00	114.87	2019-07-01 14:10:00	122.35	2019-07-01 14:20:00	150.38
2019-07-01 14:25:00	112.01	2019-07-01 14:13:00	147.19	2019-07-01 14:21:00	133.42	2019-07-01 14:15:00	109.94	2019-07-01 14:25:00	83.45	2019-07-01 14:13:00	100.13	2019-07-01 14:13:00	116.84	2019-07-01 14:15:00	123.45	2019-07-01 14:25:00	149.58
2019-07-01 14:30:00	120.08	2019-07-01 14:18:00	147.87	2019-07-01 14:26:00	134.02	2019-07-01 14:20:00	109.14	2019-07-01 14:30:00	84.25	2019-07-01 14:18:00	100.03	2019-07-01 14:18:00	116.74	2019-07-01 14:20:00	122.05	2019-07-01 14:30:00	149.88
2019-07-01 14:35:00	112.69	2019-07-01 14:23:00	144.59	2019-07-01 14:31:00	133.96	2019-07-01 14:25:00	106.25	2019-07-01 14:35:00	85.45	2019-07-01 14:23:00	98.55	2019-07-01 14:23:00	114.84	2019-07-01 14:25:00	119.87	2019-07-01 14:35:00	149.38
2019-07-01 14:40:00	111.51	2019-07-01 14:28:00	146.49	2019-07-01 14:36:00	132.76	2019-07-01 14:30:00	106.74	2019-07-01 14:40:00	87.44	2019-07-01 14:28:00	99.43	2019-07-01 14:28:00	118.44	2019-07-01 14:30:00	120.47	2019-07-01 14:40:00	149.68
2019-07-01 14:45:00	112.81	2019-07-01 14:33:00	153.05	2019-07-01 14:41:00	134.22	2019-07-01 14:35:00	106.75	2019-07-01 14:45:00	90.81	2019-07-01 14:33:00	100.63	2019-07-01 14:33:00	129.54	2019-07-01 14:35:00	121.27	2019-07-01 14:45:00	150.88
2019-07-01 14:50:00	112.81	2019-07-01 14:38:00	152.75	2019-07-01 14:47:00	136.32	2019-07-01 14:40:00	107.14	2019-07-01 14:50:00	88.72	2019-07-01 14:38:00	103.73	2019-07-01 14:38:00	132.38	2019-07-01 14:40:00	122.25	2019-07-01 14:50:00	151.78
2019-07-01 14:55:00	112.11	2019-07-01 14:43:00	151.25	2019-07-01 14:52:00	135.57	2019-07-01 14:45:00	108.64	2019-07-01 14:55:00	86.42	2019-07-01 14:43:00	107.18	2019-07-01 14:43:00	133.35	2019-07-01 14:45:00	124.55	2019-07-01 14:55:00	151.16
2019-07-01 15:00:00	111.51	2019-07-01 14:48:00	152.55	2019-07-01 14:56:00	137.63	2019-07-01 14:50:00	109.54	2019-07-01 15:00:00	84.84	2019-07-01 14:48:00	109.16	2019-07-01 14:48:00	125.31	2019-07-01 14:50:00	124.25	2019-07-01 15:00:00	150.78
2019-07-01 15:05:00	112.41	2019-07-01 14:53:00	156.81	2019-07-01 15:02:00	133.97	2019-07-01 14:55:00	109.24	2019-07-01 15:05:00	85.34	2019-07-01 14:53:00	112.72	2019-07-01 14:53:00	116.38	2019-07-01 14:55:00	123.65	2019-07-01 15:05:00	151.68
2019-07-01 15:10:00	113.31	2019-07-01 14:58:00	160.19	2019-07-01 15:07:00	135.67	2019-07-01 15:00:00	108.14	2019-07-01 15:10:00	85.84	2019-07-01 14:58:00	113.89	2019-07-01 14:58:00	113.71	2019-07-01 15:00:00	127.22	2019-07-01 15:10:00	151.86
2019-07-01 15:15:00	113.21	2019-07-01 15:03:00	150.53	2019-07-01 15:12:00	136.87	2019-07-01 15:05:00	109.14	2019-07-01 15:15:00	86.04	2019-07-01 15:03:00	109.54	2019-07-01 15:03:00	113.11	2019-07-01 15:05:00	127.22	2019-07-01 15:15:00	151.86
2019-07-01 15:20:00	116.89	2019-07-01 15:08:00	146.85	2019-07-01 15:17:00	140.03	2019-07-01 15:10:00	109.54	2019-07-01 15:20:00	88.91	2019-07-01 15:08:00	104.18	2019-07-01 15:08:00	113.81	2019-07-01 15:10:00	126.12	2019-07-01 15:20:00	155.46
2019-07-01 15:25:00	121.26	2019-07-01 15:13:00	147.35	2019-07-01 15:22:00	143.78	2019-07-01 15:15:00	111.23	2019-07-01 15:25:00	91.5	2019-07-01 15:13:00	101.5	2019-07-01 15:13:00	114.61	2019-07-01 15:15:00	130.49	2019-07-01 15:25:00	160.41
2019-07-01 15:30:00	118.98	2019-07-01 15:18:00	148.25	2019-07-01 15:27:00	146.24	2019-07-01 15:20:00	120.31	2019-07-01 15:30:00	90.3	2019-07-01 15:18:00	100.7	2019-07-01 15:18:00	114.61	2019-07-01 15:20:00	133.83	2019-07-01 15:30:00	156.51
2019-07-01 15:35:00	116.38	2019-07-01 15:23:00	154.91	2019-07-01 15:32:00	148.94	2019-07-01 15:25:00	124.48	2019-07-01 15:35:00	88.91	2019-07-01 15:23:00	104.66	2019-07-01 15:23:00	123.74	2019-07-01 15:25:00	137.9	2019-07-01 15:35:00	153.84
2019-07-01 15:40:00	113.49	2019-07-01 15:28:00	154.89	2019-07-01 15:37:00	145.09	2019-07-01 15:30:00	126.18	2019-07-01 15:40:00	86.42	2019-07-01 15:28:00	105.04	2019-07-01 15:28:00	123.84	2019-07-01 15:30:00	133.43	2019-07-01 15:40:00	150.96
2019-07-01 15:45:00	115.09	2019-07-01 15:33:00	152.31	2019-07-01 15:42:00	136.68	2019-07-01 15:35:00	120.09	2019-07-01 15:45:00	86.82	2019-07-01 15:33:00	103.76	2019-07-01 15:33:00	120.08	2019-07-01 15:35:00	129.76	2019-07-01 15:45:00	153.66
2019-07-01 15:50:00	114.29	2019-07-01 15:38:00	149.83	2019-07-01 15:47:00	149.44	2019-07-01 15:40:00	107.43	2019-07-01 15:50:00	86.52	2019-07-01 15:38:00	102.38	2019-07-01 15:38:00	117.21	2019-07-01 15:40:00	127.09	2019-07-01 15:50:00	152.46
2019-07-01 15:55:00	114.39	2019-07-01 15:43:00	147.83	2019-07-01 15:52:00	146.74	2019-07-01 15:44:00	105.43	2019-07-01 15:55:00	87.04	2019-07-01 15:43:00	101.08	2019-07-01 15:43:00	115.51	2019-07-01 15:44:00	126.02	2019-07-01 15:55:00	151.66
2019-07-01 16:00:00	110.01	2019-07-01 15:48:00	149.73	2019-07-01 15:57:00	143.89	2019-07-01 15:49:00	106.43	2019-07-01 16:00:00	83.75	2019-07-01 15:48:00	101.98	2019-07-01 15:48:00	116.81	2019-07-01 15:49:00	127.39	2019-07-01 16:00:00	148.08
2019-07-01 16:05:00	109.03	2019-07-01 15:53:00	149.13	2019-07-01 16:02:00	132.33	2019-07-01 15:55:00	106.74	2019-07-01 16:05:00	82.25	2019-07-01 15:53:00	100.7	2019-07-01 15:53:00	115.61	2019-07-01 15:55:00	126.99	2019-07-01 16:05:00	146.68
2019-07-01 16:10:00	106.84	2019-07-01 15:58:00	144.37	2019-07-01 16:07:00	126.12	2019-07-01 16:00:00	101.54	2019-07-01 16:10:00	79.96	2019-07-01 15:58:00	98.43	2019-07-01 15:58:00	111.54	2019-07-01 16:00:00	121.25	2019-07-01 16:10:00	144.31
2019-07-01 16:15:00	111.33	2019-07-01 16:03:00	142.77	2019-07-01 16:12:00	132.07	2019-07-01 16:04:00	99.75	2019-07-01 16:15:00	83.45	2019-07-01 16:03:00	96.93	2019-07-01 16:03:00	109.94	2019-07-01 16:04:00	119.95	2019-07-01 16:15:00	146.91
2019-07-01 16:20:00	107.24	2019-07-01 16:08:00	139.49	2019-07-01 16:17:00	137.28	2019-07-01 16:09:00	96.06	2019-07-01 16:20:00	81.96	2019-07-01 16:08:00	95.05	2019-07-01 16:08:00	106.47	2019-07-01 16:09:00	117.07	2019-07-01 16:20:00	146.03
2019-07-01 16:25:00	107.54	2019-07-01 16:13:00	145.77	2019-07-01 16:22:00	128.32	2019-07-01 16:14:00	98.66	2019-07-01 16:25:00	82.06	2019-07-01 16:13:00	96.75	2019-07-01 16:13:00	108.47	2019-07-01 16:14:00	120.35	2019-07-01 16:25:00	146.63
2019-07-01 16:30:00	105.46	2019-07-01 16:18:00	144.47	2019-07-01 16:27:00	123.26	2019-07-01 16:19:00	96.37	2019-07-01 16:30:00	80.17	2019-07-01 16:18:00	97.75	2019-07-01 16:18:00	108.17	2019-07-01 16:19:00	119.6	2019-07-01 16:30:00	145.13
2019-07-01 16:35:00	107.44	2019-07-01 16:23:00	143.09	2019-07-01 16:32:00	120.71	2019-07-01 16:24:00	97.47	2019-07-01 16:35:00	79.17	2019-07-01 16:23:00	97.17	2019-07-01 16:23:00	108.77	2019-07-01 16:24:00	119.1	2019-07-01 16:35:00	143.76
2019-07-01 16:40:00	106.76	2019-07-01 16:28:00	139.21	2019-07-01 16:37:00	119.31	2019-07-01 16:29:00	93.88	2019-07-01 16:40:00	78.79	2019-07-01 16:28:00	96.07	2019-07-01 16:28:00	105.5	2019-07-01 16:29:00	116.7	2019-07-01 16:40:00	142.46
2019-07-01 16:45:00	111.93	2019-07-01 16:33:00	138.53	2019-07-01 16:42:00	119.05	2019-07-01 16:34:00	94.48	2019-07-01 16:45:00	81.89	2019-07-01 16:33:00	94.89	2019-07-01 16:33:00	104.9	2019-07-01 16:34:00	119.27	2019-07-01 16:45:00	144.46
2019-07-01 16:50:00	112.43	2019-07-01 16:38:00	135.75	2019-07-01 16:47:00	119.55	2019-07-01 16:39:00	91.49	2019-07-01 16:50:00	84.57	2019-07-01 16:38:00	93.92	2019-07-01 16:38:00	101.73	2019-07-01 16:39:00	116.4	2019-07-01 16:50:00	147.46
2019-07-01 16:55:00	107.86	2019-07-01 16:43:00	137.73	2019-07-01 16:52:00	122.91	2019-07-01 16:44:00	92.89	2019-07-01 16:55:00	84.07	2019-07-01 16:43:00	95.12	2019-07-01 16:43:00	102.53	2019-07-01 16:44:00	116.43	2019-07-01 16:55:00	147.86
2019-07-01 17:00:00	104.68	2019-07-01 16:48:00	139.83	2019-07-01 16:57:00	123.31	2019-07-01 16:49:00	94.79	2019-07-01 17:00:00	81.49	2019-07-01 16:48:00	96.79	2019-07-01 16:48:00	106.13	2019-07-01 16:49:00	124.97	2019-07-01 17:00:00	145.48
2019-07-01 17:05:00	105.56	2019-07-01 16:53:00	150.67	2019-07-01 17:02:00	118.05	2019-07-01 16:54:00	96.38	2019-07-01 17:05:00	80.79	2019-07-01 16:53:00	98.09	2019-07-01 16:53:00	109.1	2019-07-01 16:54:00	122.8	2019-07-01 17:05:00	145.26
2019-07-01 17:10:00	105.48	2019-07-01 16:58:00	144.59	2019-07-01 17:07:00	116.95	2019-07-01 16:59:00	94.89	2019-07-01 17:10:00	79.69	2019-07-01 16:58:00	98.29	2019-07-01 16:58:00	106.13	2019-07-01 16:59:00	119.93	2019-07-01 17:10:00	144.06
2019-07-01 17:15:00	104.68	2019-07-01 17:03:00	141.41	2019-07-01 17:12:00	117.85	2019-07-01 17:04:00	93.99	2019-07-01 17:15:00	79.5	2019-07-01 17:03:00	96.62	2019-07-01 17:03:00	104.33	2019-07-01 17:04:00	121.3	2019-07-01 17:15:00	142.98
2019-07-01 17:20:00	105.38	2019-07-01 17:08:00	133.75	2019-07-01 17:17:00	117.15	2019-07-01 17:09:00	90	2019-07-01 17:20:00	80.9	2019-07-01 17:08:00	94.92	2019-07-01 17:08:00	102.26	2019-07-01 17:09:00	115.16	2019-07-01 17:20:00	144.98
2019-07-01 17:25:00	105.78	2019-07-01 17:13:00	137.65	2019-07-01 17:22:00	118.45	2019-07-01 17:14:00	91.49	2019-07-01 17:25:00	82.1	2019-07-01 17:13:00	95.92	2019-07-01 17:13:00	103.36	2019-07-01 17:14:00	115.86	2019-07-01 17:25:00	146.08
2019-07-01 17:30:00	103.69	2019-07-01 17:18:00	136.95	2019-07-01 17:27:00	118.5	2019-07-01 17:19:00	92.79	2019-07-01 17:30:00	81.1	2019-07-01 17:18:00	95.82	2019-07-01 17:18:00	102.66	2019-07-01 17:19:00	119.23	2019-07-01 17:30:00	144.8
2019-07-01 17:35:00	105.09	2019-07-01 17:23:00	137.95	2019-07-01 17:32:00	116.5	2019-07-01 17:24:00	93.79	2019-07-01 17:35:00	81.2	2019-07-01 17:23:00	97.92	2019-07-01 17:23:00	103.76	2019-07-01 17:24:00	123.7	2019-07-01 17:35:00	146.08
2019-07-01 17:40:00	104.59	2019-07-01 17:28:00	135.27	2019-07-01 17:37:00	117.6	2019-07-01 17:29:00	91.7	2019-07-01 17:40:00	80.8	2019-07-01 17:28:00	97.94	2019-07-01 17:28:00	103.16	2019-07-01 17:29:00	121.13	2019-07-01 17:40:00	145.18
2019-07-01 17:46:00	105.39	2019-07-01 17:33:00	135.27	2019-07-01 17:42:00	116.3	2019-07-01 17:34:00	91.7	2019-07-01 17:46:00	82	2019-07-01 17:33:00	98.04	2019-07-01 17:33:00	104.16	2019-07-01 17:34:00	121.33	2019-07-01 17:46:00	145.9
2019-07-01 17:51:00	102.71	2019-07-01 17:38:00	136.27	2019-07-01 17:47:00	117.8	2019-07-01 17:39:00	93	2019-07-01 17:51:00	80.61	2019-07-01 17:38:00	97.82	2019-07-01 17:38:00	104.46	2019-07-01 17:39:00	119.53	2019-07-01 17:51:00	143.5
2019-07-01 17:56:00	101.51	2019-07-01 17:43:00	135.77	2019-07-01 17:52:00	114.14	2019-07-01 17:44:00	92.9	2019-07-01 17:56:00	79.11	2019-07-01 17:43:00	97.74	2019-07-01 17:43:00	104.3	2019-07-01 17:44:00	117.76	2019-07-01 17:56:00	141.93
2019-07-01 18:01:00	101.51	2019-07-01 17:48:00	134.47	2019-07-01 17:57:00	112.04	2019-07-01 17:49:00	89.5	2019-07-01 18:01:00	77.91	2019-07-01 17:48:00	97.74	2019-07-01 17:48:00	103.3	2019-07-01 17:49:00	113.89	2019-07-01 18:01:00	141.43
2019-07-01 18:06:00	100.61	2019-07-01 17:53:00	130.89	2019-07-01 18:02:00	112.04	2019-07-01 17:54:00	86.4	2019-07-01 18:06:00	76.83	2019-07-01 17:53:00	95.66	2019-07-01 17:53:00	100.8	2019-07-01 17:54:00	111.89	2019-07-01 18:06:00	140.35
2019-07-01 18:11:00	100.63	2019-07-01 17:58:00	129.81	2019-07-01 18:07:00	111.29	2019-07-01 17:59:00	85.61	2019-07-01 18:11:00	77.44	2019-07-01 17:58:00	94.16	2019-07-01 17:58:00	99.33	2019-07-01 17:59:00	111.12	2019-07-01 18:11:00	142.05
2019-07-01 18:16:00	99.44	2019-07-01 18:03:00	129.21	2019-07-01 18:12:00	109.99	2019-07-01 18:04:00	83.01	2019-07-01 18:16:00	78.35	2019-07-01 18:03:00	93.86	2019-07-01 18:03:00	97.73	2019-07-01 18:04:00	109.12	2019-07-01 18:16:00	142.17
2019-07-01 18:21:00	99.43	2019-07-01 18:08:00	129.03	2019-07-01 18:17:00	108.94	2019-07-01 18:09:00	82.32	2019-07-01 18:21:00	78.15	2019-07-01 18:08:00	94.28	2019-07-01 18:08:00	97.73	2019-07-01 18:09:00	109.52	2019-07-01 18:21:00	141.97
2019-07-01 18:26:00	101.63	2019-07-01 18:13:00	126.95	2019-07-01 18:22:00	109.69	2019-07-01 18:14:00	81.02	2019-07-01 18:26:00	78.54	2019-07-01 18:13:00	94.68	2019-07-01 18:13:00	97.16	2019-07-01 18:14:00	108.25	2019-07-01 18:26:00	143.25
2019-07-01 18:31:00	101.44	2019-07-01 18:18:00	126.43	2019-07-01 18:27:00	109.59	2019-07-01 18:19:00	80.43	2019-07-01 18:31:00	78.44	2019-07-01 18:18:00	94.3	2019-07-01 18:18:00	96.66	2019-07-01 18:19:00	107.55	2019-07-01 18:31:00	144.27
2019-07-01 18:36:00	100.34	2019-07-01 18:23:00	127.15	2019-07-01 18:32:00	108.54	2019-07-01 18:24:00	81.72	2019-07-01 18:36:00	78.75	2019-07-01 18:23:00	95	2019-07-01 18:23:00	97.96	2019-07-01 18:24:00	107.85	2019-07-01 18:36:00	145.2
2019-07-01 18:41:00	99.64	2019-07-01 18:28:00	128.85	2019-07-01 18:37:00	106.28	2019-07-01 18:29:00	81.33	2019-07-01 18:41:00	79.57	2019-07-01 18:28:00	95.5	2019-07-01 18:28:00	98.76	2019-07-01 18:29:00	107.55	2019-07-01 18:41:00	145.2
2019-07-01 18:46:00	99.16	2019-07-01 18:33:00	128.55	2019-07-01 18:42:00	105.48	2019-07-01 18:34:00	80.73	2019-07-01 18:46:00	78.37	2019-07-01 18:33:00	95.8	2019-07-01 18:33:00	97.79	2019-07-01 18:34:00	106.98	2019-07-01 18:46:00	143.8
2019-07-01 18:51:00	98.16	2019-07-01 18:38:00	126.07	2019-07-01 18:47:00	104.98	2019-07-01 18:39:00	79.93	2019-07-01 18:51:00	76.47	2019-07-01 18:38:00	95.43	2019-07-01 18:38:00	96.59	2019-07-01 18:39:00	106.38	2019-07-01 18:51:00	142.22
2019-07-01 18:56:00	98.86	2019-07-01 18:43:00	124.57	2019-07-01 18:52:00	103.88	2019-07-01 18:44:00	79.04	2019-07-01 18:56:00	76.77	2019-07-01 18:43:00	94.63	2019-07-01 18:43:00	96.12	2019-07-01 18:44:00	105.28	2019-07-01 18:56:00	142.7
2019-07-01 19:01:00	99.16	2019-07-01 18:48:00	123.39	2019-07-01 18:57:00	105.78	2019-07-01 18:49:00	77.84	2019-07-01 19:01:00	77.57	2019-07-01 18:48:00	93.33	2019-07-01 18:48:00	94.82	2019-07-01 18:49:00	103.9	2019-07-01 19:01:00	143.62
2019-07-01 19:06:00	98.78	2019-07-01 18:53:00	123.19	2019-07-01 19:02:00	104.68	2019-07-01 18:54:00	77.84	2019-07-01 19:06:00	78.88	2019-07-01 18:53:00	93.23	2019-07-01 18:53:00	94.12	2019-07-01 18:54:00	103.9	2019-07-01 19:06:00	146.05
2019-07-01 19:11:00	99.68	2019-07-01 18:58:00	124.99	2019-07-01 19:07:00	103.43	2019-07-01 18:59:00	78.14	2019-07-01 19:11:00	81.87	2019-07-01 18:58:00	94.53	2019-07-01 18:58:00	95.82	2019-07-01 18:59:00	104.9	2019-07-01 19:11:00	146.55
2019-07-01 19:16:00	101.28	2019-07-01 19:03:00	124.71	2019-07-01 19:12:00	103.43	2019-07-01 19:04:00	77.15	2019-07-01 19:16:00	83.27	2019-07-01 19:03:00	95.05	2019-07-01 19:03:00	95.45	2019-07-01 19:04:00	103.4	2019-07-01 19:16:00	146.55
2019-07-01 19:21:00	100.78	2019-07-01 19:08:00	124.19	2019-07-01 19:17:00	101.87	2019-07-01 19:09:00	77.15	2019-07-01 19:21:00	81.58	2019-07-01 19:08:00	95.35	2019-07-01 19:08:00	95.55	2019-07-01 19:09:00	103.9	2019-07-01 19:21:00	148.15
2019-07-01 19:26:00	99.98	2019-07-01 19:13:00	123.91	2019-07-01 19:22:00	100.87	2019-07-01 19:14:00	76.75	2019-07-01 19:26:00	79.68	2019-07-01 19:13:00	95.67	2019-07-01 19:13:00	95.75	2019-07-01 19:14:00	103.73	2019-07-01 19:26:00	146.75
2019-07-01 19:31:00	98.09	2019-07-01 19:18:00	122.13	2019-07-01 19:27:00	100.77	2019-07-01 19:19:00	75.56	2019-07-01 19:31:00	77.79	2019-07-01 19:18:00	94.47	2019-07-01 19:18:00	94.69	2019-07-01 19:19:00	103.13	2019-07-01 19:31:00	144.77
2019-07-01 19:36:00	96.39	2019-07-01 19:23:00	121.73	2019-07-01 19:32:00	100.27	2019-07-01 19:24:00	75.66	2019-07-01 19:36:00	76.31	2019-07-01 19:23:00	94.57	2019-07-01 19:23:00	94.79	2019-07-01 19:24:00	102.43	2019-07-01 19:36:00	143.99
2019-07-01 19:41:00	97.59	2019-07-01 19:28:00	122.83	2019-07-01 19:37:00	98.82	2019-07-01 19:29:00	75.26	2019-07-01 19:41:00	77.19	2019-07-01 19:28:00	95.17	2019-07-01 19:28:00	94.69	2019-07-01 19:29:00	102.86	2019-07-01 19:41:00	145.17
2019-07-01 19:46:00	98.89	2019-07-01 19:33:00	122.43	2019-07-01 19:42:00	98.62	2019-07-01 19:34:00	73.96	2019-07-01 19:46:00	78.69	2019-07-01 19:33:00	95.09	2019-07-01 19:33:00	94.19	2019-07-01 19:34:00	102.63	2019-07-01 19:46:00	146.67
2019-07-01 19:51:00	99.19	2019-07-01 19:38:00	120.85	2019-07-01 19:47:00	98.12	2019-07-01 19:39:00	72.97	2019-07-01 19:51:00	79.02	2019-07-01 19:38:00	93.99	2019-07-01 19:38:00	93.82	2019-07-01 19:39:00	101.46	2019-07-01 19:51:00	147.39
2019-07-01 19:56:00	98.11	2019-07-01 19:43:00	120.83	2019-07-01 19:52:00	97.42	2019-07-01 19:44:00	72.77	2019-07-01 19:56:00	78.92	2019-07-01 19:43:00	94.19	2019-07-01 19:43:00	94.02	2019-07-01 19:44:00	101.79	2019-07-01 19:56:00	148.49
2019-07-01 20:01:00	96.73	2019-07-01 19:48:00	122.05	2019-07-01 19:57:00	96.86	2019-07-01 19:49:00	72.78	2019-07-01 20:01:00	77.52	2019-07-01 19:48:00	94.89	2019-07-01 19:48:00	93.72	2019-07-01 19:49:00	102.69	2019-07-01 20:01:00	147.22
2019-07-01 20:06:00	95.03	2019-07-01 19:53:00	121.45	2019-07-01 20:02:00	95.16	2019-07-01 19:54:00	72.18	2019-07-01 20:06:00	75.93	2019-07-01 19:53:00	95.52	2019-07-01 19:53:00	94.05	2019-07-01 19:54:00	102.49	2019-07-01 20:06:00	145.62
2019-07-01 20:11:00	94.15	2019-07-01 19:58:00	120.57	2019-07-01 20:07:00	93.91	2019-07-01 19:59:00	71.48	2019-07-01 20:11:00	74.73	2019-07-01 19:58:00	95.12	2019-07-01 19:58:00	94.55	2019-07-01 19:59:00	101.12	2019-07-01 20:11:00	144.64
2019-07-01 20:16:00	93.93	2019-07-01 20:03:00	119.67	2019-07-01 20:12:00	93.51	2019-07-01 20:04:00	70.39	2019-07-01 20:16:00	74.35	2019-07-01 20:03:00	94.12	2019-07-01 20:03:00	93.05	2019-07-01 20:04:00	100.42	2019-07-01 20:16:00	144.54
2019-07-01 20:21:00	92.85	2019-07-01 20:08:00	118.47	2019-07-01 20:17:00	92.81	2019-07-01 20:09:00	69.29	2019-07-01 20:21:00	74.06	2019-07-01 20:08:00	93.34	2019-07-01 20:08:00	91.88	2019-07-01 20:09:00	100.32	2019-07-01 20:21:00	144.47
2019-07-01 20:26:00	92.56	2019-07-01 20:13:00	118.89	2019-07-01 20:22:00	91.65	2019-07-01 20:14:00	69.09	2019-07-01 20:26:00	74.26	2019-07-01 20:13:00	93.54	2019-07-01 20:13:00	91.98	2019-07-01 20:14:00	100.52	2019-07-01 20:26:00	144.97
2019-07-01 20:31:00	92.26	2019-07-01 20:18:00	117.99	2019-07-01 20:27:00	91.45	2019-07-01 20:19:00	67.99	2019-07-01 20:31:00	73.96	2019-07-01 20:18:00	93.16	2019-07-01 20:18:00	92.58	2019-07-01 20:19:00	99.25	2019-07-01 20:31:00	144.97
2019-07-01 20:36:00	91.98	2019-07-01 20:23:00	116.39	2019-07-01 20:32:00	91.75	2019-07-01 20:24:00	66.5	2019-07-01 20:36:00	73.27	2019-07-01 20:23:00	93.16	2019-07-01 20:23:00	91.81	2019-07-01 20:24:00	98.65	2019-07-01 20:36:00	145.19
2019-07-01 20:41:00	91.98	2019-07-01 20:28:00	116.41	2019-07-01 20:37:00	90.75	2019-07-01 20:29:00	66.4	2019-07-01 20:41:00	72.87	2019-07-01 20:28:00	93.26	2019-07-01 20:28:00	91.21	2019-07-01 20:29:00	98.78	2019-07-01 20:41:00	146.09
2019-07-01 20:46:00	91.58	2019-07-01 20:33:00	116.11	2019-07-01 20:42:00	99.11	2019-07-01 20:34:00	65.9	2019-07-01 20:46:00	72.87	2019-07-01 20:33:00	92.98	2019-07-01 20:33:00	91.71	2019-07-01 20:34:00	99.08	2019-07-01 20:46:00	146.79
2019-07-01 20:51:00	91.3	2019-07-01 20:38:00	114.81	2019-07-01 20:47:00	97.51	2019-07-01 20:39:00	65.11	2019-07-01 20:51:00	72.49	2019-07-01 20:38:00	92.78	2019-07-01 20:38:00	91.24	2019-07-01 20:39:00	98.75	2019-07-01 20:51:00	146.11
2019-07-01 20:56:00	90.7	2019-07-01 20:43:00	114.91	2019-07-01 20:52:00	90.1	2019-07-01 20:44:00	65.31	2019-07-01 20:56:00	71.89	2019-07-01 20:43:00	92.88	2019-07-01 20:43:00	91.74	2019-07-01 20:44:00	98.78	2019-07-01 20:56:00	145.81
2019-07-01 21:01:00	89.41	2019-07-01 20:48:00	114.93	2019-07-01 20:57:00	87.05	2019-07-01 20:49:00	64.41	2019-07-01 21:01:00	70.9	2019-07-01 20:48:00	92.8	2019-07-01 20:48:00	91.84	2019-07-01 20:49:00	98.48	2019-07-01 21:01:00	144.94
2019-07-01 21:06:00	88.91	2019-07-01 20:53:00	113.73	2019-07-01 21:02:00	84.45	2019-07-01 20:54:00	63.52	2019-07-01 21:06:00	70.4	2019-07-01 20:53:00	92.4	2019-07-01 20:53:00	91.28	2019-07-01 20:54:00	98.41	2019-07-01 21:06:00	145.06
2019-07-01 21:11:00	88.41	2019-07-01 20:58:00	111.44	2019-07-01 21:07:00	83.49	2019-07-01 20:59:00	61.42	2019-07-01 21:11:00	69.91	2019-07-01 20:58:00	91.53	2019-07-01 20:58:00	90.68	2019-07-01 20:59:00	96.81	2019-07-01 21:11:00	144.98
2019-07-01 21:16:00	87.93	2019-07-01 21:03:00	109.84	2019-07-01 21:12:00	82.89	2019-07-01 21:04:00	60.43	2019-07-01 21:16:00	68.93	2019-07-01 21:03:00	90.63	2019-07-01 21:03:00	89.51	2019-07-01 21:04:00	95.73	2019-07-01 21:16:00	144.28
2019-07-01 21:21:00	87.15	2019-07-01 21:08:00	108.86	2019-07-01 21:17:00	82.14	2019-07-01 21:09:00	60.33	2019-07-01 21:21:00	68.63	2019-07-01 21:08:00	90.15	2019-07-01 21:08:00	89.01	2019-07-01 21:09:00	95.83	2019-07-01 21:21:00	144.21
2019-07-01 21:26:00	86.75	2019-07-01 21:13:00	107.36	2019-07-01 21:22:00	81.24	2019-07-01 21:14:00	58.54	2019-07-01 21:26:00	68.34	2019-07-01 21:13:00	89.05	2019-07-01 21:13:00	88.64	2019-07-01 21:14:00	94.33	2019-07-01 21:26:00	144.61
2019-07-01 21:31:00	86.46	2019-07-01 21:18:00	106.38	2019-07-01 21:27:00	79.98	2019-07-01 21:19:00	57.74	2019-07-01 21:31:00	67.84	2019-07-01 21:18:00	88.37	2019-07-01 21:18:00	87.54	2019-07-01 21:19:00	93.96	2019-07-01 21:31:00	144.93
2019-07-01 21:36:00	86.16	2019-07-01 21:23:00	105.6	2019-07-01 21:32:00	78.78	2019-07-01 21:24:00	57.05	2019-07-01 21:36:00	67.35	2019-07-01 21:23:00	88.07	2019-07-01 21:23:00	87.47	2019-07-01 21:24:00	94.26	2019-07-01 21:36:00	144.83
2019-07-01 21:41:00	85.68	2019-07-01 21:28:00	104.7	2019-07-01 21:37:00	77.73	2019-07-01 21:29:00	55.85	2019-07-01 21:41:00	66.95	2019-07-01 21:28:00	87.69	2019-07-01 21:28:00	87.47	2019-07-01 21:29:00	93.39	2019-07-01 21:41:00	145.56
2019-07-01 21:46:00	85.78	2019-07-01 21:33:00	103.52	2019-07-01 21:42:00	76.83	2019-07-01 21:34:00	54.45	2019-07-01 21:46:00	66.75	2019-07-01 21:33:00	87.11	2019-07-01 21:33:00	86.87	2019-07-01 21:34:00	92.79	2019-07-01 21:46:00	146.56
2019-07-01 21:51:00	85.4	2019-07-01 21:38:00	102.82	2019-07-01 21:47:00	76.47	2019-07-01 21:39:00	53.86	2019-07-01 21:51:00	66.47	2019-07-01 21:38:00	86.81	2019-07-01 21:38:00	86.5	2019-07-01 21:39:00	92.92	2019-07-01 21:51:00	146.98
2019-07-01 21:56:00	85.1	2019-07-01 21:43:00	102.54	2019-07-01 21:52:00	75.77	2019-07-01 21:44:00	54.26	2019-07-01 21:56:00	66.37	2019-07-01 21:43:00	86.71	2019-07-01 21:43:00	86.53	2019-07-01 21:44:00	93.62	2019-07-01 21:56:00	147.48
2019-07-01 22:01:00	84.91	2019-07-01 21:48:00	102.44	2019-07-01 21:57:00	75.12	2019-07-01 21:49:00	53.16	2019-07-01 22:01:00	66.18	2019-07-01 21:48:00	86.64	2019-07-01 21:48:00	86.83	2019-07-01 21:49:00	92.92	2019-07-01 22:01:00	148.08
2019-07-01 22:06:00	81.93	2019-07-01 21:53:00	101.76	2019-07-01 22:02:00	74.42	2019-07-01 21:54:00	52.57	2019-07-01 22:06:00	63.59	2019-07-01 21:53:00	86.34	2019-07-01 21:53:00	87.13	2019-07-01 21:54:00	92.85	2019-07-01 22:06:00	142.23
2019-07-01 22:11:00	77.51	2019-07-01 21:58:00	100.96	2019-07-01 22:07:00	70.26	2019-07-01 21:59:00	51.77	2019-07-01 22:11:00	57.76	2019-07-01 21:58:00	85.86	2019-07-01 21:58:00	86.57	2019-07-01 21:59:00	93.05	2019-07-01 22:11:00	131.55
2019-07-01 22:16:00	75.86	2019-07-01 22:03:00	100.86	2019-07-01 22:12:00	62.29	2019-07-01 22:04:00	50.97	2019-07-01 22:16:00	54.8	2019-07-01 22:03:00	85.96	2019-07-01 22:03:00	87.07	2019-07-01 22:04:00	92.18	2019-07-01 22:16:00	125.99
2019-07-01 22:21:00	74.98	2019-07-01 22:08:00	81.68	2019-07-01 22:17:00	60.68	2019-07-01 22:09:00	41.73	2019-07-01 22:21:00	53.31	2019-07-01 22:08:00	76.35	2019-07-01 22:08:00	73.26	2019-07-01 22:09:00	78.45	2019-07-01 22:21:00	122.14
2019-07-01 22:26:00	75.78	2019-07-01 22:13:00	66.48	2019-07-01 22:22:00	61.23	2019-07-01 22:14:00	39.07	2019-07-01 22:26:00	54.1	2019-07-01 22:13:00	66.86	2019-07-01 22:13:00	63.69	2019-07-01 22:14:00	70.94	2019-07-01 22:26:00	121.22
2019-07-01 22:31:00	76.46	2019-07-01 22:18:00	59.62	2019-07-01 22:27:00	66.18	2019-07-01 22:19:00	38.38	2019-07-01 22:31:00	53.98	2019-07-01 22:18:00	62.2	2019-07-01 22:18:00	59.45	2019-07-01 22:19:00	66.79	2019-07-01 22:31:00	119.29
2019-07-01 22:36:00	76.25	2019-07-01 22:23:00	57.22	2019-07-01 22:32:00	69.04	2019-07-01 22:24:00	39.38	2019-07-01 22:36:00	53.37	2019-07-01 22:23:00	60.4	2019-07-01 22:23:00	59.38	2019-07-01 22:24:00	66.29	2019-07-01 22:36:00	116.77
2019-07-01 22:41:00	75.86	2019-07-01 22:28:00	59.3	2019-07-01 22:37:00	69.74	2019-07-01 22:29:00	40.87	2019-07-01 22:41:00	52.57	2019-07-01 22:28:00	61.48	2019-07-01 22:28:00	62.45	2019-07-01 22:29:00	67.26	2019-07-01 22:41:00	114.37
2019-07-01 22:46:00	75.66	2019-07-01 22:33:00	60.08	2019-07-01 22:42:00	69.74	2019-07-01 22:34:00	41.37	2019-07-01 22:46:00	51.98	2019-07-01 22:33:00	61.36	2019-07-01 22:33:00	63.02	2019-07-01 22:34:00	67.14	2019-07-01 22:46:00	112.59
2019-07-01 22:51:00	75.66	2019-07-01 22:38:00	59.78	2019-07-01 22:47:00	70.24	2019-07-01 22:39:00	41.26	2019-07-01 22:51:00	51.68	2019-07-01 22:38:00	60.46	2019-07-01 22:38:00	62.02	2019-07-01 22:39:00	66.24	2019-07-01 22:51:00	111.19
2019-07-01 22:56:00	75.56	2019-07-01 22:43:00	59.08	2019-07-01 22:52:00	71.14	2019-07-01 22:44:00	41.07	2019-07-01 22:56:00	51.48	2019-07-01 22:43:00	59.56	2019-07-01 22:43:00	60.92	2019-07-01 22:44:00	65.46	2019-07-01 22:56:00	109.77
2019-07-01 23:01:00	75.66	2019-07-01 22:48:00	59	2019-07-01 22:57:00	71.74	2019-07-01 22:49:00	41.17	2019-07-01 23:01:00	51.17	2019-07-01 22:48:00	59.16	2019-07-01 22:48:00	60.52	2019-07-01 22:49:00	65.04	2019-07-01 23:01:00	108.69
2019-07-01 23:06:00	75.56	2019-07-01 22:53:00	58.98	2019-07-01 23:02:00	71.94	2019-07-01 22:54:00	41.26	2019-07-01 23:06:00	50.87	2019-07-01 22:53:00	58.86	2019-07-01 22:53:00	60.22	2019-07-01 22:54:00	64.84	2019-07-01 23:06:00	107.77
2019-07-01 23:11:00	76.55	2019-07-01 22:58:00	59.1	2019-07-01 23:07:00	72.24	2019-07-01 22:59:00	41.37	2019-07-01 23:11:00	51.57	2019-07-01 22:58:00	58.66	2019-07-01 22:58:00	59.92	2019-07-01 22:59:00	64.54	2019-07-01 23:11:00	108.67
2019-07-01 23:16:00	78.91	2019-07-01 23:03:00	58.9	2019-07-01 23:12:00	75.89	2019-07-01 23:04:00	41.46	2019-07-01 23:16:00	53.34	2019-07-01 23:03:00	58.36	2019-07-01 23:03:00	59.62	2019-07-01 23:04:00	64.24	2019-07-01 23:16:00	111.02
2019-07-01 23:21:00	80.48	2019-07-01 23:08:00	58.88	2019-07-01 23:17:00	80.9	2019-07-01 23:09:00	41.76	2019-07-01 23:21:00	54.82	2019-07-01 23:08:00	58.16	2019-07-01 23:08:00	59.72	2019-07-01 23:09:00	64.84	2019-07-01 23:21:00	112.5
2019-07-01 23:26:00	81.16	2019-07-01 23:13:00	63.56	2019-07-01 23:22:00	84.51	2019-07-01 23:14:00	44.25	2019-07-01 23:26:00	55.4	2019-07-01 23:13:00	61.01	2019-07-01 23:13:00	65.45	2019-07-01 23:14:00	68.88	2019-07-01 23:26:00	112.47
2019-07-01 23:31:00	79.98	2019-07-01 23:18:00	68.44	2019-07-01 23:27:00	85.41	2019-07-01 23:19:00	46.63	2019-07-01 23:31:00	54.4	2019-07-01 23:18:00	63.47	2019-07-01 23:18:00	69.49	2019-07-01 23:19:00	72.25	2019-07-01 23:31:00	109.87
2019-07-01 23:36:00	77.4	2019-07-01 23:23:00	71.6	2019-07-01 23:32:00	81.45	2019-07-01 23:24:00	48.31	2019-07-01 23:36:00	52.03	2019-07-01 23:23:00	65.05	2019-07-01 23:23:00	71.63	2019-07-01 23:24:00	74.12	2019-07-01 23:36:00	105.2
2019-07-01 23:41:00	75.81	2019-07-01 23:28:00	71.98	2019-07-01 23:37:00	77.6	2019-07-01 23:29:00	48.11	2019-07-01 23:41:00	50.44	2019-07-01 23:28:00	64.83	2019-07-01 23:28:00	71.03	2019-07-01 23:29:00	73.72	2019-07-01 23:41:00	102.05
2019-07-01 23:46:00	74.75	2019-07-01 23:33:00	68.1	2019-07-01 23:42:00	74.95	2019-07-01 23:34:00	45.62	2019-07-01 23:46:00	49.07	2019-07-01 23:33:00	62.05	2019-07-01 23:33:00	65.16	2019-07-01 23:34:00	70.32	2019-07-01 23:46:00	98.87
2019-07-01 23:51:00	73.36	2019-07-01 23:38:00	63.24	2019-07-01 23:47:00	71.84	2019-07-01 23:39:00	43.34	2019-07-01 23:51:00	47.78	2019-07-01 23:38:00	58.89	2019-07-01 23:38:00	59.92	2019-07-01 23:39:00	66.48	2019-07-01 23:51:00	95.49
2019-07-01 23:56:00	72.68	2019-07-01 23:43:00	60.26	2019-07-01 23:52:00	68.48	2019-07-01 23:44:00	42.05	2019-07-01 23:56:00	47.61	2019-07-01 23:43:00	56.91	2019-07-01 23:43:00	57.35	2019-07-01 23:44:00	63.91	2019-07-01 23:56:00	94.62
2019-07-02 00:01:00	72.8	2019-07-01 23:48:00	56.78	2019-07-01 23:57:00	67.53	2019-07-01 23:49:00	40.37	2019-07-02 00:01:00	47.91	2019-07-01 23:48:00	54.56	2019-07-01 23:48:00	54.29	2019-07-01 23:49:00	60.26	2019-07-02 00:01:00	94.64
2019-07-02 00:06:00	74.68	2019-07-01 23:53:00	53.42	2019-07-02 00:02:00	68.33	2019-07-01 23:54:00	39.58	2019-07-02 00:06:00	49.2	2019-07-01 23:53:00	52.8	2019-07-01 23:53:00	51.85	2019-07-01 23:54:00	58.09	2019-07-02 00:06:00	98.52
2019-07-02 00:11:00	77.43	2019-07-01 23:58:00	52.24	2019-07-02 00:07:00	73.58	2019-07-01 23:59:00	39.59	2019-07-02 00:11:00	51.46	2019-07-01 23:58:00	52.5	2019-07-01 23:58:00	51.28	2019-07-01 23:59:00	57.92	2019-07-02 00:11:00	104.47
2019-07-02 00:16:00	79.31	2019-07-02 00:03:00	53.24	2019-07-02 00:12:00	79.15	2019-07-02 00:04:00	40.68	2019-07-02 00:16:00	53.24	2019-07-02 00:03:00	53.3	2019-07-02 00:03:00	52.98	2019-07-02 00:04:00	59.59	2019-07-02 00:16:00	107.52
2019-07-02 00:21:00	80.3	2019-07-02 00:08:00	59.4	2019-07-02 00:17:00	83.4	2019-07-02 00:09:00	43.16	2019-07-02 00:21:00	54.32	2019-07-02 00:08:00	57.16	2019-07-02 00:08:00	60.12	2019-07-02 00:09:00	65.14	2019-07-02 00:21:00	109.2
2019-07-02 00:26:00	81.18	2019-07-02 00:13:00	65.26	2019-07-02 00:22:00	86.25	2019-07-02 00:14:00	45.64	2019-07-02 00:26:00	55.2	2019-07-02 00:13:00	60.41	2019-07-02 00:13:00	65.52	2019-07-02 00:14:00	69.38	2019-07-02 00:26:00	110.37
2019-07-02 00:31:00	80.98	2019-07-02 00:18:00	69.64	2019-07-02 00:27:00	88.41	2019-07-02 00:19:00	47.63	2019-07-02 00:31:00	54.8	2019-07-02 00:18:00	62.87	2019-07-02 00:18:00	69.09	2019-07-02 00:19:00	72.45	2019-07-02 00:31:00	108.77
2019-07-02 00:36:00	79.4	2019-07-02 00:23:00	72.7	2019-07-02 00:32:00	87.51	2019-07-02 00:24:00	49.12	2019-07-02 00:36:00	53.52	2019-07-02 00:23:00	64.55	2019-07-02 00:23:00	71.06	2019-07-02 00:24:00	74.72	2019-07-02 00:36:00	105.57
2019-07-02 00:41:00	76.71	2019-07-02 00:28:00	74.98	2019-07-02 00:37:00	81.55	2019-07-02 00:29:00	49.71	2019-07-02 00:41:00	51.04	2019-07-02 00:28:00	65.53	2019-07-02 00:28:00	72.13	2019-07-02 00:29:00	75.69	2019-07-02 00:41:00	98.92
2019-07-02 00:46:00	74.95	2019-07-02 00:33:00	73.58	2019-07-02 00:42:00	76.25	2019-07-02 00:34:00	48.41	2019-07-02 00:46:00	49.37	2019-07-02 00:33:00	64.33	2019-07-02 00:33:00	69.83	2019-07-02 00:34:00	74.12	2019-07-02 00:46:00	94.47
2019-07-02 00:51:00	73.76	2019-07-02 00:38:00	68.32	2019-07-02 00:47:00	73.14	2019-07-02 00:39:00	45.43	2019-07-02 00:51:00	48.08	2019-07-02 00:38:00	60.87	2019-07-02 00:38:00	62.69	2019-07-02 00:39:00	69.65	2019-07-02 00:51:00	91.99
2019-07-02 00:56:00	72.98	2019-07-02 00:43:00	62.36	2019-07-02 00:53:00	70.18	2019-07-02 00:44:00	42.75	2019-07-02 00:56:00	47.5	2019-07-02 00:43:00	57.11	2019-07-02 00:43:00	56.75	2019-07-02 00:44:00	64.91	2019-07-02 00:56:00	90.62
2019-07-02 01:01:00	72.78	2019-07-02 00:48:00	58.18	2019-07-02 00:58:00	68.83	2019-07-02 00:49:00	41.27	2019-07-02 01:01:00	47.5	2019-07-02 00:48:00	54.76	2019-07-02 00:48:00	53.19	2019-07-02 00:49:00	61.54	2019-07-02 01:01:00	90.54
2019-07-02 01:06:00	74.86	2019-07-02 00:53:00	55.42	2019-07-02 01:03:00	69.73	2019-07-02 00:54:00	40.38	2019-07-02 01:06:00	48.98	2019-07-02 00:53:00	52.98	2019-07-02 00:53:00	50.85	2019-07-02 00:54:00	58.99	2019-07-02 01:06:00	94.82
2019-07-02 01:11:00	77.43	2019-07-02 00:58:00	53.74	2019-07-02 01:08:00	75.04	2019-07-02 00:59:00	40.18	2019-07-02 01:11:00	51.06	2019-07-02 00:58:00	52.2	2019-07-02 00:58:00	49.98	2019-07-02 00:59:00	57.99	2019-07-02 01:11:00	100.27
2019-07-02 01:16:00	79.31	2019-07-02 01:03:00	55.02	2019-07-02 01:13:00	80.35	2019-07-02 01:04:00	41.28	2019-07-02 01:16:00	52.73	2019-07-02 01:03:00	53.3	2019-07-02 01:03:00	52.35	2019-07-02 01:04:00	60.09	2019-07-02 01:16:00	104.12
2019-07-02 01:22:00	80.6	2019-07-02 01:08:00	61.1	2019-07-02 01:18:00	84.2	2019-07-02 01:09:00	43.76	2019-07-02 01:22:00	54.12	2019-07-02 01:08:00	56.96	2019-07-02 01:08:00	58.99	2019-07-02 01:09:00	64.94	2019-07-02 01:22:00	106.3
2019-07-02 01:27:00	81.28	2019-07-02 01:13:00	66.76	2019-07-02 01:23:00	87.25	2019-07-02 01:14:00	46.04	2019-07-02 01:27:00	54.8	2019-07-02 01:13:00	60.19	2019-07-02 01:13:00	64.12	2019-07-02 01:14:00	68.81	2019-07-02 01:27:00	107.47
2019-07-02 01:32:00	81.08	2019-07-02 01:18:00	70.64	2019-07-02 01:28:00	89.31	2019-07-02 01:19:00	48.13	2019-07-02 01:32:00	54.6	2019-07-02 01:18:00	62.57	2019-07-02 01:18:00	67.69	2019-07-02 01:19:00	71.95	2019-07-02 01:32:00	106.57
2019-07-02 01:37:00	79.1	2019-07-02 01:23:00	73.72	2019-07-02 01:33:00	88.01	2019-07-02 01:24:00	49.82	2019-07-02 01:37:00	52.92	2019-07-02 01:23:00	64.35	2019-07-02 01:23:00	69.86	2019-07-02 01:24:00	74.22	2019-07-02 01:37:00	102.9
2019-07-02 01:42:00	76.61	2019-07-02 01:28:00	76.38	2019-07-02 01:38:00	81.7	2019-07-02 01:29:00	50.51	2019-07-02 01:42:00	50.74	2019-07-02 01:28:00	65.43	2019-07-02 01:28:00	71.23	2019-07-02 01:29:00	75.29	2019-07-02 01:42:00	97.02
2019-07-02 01:47:00	75.15	2019-07-02 01:33:00	74.2	2019-07-02 01:43:00	76.49	2019-07-02 01:34:00	48.72	2019-07-02 01:47:00	49.36	2019-07-02 01:33:00	64.03	2019-07-02 01:33:00	68.63	2019-07-02 01:34:00	73.02	2019-07-02 01:47:00	93.37
2019-07-02 01:52:00	74.26	2019-07-02 01:38:00	68.32	2019-07-02 01:48:00	73.84	2019-07-02 01:39:00	45.63	2019-07-02 01:52:00	48.47	2019-07-02 01:38:00	60.47	2019-07-02 01:38:00	61.49	2019-07-02 01:39:00	68.48	2019-07-02 01:52:00	91.09
2019-07-02 01:57:00	73.56	2019-07-02 01:43:00	62.66	2019-07-02 01:53:00	72.38	2019-07-02 01:44:00	43.45	2019-07-02 01:57:00	47.78	2019-07-02 01:43:00	57.11	2019-07-02 01:43:00	56.15	2019-07-02 01:44:00	64.41	2019-07-02 01:57:00	89.69
2019-07-02 02:02:00	73.18	2019-07-02 01:48:00	59.18	2019-07-02 01:58:00	71.18	2019-07-02 01:49:00	42.26	2019-07-02 02:02:00	47.5	2019-07-02 01:48:00	55.14	2019-07-02 01:48:00	53.29	2019-07-02 01:49:00	61.64	2019-07-02 02:02:00	88.82
2019-07-02 02:07:00	73.48	2019-07-02 01:53:00	57	2019-07-02 02:03:00	70.43	2019-07-02 01:54:00	41.47	2019-07-02 02:07:00	47.7	2019-07-02 01:53:00	53.86	2019-07-02 01:53:00	51.52	2019-07-02 01:54:00	59.76	2019-07-02 02:07:00	89.52
2019-07-02 02:12:00	76.15	2019-07-02 01:58:00	55.52	2019-07-02 02:08:00	72.68	2019-07-02 01:59:00	41.08	2019-07-02 02:12:00	49.57	2019-07-02 01:58:00	52.98	2019-07-02 01:58:00	50.55	2019-07-02 01:59:00	58.56	2019-07-02 02:12:00	94.39
2019-07-02 02:17:00	78.23	2019-07-02 02:03:00	54.62	2019-07-02 02:13:00	78.09	2019-07-02 02:04:00	40.88	2019-07-02 02:17:00	51.36	2019-07-02 02:03:00	52.5	2019-07-02 02:03:00	50.05	2019-07-02 02:04:00	57.79	2019-07-02 02:17:00	98.85
2019-07-02 02:22:00	79.41	2019-07-02 02:08:00	57.62	2019-07-02 02:18:00	82.75	2019-07-02 02:09:00	42.47	2019-07-02 02:22:00	52.44	2019-07-02 02:08:00	54.58	2019-07-02 02:08:00	54.42	2019-07-02 02:09:00	60.96	2019-07-02 02:22:00	101.22
2019-07-02 02:27:00	80.3	2019-07-02 02:13:00	63.48	2019-07-02 02:23:00	86.15	2019-07-02 02:14:00	44.95	2019-07-02 02:27:00	53.33	2019-07-02 02:13:00	57.94	2019-07-02 02:13:00	59.95	2019-07-02 02:14:00	65.51	2019-07-02 02:27:00	102.92
2019-07-02 02:32:00	81.08	2019-07-02 02:18:00	68.64	2019-07-02 02:28:00	88.25	2019-07-02 02:19:00	47.14	2019-07-02 02:32:00	54.12	2019-07-02 02:18:00	60.79	2019-07-02 02:18:00	64.32	2019-07-02 02:19:00	69.28	2019-07-02 02:32:00	103.7
2019-07-02 02:37:00	80.5	2019-07-02 02:23:00	72.12	2019-07-02 02:33:00	89.41	2019-07-02 02:24:00	49.03	2019-07-02 02:37:00	53.62	2019-07-02 02:23:00	62.77	2019-07-02 02:23:00	67.26	2019-07-02 02:24:00	71.95	2019-07-02 02:37:00	102
2019-07-02 02:42:00	78.11	2019-07-02 02:28:00	74.9	2019-07-02 02:38:00	87.25	2019-07-02 02:29:00	50.32	2019-07-02 02:42:00	51.73	2019-07-02 02:28:00	64.25	2019-07-02 02:28:00	69.16	2019-07-02 02:29:00	73.72	2019-07-02 02:42:00	97.82
2019-07-02 02:47:00	75.73	2019-07-02 02:33:00	76	2019-07-02 02:43:00	80.7	2019-07-02 02:34:00	50.31	2019-07-02 02:47:00	49.76	2019-07-02 02:33:00	64.85	2019-07-02 02:33:00	69.53	2019-07-02 02:34:00	73.62	2019-07-02 02:47:00	92.05
2019-07-02 02:52:00	74.16	2019-07-02 02:38:00	73	2019-07-02 02:48:00	75.39	2019-07-02 02:39:00	48.32	2019-07-02 02:52:00	48.18	2019-07-02 02:38:00	63.15	2019-07-02 02:38:00	66.46	2019-07-02 02:39:00	71.15	2019-07-02 02:52:00	87.79
2019-07-02 02:57:00	73.18	2019-07-02 02:43:00	66.84	2019-07-02 02:53:00	71.98	2019-07-02 02:44:00	45.14	2019-07-02 02:57:00	47.2	2019-07-02 02:43:00	59.39	2019-07-02 02:43:00	59.12	2019-07-02 02:44:00	66.48	2019-07-02 02:57:00	85.62
2019-07-02 03:02:00	72.9	2019-07-02 02:48:00	60.68	2019-07-02 02:58:00	69.93	2019-07-02 02:49:00	42.76	2019-07-02 03:02:00	47.1	2019-07-02 02:48:00	55.64	2019-07-02 02:48:00	53.49	2019-07-02 02:49:00	61.94	2019-07-02 03:02:00	85.64
2019-07-02 03:07:00	75.06	2019-07-02 02:53:00	56.5	2019-07-02 03:03:00	71.23	2019-07-02 02:54:00	41.28	2019-07-02 03:07:00	48.58	2019-07-02 02:53:00	53.28	2019-07-02 02:53:00	50.02	2019-07-02 02:54:00	58.56	2019-07-02 03:07:00	89.82
2019-07-02 03:12:00	77.35	2019-07-02 02:58:00	53.94	2019-07-02 03:08:00	76.44	2019-07-02 02:59:00	40.58	2019-07-02 03:12:00	50.36	2019-07-02 02:58:00	51.8	2019-07-02 02:58:00	48.28	2019-07-02 02:59:00	56.59	2019-07-02 03:12:00	94.57
2019-07-02 03:17:00	78.73	2019-07-02 03:03:00	55.92	2019-07-02 03:13:00	81.25	2019-07-02 03:04:00	41.88	2019-07-02 03:17:00	51.54	2019-07-02 03:03:00	53.2	2019-07-02 03:03:00	51.35	2019-07-02 03:04:00	58.69	2019-07-02 03:17:00	97.25
2019-07-02 03:22:00	79.71	2019-07-02 03:08:00	61.5	2019-07-02 03:18:00	84.8	2019-07-02 03:09:00	44.16	2019-07-02 03:22:00	52.53	2019-07-02 03:08:00	56.56	2019-07-02 03:08:00	56.99	2019-07-02 03:09:00	63.04	2019-07-02 03:22:00	98.82
2019-07-02 03:27:00	80.5	2019-07-02 03:13:00	66.86	2019-07-02 03:23:00	87.15	2019-07-02 03:14:00	46.45	2019-07-02 03:27:00	53.23	2019-07-02 03:13:00	59.51	2019-07-02 03:13:00	61.62	2019-07-02 03:14:00	66.81	2019-07-02 03:27:00	99.92
2019-07-02 03:32:00	81	2019-07-02 03:18:00	70.64	2019-07-02 03:28:00	88.55	2019-07-02 03:19:00	48.13	2019-07-02 03:32:00	53.82	2019-07-02 03:18:00	61.49	2019-07-02 03:18:00	64.79	2019-07-02 03:19:00	69.58	2019-07-02 03:32:00	100.7
2019-07-02 03:37:00	80.4	2019-07-02 03:23:00	73.72	2019-07-02 03:33:00	89.51	2019-07-02 03:24:00	49.62	2019-07-02 03:37:00	53.22	2019-07-02 03:23:00	63.05	2019-07-02 03:23:00	67.06	2019-07-02 03:24:00	71.65	2019-07-02 03:37:00	99.4
2019-07-02 03:42:00	77.61	2019-07-02 03:28:00	75.8	2019-07-02 03:38:00	86.95	2019-07-02 03:29:00	50.62	2019-07-02 03:42:00	51.04	2019-07-02 03:28:00	64.35	2019-07-02 03:28:00	68.46	2019-07-02 03:29:00	72.92	2019-07-02 03:42:00	94.52
2019-07-02 03:47:00	75.55	2019-07-02 03:33:00	76.9	2019-07-02 03:43:00	79.45	2019-07-02 03:34:00	51.01	2019-07-02 03:47:00	49.36	2019-07-02 03:33:00	65.23	2019-07-02 03:33:00	69.23	2019-07-02 03:34:00	73.12	2019-07-02 03:47:00	89.17
2019-07-02 03:52:00	74.16	2019-07-02 03:38:00	73.12	2019-07-02 03:48:00	74.84	2019-07-02 03:39:00	48.33	2019-07-02 03:52:00	47.97	2019-07-02 03:38:00	62.85	2019-07-02 03:38:00	64.96	2019-07-02 03:39:00	69.75	2019-07-02 03:52:00	85.69
2019-07-02 03:57:00	73.18	2019-07-02 03:43:00	66.26	2019-07-02 03:53:00	72.18	2019-07-02 03:44:00	45.05	2019-07-02 03:57:00	47.1	2019-07-02 03:43:00	58.59	2019-07-02 03:43:00	57.42	2019-07-02 03:44:00	64.91	2019-07-02 03:57:00	83.82
2019-07-02 04:02:00	73.68	2019-07-02 03:48:00	60.58	2019-07-02 03:58:00	70.33	2019-07-02 03:49:00	42.86	2019-07-02 04:02:00	47.4	2019-07-02 03:48:00	55.24	2019-07-02 03:48:00	52.39	2019-07-02 03:49:00	60.94	2019-07-02 04:02:00	85.02
2019-07-02 04:07:00	76.15	2019-07-02 03:53:00	57.2	2019-07-02 04:03:00	73.78	2019-07-02 03:54:00	41.67	2019-07-02 04:07:00	49.17	2019-07-02 03:53:00	53.08	2019-07-02 03:53:00	49.65	2019-07-02 03:54:00	58.16	2019-07-02 04:07:00	89.69
2019-07-02 04:12:00	77.83	2019-07-02 03:58:00	55.12	2019-07-02 04:08:00	79.14	2019-07-02 03:59:00	41.28	2019-07-02 04:12:00	50.56	2019-07-02 03:58:00	51.9	2019-07-02 03:58:00	48.45	2019-07-02 03:59:00	56.69	2019-07-02 04:12:00	93.55
2019-07-02 04:17:00	79.01	2019-07-02 04:03:00	58.8	2019-07-02 04:13:00	83.55	2019-07-02 04:04:00	43.07	2019-07-02 04:17:00	51.64	2019-07-02 04:03:00	54.18	2019-07-02 04:03:00	52.92	2019-07-02 04:04:00	59.76	2019-07-02 04:17:00	96.15
2019-07-02 04:22:00	79.91	2019-07-02 04:08:00	64.38	2019-07-02 04:18:00	86.1	2019-07-02 04:09:00	45.26	2019-07-02 04:22:00	52.43	2019-07-02 04:08:00	57.24	2019-07-02 04:08:00	57.95	2019-07-02 04:09:00	63.81	2019-07-02 04:22:00	97.42
2019-07-02 04:27:00	80.6	2019-07-02 04:13:00	69.06	2019-07-02 04:23:00	87.75	2019-07-02 04:14:00	47.64	2019-07-02 04:27:00	53.03	2019-07-02 04:13:00	59.99	2019-07-02 04:13:00	62.02	2019-07-02 04:14:00	67.58	2019-07-02 04:27:00	98.42
2019-07-02 04:32:00	81	2019-07-02 04:18:00	72.84	2019-07-02 04:28:00	88.85	2019-07-02 04:19:00	49.03	2019-07-02 04:32:00	53.32	2019-07-02 04:18:00	61.77	2019-07-02 04:18:00	65.09	2019-07-02 04:19:00	69.75	2019-07-02 04:32:00	98.9
2019-07-02 04:37:00	80	2019-07-02 04:23:00	75.02	2019-07-02 04:33:00	88.75	2019-07-02 04:24:00	50.12	2019-07-02 04:37:00	52.43	2019-07-02 04:23:00	63.15	2019-07-02 04:23:00	66.96	2019-07-02 04:24:00	71.25	2019-07-02 04:37:00	97.1
2019-07-02 04:42:00	77.41	2019-07-02 04:28:00	76.7	2019-07-02 04:38:00	86.45	2019-07-02 04:29:00	51.02	2019-07-02 04:42:00	50.24	2019-07-02 04:28:00	63.95	2019-07-02 04:28:00	67.86	2019-07-02 04:29:00	72.12	2019-07-02 04:42:00	92.82
2019-07-02 04:47:00	74.95	2019-07-02 04:33:00	76.5	2019-07-02 04:43:00	78.89	2019-07-02 04:34:00	50.42	2019-07-02 04:47:00	48.37	2019-07-02 04:33:00	63.65	2019-07-02 04:33:00	66.96	2019-07-02 04:34:00	71.32	2019-07-02 04:47:00	87.07
2019-07-02 04:52:00	73.48	2019-07-02 04:38:00	73.42	2019-07-02 04:48:00	73.94	2019-07-02 04:39:00	48.33	2019-07-02 04:52:00	46.88	2019-07-02 04:38:00	61.65	2019-07-02 04:38:00	63.36	2019-07-02 04:39:00	68.55	2019-07-02 04:52:00	82.92
2019-07-02 04:57:00	72.7	2019-07-02 04:43:00	66.66	2019-07-02 04:53:00	70.83	2019-07-02 04:44:00	45.04	2019-07-02 04:57:00	46.4	2019-07-02 04:43:00	57.41	2019-07-02 04:43:00	56.12	2019-07-02 04:44:00	63.61	2019-07-02 04:57:00	81.52
2019-07-02 05:02:00	74.38	2019-07-02 04:48:00	60.48	2019-07-02 04:58:00	70.83	2019-07-02 04:49:00	42.57	2019-07-02 05:02:00	47.38	2019-07-02 04:48:00	53.46	2019-07-02 04:48:00	50.62	2019-07-02 04:49:00	59.04	2019-07-02 05:02:00	84.52
2019-07-02 05:07:00	76.55	2019-07-02 04:53:00	56.32	2019-07-02 05:03:00	75.68	2019-07-02 04:54:00	41.28	2019-07-02 05:07:00	49.17	2019-07-02 04:53:00	51.2	2019-07-02 04:53:00	47.55	2019-07-02 04:54:00	56.19	2019-07-02 05:07:00	89.47
2019-07-02 05:12:00	78.13	2019-07-02 04:58:00	55.94	2019-07-02 05:08:00	80.69	2019-07-02 04:59:00	41.68	2019-07-02 05:12:00	50.36	2019-07-02 04:58:00	51.3	2019-07-02 04:58:00	48.35	2019-07-02 04:59:00	56.49	2019-07-02 05:12:00	92.65
2019-07-02 05:17:00	79.21	2019-07-02 05:03:00	60.9	2019-07-02 05:13:00	84.45	2019-07-02 05:04:00	43.67	2019-07-02 05:17:00	51.44	2019-07-02 05:03:00	54.36	2019-07-02 05:03:00	53.62	2019-07-02 05:04:00	60.16	2019-07-02 05:17:00	94.82
2019-07-02 05:22:00	80.1	2019-07-02 05:08:00	66.48	2019-07-02 05:18:00	86.8	2019-07-02 05:09:00	45.95	2019-07-02 05:22:00	51.94	2019-07-02 05:08:00	57.34	2019-07-02 05:08:00	58.35	2019-07-02 05:09:00	64.01	2019-07-02 05:22:00	96.42
2019-07-02 05:27:00	80.7	2019-07-02 05:13:00	70.96	2019-07-02 05:23:00	88.25	2019-07-02 05:14:00	47.94	2019-07-02 05:27:00	52.63	2019-07-02 05:13:00	59.69	2019-07-02 05:13:00	61.92	2019-07-02 05:14:00	67.28	2019-07-02 05:27:00	97.3
2019-07-02 05:32:00	80.7	2019-07-02 05:18:00	74.24	2019-07-02 05:28:00	89.25	2019-07-02 05:19:00	49.43	2019-07-02 05:32:00	52.63	2019-07-02 05:18:00	61.27	2019-07-02 05:18:00	64.39	2019-07-02 05:19:00	69.35	2019-07-02 05:32:00	97.7
2019-07-02 05:37:00	80.1	2019-07-02 05:23:00	76.32	2019-07-02 05:33:00	88.65	2019-07-02 05:24:00	50.42	2019-07-02 05:37:00	52.23	2019-07-02 05:23:00	62.35	2019-07-02 05:23:00	66.16	2019-07-02 05:24:00	70.75	2019-07-02 05:37:00	96.62
2019-07-02 05:42:00	78.01	2019-07-02 05:28:00	77.7	2019-07-02 05:38:00	86.55	2019-07-02 05:29:00	51.22	2019-07-02 05:42:00	50.44	2019-07-02 05:28:00	63.05	2019-07-02 05:28:00	66.86	2019-07-02 05:29:00	71.72	2019-07-02 05:42:00	92.52
2019-07-02 05:47:00	75.95	2019-07-02 05:33:00	76.52	2019-07-02 05:43:00	80.45	2019-07-02 05:34:00	50.42	2019-07-02 05:47:00	48.76	2019-07-02 05:33:00	62.15	2019-07-02 05:33:00	65.36	2019-07-02 05:34:00	70.55	2019-07-02 05:47:00	87.87
2019-07-02 05:52:00	74.26	2019-07-02 05:38:00	74.32	2019-07-02 05:48:00	74.94	2019-07-02 05:39:00	48.33	2019-07-02 05:52:00	47.48	2019-07-02 05:38:00	60.67	2019-07-02 05:38:00	62.76	2019-07-02 05:39:00	68.05	2019-07-02 05:52:00	83.99
2019-07-02 05:57:00	73.48	2019-07-02 05:43:00	68.86	2019-07-02 05:53:00	71.93	2019-07-02 05:44:00	45.84	2019-07-02 05:57:00	46.7	2019-07-02 05:43:00	57.39	2019-07-02 05:43:00	57.02	2019-07-02 05:44:00	64.28	2019-07-02 05:57:00	81.62
2019-07-02 06:02:00	74.48	2019-07-02 05:48:00	63.48	2019-07-02 05:58:00	70.43	2019-07-02 05:49:00	43.46	2019-07-02 06:02:00	47.48	2019-07-02 05:48:00	53.94	2019-07-02 05:48:00	51.79	2019-07-02 05:49:00	60.34	2019-07-02 06:02:00	83.42
2019-07-02 06:07:00	78.13	2019-07-02 05:53:00	59.52	2019-07-02 06:03:00	74.68	2019-07-02 05:54:00	42.07	2019-07-02 06:07:00	50.26	2019-07-02 05:53:00	51.58	2019-07-02 05:53:00	48.65	2019-07-02 05:54:00	57.46	2019-07-02 06:07:00	91.67
2019-07-02 06:12:00	88.33	2019-07-02 05:58:00	57.44	2019-07-02 06:08:00	82.19	2019-07-02 05:59:00	41.78	2019-07-02 06:12:00	58.88	2019-07-02 05:58:00	50.7	2019-07-02 05:58:00	47.55	2019-07-02 05:59:00	56.39	2019-07-02 06:12:00	113.1
2019-07-02 06:17:00	92.16	2019-07-02 06:03:00	62	2019-07-02 06:13:00	99.62	2019-07-02 06:04:00	43.47	2019-07-02 06:17:00	62.54	2019-07-02 06:03:00	53.38	2019-07-02 06:03:00	52.32	2019-07-02 06:04:00	59.66	2019-07-02 06:17:00	122.18
2019-07-02 06:22:00	92.55	2019-07-02 06:08:00	77.64	2019-07-02 06:18:00	106.68	2019-07-02 06:09:00	53.21	2019-07-02 06:22:00	64.61	2019-07-02 06:08:00	60.49	2019-07-02 06:08:00	63.02	2019-07-02 06:09:00	75.52	2019-07-02 06:22:00	124.16
2019-07-02 06:27:00	90.46	2019-07-02 06:13:00	105.66	2019-07-02 06:23:00	107.34	2019-07-02 06:14:00	67.35	2019-07-02 06:27:00	64.31	2019-07-02 06:13:00	73.41	2019-07-02 06:13:00	81.8	2019-07-02 06:14:00	90.02	2019-07-02 06:27:00	121.18
2019-07-02 06:32:00	87.6	2019-07-02 06:18:00	114.38	2019-07-02 06:28:00	99.03	2019-07-02 06:19:00	73.53	2019-07-02 06:32:00	62.44	2019-07-02 06:18:00	79.83	2019-07-02 06:18:00	90.51	2019-07-02 06:19:00	96.83	2019-07-02 06:32:00	119.01
2019-07-02 06:37:00	86.33	2019-07-02 06:23:00	113.6	2019-07-02 06:33:00	94.17	2019-07-02 06:24:00	74.72	2019-07-02 06:37:00	61.17	2019-07-02 06:23:00	78.93	2019-07-02 06:23:00	86.31	2019-07-02 06:24:00	98.11	2019-07-02 06:37:00	119.26
2019-07-02 06:42:00	86.25	2019-07-02 06:28:00	112	2019-07-02 06:38:00	89.82	2019-07-02 06:29:00	69.73	2019-07-02 06:42:00	60.78	2019-07-02 06:28:00	77.29	2019-07-02 06:28:00	81.67	2019-07-02 06:29:00	95.43	2019-07-02 06:42:00	120.6
2019-07-02 06:47:00	85.15	2019-07-02 06:33:00	108.24	2019-07-02 06:43:00	87.16	2019-07-02 06:34:00	63.55	2019-07-02 06:47:00	60.78	2019-07-02 06:33:00	76.11	2019-07-02 06:33:00	79.43	2019-07-02 06:34:00	91.59	2019-07-02 06:47:00	121.8
2019-07-02 06:52:00	84.35	2019-07-02 06:38:00	102.38	2019-07-02 06:48:00	85.96	2019-07-02 06:39:00	58.97	2019-07-02 06:52:00	60.49	2019-07-02 06:38:00	75.26	2019-07-02 06:38:00	78.4	2019-07-02 06:39:00	88.28	2019-07-02 06:52:00	121.8
2019-07-02 06:57:00	84.35	2019-07-02 06:43:00	98.28	2019-07-02 06:53:00	85.91	2019-07-02 06:44:00	56.68	2019-07-02 06:57:00	59.89	2019-07-02 06:43:00	74.68	2019-07-02 06:43:00	79	2019-07-02 06:44:00	86.78	2019-07-02 06:57:00	121.53
2019-07-02 07:02:00	83.75	2019-07-02 06:48:00	96.7	2019-07-02 06:58:00	85.91	2019-07-02 06:49:00	55.88	2019-07-02 07:02:00	58.89	2019-07-02 06:48:00	73.48	2019-07-02 06:48:00	79.83	2019-07-02 06:49:00	86.21	2019-07-02 07:02:00	119.83
2019-07-02 07:07:00	83.26	2019-07-02 06:53:00	96.2	2019-07-02 07:03:00	84.81	2019-07-02 06:54:00	55.39	2019-07-02 07:07:00	57.89	2019-07-02 06:53:00	72.2	2019-07-02 06:53:00	80.53	2019-07-02 06:54:00	86.41	2019-07-02 07:07:00	118.23
2019-07-02 07:12:00	83.06	2019-07-02 06:58:00	97.48	2019-07-02 07:08:00	84.21	2019-07-02 06:59:00	55.09	2019-07-02 07:12:00	56.8	2019-07-02 06:58:00	71.58	2019-07-02 06:58:00	81.43	2019-07-02 06:59:00	85.91	2019-07-02 07:12:00	116.95
2019-07-02 07:17:00	83.46	2019-07-02 07:03:00	97	2019-07-02 07:13:00	83.65	2019-07-02 07:04:00	54.19	2019-07-02 07:17:00	57.2	2019-07-02 07:03:00	70.38	2019-07-02 07:03:00	80.93	2019-07-02 07:04:00	85.21	2019-07-02 07:17:00	117.83
2019-07-02 07:22:00	84.16	2019-07-02 07:08:00	96.7	2019-07-02 07:18:00	83.85	2019-07-02 07:09:00	53.39	2019-07-02 07:22:00	57.3	2019-07-02 07:08:00	69.5	2019-07-02 07:08:00	80.73	2019-07-02 07:09:00	84.21	2019-07-02 07:22:00	118.33
2019-07-02 07:27:00	84.96	2019-07-02 07:13:00	96.3	2019-07-02 07:23:00	84.15	2019-07-02 07:14:00	53.19	2019-07-02 07:27:00	57.79	2019-07-02 07:13:00	69.2	2019-07-02 07:13:00	81.16	2019-07-02 07:14:00	84.13	2019-07-02 07:27:00	119.23
2019-07-02 07:32:00	85.56	2019-07-02 07:18:00	97.7	2019-07-02 07:29:00	84.81	2019-07-02 07:19:00	53.19	2019-07-02 07:32:00	58.7	2019-07-02 07:18:00	70	2019-07-02 07:18:00	81.93	2019-07-02 07:19:00	84.73	2019-07-02 07:32:00	120.33
2019-07-02 07:37:00	84.86	2019-07-02 07:23:00	98.1	2019-07-02 07:34:00	85.11	2019-07-02 07:24:00	53.7	2019-07-02 07:37:00	59	2019-07-02 07:23:00	70.9	2019-07-02 07:23:00	82.63	2019-07-02 07:24:00	85.13	2019-07-02 07:37:00	120.43
2019-07-02 07:42:00	84.36	2019-07-02 07:28:00	99	2019-07-02 07:39:00	85.11	2019-07-02 07:29:00	54.69	2019-07-02 07:42:00	59.4	2019-07-02 07:28:00	71.9	2019-07-02 07:28:00	84.13	2019-07-02 07:29:00	86.41	2019-07-02 07:42:00	120.85
2019-07-02 07:47:00	84.66	2019-07-02 07:33:00	99.9	2019-07-02 07:44:00	84.65	2019-07-02 07:34:00	54.99	2019-07-02 07:47:00	59.8	2019-07-02 07:33:00	72.78	2019-07-02 07:33:00	85.03	2019-07-02 07:34:00	86.73	2019-07-02 07:47:00	120.95
2019-07-02 07:52:00	85.36	2019-07-02 07:38:00	99.4	2019-07-02 07:49:00	84.75	2019-07-02 07:39:00	54.2	2019-07-02 07:52:00	60.3	2019-07-02 07:38:00	72.8	2019-07-02 07:38:00	85.13	2019-07-02 07:39:00	85.53	2019-07-02 07:52:00	122.53
2019-07-02 07:57:00	85.86	2019-07-02 07:43:00	99.4	2019-07-02 07:54:00	85.71	2019-07-02 07:44:00	54.3	2019-07-02 07:57:00	59.99	2019-07-02 07:43:00	72.7	2019-07-02 07:43:00	85.83	2019-07-02 07:44:00	86.33	2019-07-02 07:57:00	123.53
2019-07-02 08:02:00	86.06	2019-07-02 07:48:00	100	2019-07-02 07:59:00	85.71	2019-07-02 07:49:00	54.6	2019-07-02 08:02:00	60.09	2019-07-02 07:48:00	72.8	2019-07-02 07:48:00	86.63	2019-07-02 07:49:00	87.23	2019-07-02 08:02:00	124.43
2019-07-02 08:07:00	86.75	2019-07-02 07:53:00	100.9	2019-07-02 08:04:00	86.11	2019-07-02 07:54:00	54.9	2019-07-02 08:07:00	60.79	2019-07-02 07:53:00	73.5	2019-07-02 07:53:00	88.23	2019-07-02 07:54:00	87.53	2019-07-02 08:07:00	125.73
2019-07-02 08:12:00	87.05	2019-07-02 07:58:00	100.7	2019-07-02 08:09:00	87.11	2019-07-02 07:59:00	54.5	2019-07-02 08:12:00	61.49	2019-07-02 07:58:00	73.3	2019-07-02 07:58:00	88.53	2019-07-02 07:59:00	87.23	2019-07-02 08:12:00	127.1
2019-07-02 08:17:00	87.65	2019-07-02 08:03:00	102	2019-07-02 08:14:00	88.51	2019-07-02 08:04:00	55.99	2019-07-02 08:17:00	61.99	2019-07-02 08:03:00	74.1	2019-07-02 08:03:00	90.9	2019-07-02 08:04:00	88.73	2019-07-02 08:17:00	127.8
2019-07-02 08:22:00	88.43	2019-07-02 08:08:00	103.38	2019-07-02 08:19:00	89.46	2019-07-02 08:09:00	56.59	2019-07-02 08:22:00	63.28	2019-07-02 08:08:00	75.18	2019-07-02 08:08:00	91.8	2019-07-02 08:09:00	89.33	2019-07-02 08:22:00	129.38
2019-07-02 08:27:00	89.03	2019-07-02 08:13:00	104.88	2019-07-02 08:24:00	90.86	2019-07-02 08:14:00	57.49	2019-07-02 08:27:00	63.68	2019-07-02 08:13:00	76.08	2019-07-02 08:13:00	92.9	2019-07-02 08:14:00	90.63	2019-07-02 08:27:00	130.08
2019-07-02 08:32:00	89.13	2019-07-02 08:18:00	105.58	2019-07-02 08:29:00	91.16	2019-07-02 08:19:00	58.68	2019-07-02 08:32:00	64.28	2019-07-02 08:18:00	76.58	2019-07-02 08:18:00	94	2019-07-02 08:19:00	91.51	2019-07-02 08:32:00	130.28
2019-07-02 08:37:00	89.83	2019-07-02 08:23:00	107.26	2019-07-02 08:34:00	91.82	2019-07-02 08:24:00	59.58	2019-07-02 08:37:00	64.68	2019-07-02 08:23:00	77.76	2019-07-02 08:23:00	94.97	2019-07-02 08:24:00	92.31	2019-07-02 08:37:00	131.36
2019-07-02 08:42:00	90.01	2019-07-02 08:28:00	107.96	2019-07-02 08:39:00	92.82	2019-07-02 08:29:00	60.38	2019-07-02 08:42:00	64.77	2019-07-02 08:28:00	78.26	2019-07-02 08:28:00	95.87	2019-07-02 08:29:00	92.71	2019-07-02 08:42:00	132.06
2019-07-02 08:47:00	90.91	2019-07-02 08:33:00	108.16	2019-07-02 08:44:00	92.92	2019-07-02 08:34:00	60.67	2019-07-02 08:47:00	65.07	2019-07-02 08:33:00	78.26	2019-07-02 08:33:00	96.27	2019-07-02 08:34:00	93.51	2019-07-02 08:47:00	132.76
2019-07-02 08:52:00	90.41	2019-07-02 08:38:00	109.16	2019-07-02 08:49:00	94.42	2019-07-02 08:39:00	61.48	2019-07-02 08:52:00	64.77	2019-07-02 08:38:00	78.96	2019-07-02 08:38:00	97.27	2019-07-02 08:39:00	94.18	2019-07-02 08:52:00	132.73
2019-07-02 08:57:00	90.21	2019-07-02 08:43:00	109.46	2019-07-02 08:54:00	95.27	2019-07-02 08:44:00	61.57	2019-07-02 08:57:00	64.87	2019-07-02 08:43:00	79.06	2019-07-02 08:43:00	98.07	2019-07-02 08:44:00	94.48	2019-07-02 08:57:00	132.33
2019-07-02 09:02:00	90.31	2019-07-02 08:48:00	108.76	2019-07-02 08:59:00	94.97	2019-07-02 08:49:00	65.86	2019-07-02 09:02:00	65.05	2019-07-02 08:48:00	80.14	2019-07-02 08:48:00	99.83	2019-07-02 08:49:00	98.05	2019-07-02 09:02:00	131.63
2019-07-02 09:07:00	92.88	2019-07-02 08:53:00	107.86	2019-07-02 09:04:00	95.97	2019-07-02 08:54:00	66.66	2019-07-02 09:07:00	66.84	2019-07-02 08:53:00	80.44	2019-07-02 08:53:00	100.13	2019-07-02 08:54:00	98.52	2019-07-02 09:07:00	133.51
2019-07-02 09:13:00	92.48	2019-07-02 08:58:00	107.26	2019-07-02 09:09:00	99.73	2019-07-02 08:59:00	66.35	2019-07-02 09:13:00	67.54	2019-07-02 08:58:00	80.01	2019-07-02 08:58:00	99.6	2019-07-02 08:59:00	97.65	2019-07-02 09:13:00	135.01
2019-07-02 09:18:00	95.66	2019-07-02 09:03:00	111.34	2019-07-02 09:14:00	100.83	2019-07-02 09:04:00	64.85	2019-07-02 09:18:00	72.41	2019-07-02 09:03:00	80.21	2019-07-02 09:03:00	99.9	2019-07-02 09:04:00	97.35	2019-07-02 09:18:00	138.08
2019-07-02 09:23:00	93.86	2019-07-02 09:08:00	115.12	2019-07-02 09:19:00	106.24	2019-07-02 09:09:00	65.85	2019-07-02 09:23:00	72.01	2019-07-02 09:08:00	81.99	2019-07-02 09:08:00	102.97	2019-07-02 09:09:00	98.52	2019-07-02 09:23:00	137.18
2019-07-02 09:28:00	95.25	2019-07-02 09:13:00	116.82	2019-07-02 09:24:00	105.89	2019-07-02 09:14:00	67.25	2019-07-02 09:28:00	72.41	2019-07-02 09:13:00	83.09	2019-07-02 09:13:00	104.97	2019-07-02 09:14:00	100.02	2019-07-02 09:28:00	139.16
2019-07-02 09:33:00	95.75	2019-07-02 09:18:00	123.96	2019-07-02 09:29:00	105.34	2019-07-02 09:19:00	67.85	2019-07-02 09:33:00	73.2	2019-07-02 09:18:00	86.07	2019-07-02 09:18:00	107.44	2019-07-02 09:19:00	101.29	2019-07-02 09:33:00	141.04
2019-07-02 09:38:00	97.93	2019-07-02 09:23:00	121.68	2019-07-02 09:34:00	108.85	2019-07-02 09:24:00	68.95	2019-07-02 09:38:00	77.07	2019-07-02 09:23:00	86.07	2019-07-02 09:23:00	106.44	2019-07-02 09:24:00	102.99	2019-07-02 09:38:00	145.99
2019-07-02 09:43:00	98.71	2019-07-02 09:28:00	123.06	2019-07-02 09:39:00	113.1	2019-07-02 09:29:00	70.55	2019-07-02 09:43:00	77.56	2019-07-02 09:28:00	87.25	2019-07-02 09:28:00	107.44	2019-07-02 09:29:00	103.86	2019-07-02 09:43:00	146.37
2019-07-02 09:48:00	98.41	2019-07-02 09:33:00	123.86	2019-07-02 09:44:00	112.55	2019-07-02 09:34:00	71.54	2019-07-02 09:48:00	77.67	2019-07-02 09:33:00	87.85	2019-07-02 09:33:00	107.94	2019-07-02 09:34:00	105.26	2019-07-02 09:48:00	147.57
2019-07-02 09:53:00	98.61	2019-07-02 09:38:00	130.53	2019-07-02 09:49:00	116.81	2019-07-02 09:39:00	74.33	2019-07-02 09:53:00	77.07	2019-07-02 09:38:00	93.28	2019-07-02 09:38:00	112.38	2019-07-02 09:39:00	108.81	2019-07-02 09:53:00	146.57
2019-07-02 09:58:00	97.01	2019-07-02 09:43:00	129.03	2019-07-02 09:54:00	113.85	2019-07-02 09:44:00	75.73	2019-07-02 09:58:00	75.77	2019-07-02 09:43:00	93.98	2019-07-02 09:43:00	113.94	2019-07-02 09:44:00	111.71	2019-07-02 09:58:00	145.47
2019-07-02 10:03:00	104.36	2019-07-02 09:48:00	129.63	2019-07-02 09:59:00	109.3	2019-07-02 09:49:00	76.82	2019-07-02 10:03:00	85.12	2019-07-02 09:48:00	97.36	2019-07-02 09:48:00	115.34	2019-07-02 09:49:00	113.45	2019-07-02 10:03:00	151.24
2019-07-02 10:08:00	111.28	2019-07-02 09:53:00	130.03	2019-07-02 10:04:00	127.13	2019-07-02 09:54:00	76.62	2019-07-02 10:08:00	84.91	2019-07-02 09:53:00	94.46	2019-07-02 09:53:00	114.14	2019-07-02 09:54:00	110.18	2019-07-02 10:08:00	156.57
2019-07-02 10:13:00	107.68	2019-07-02 09:58:00	128.03	2019-07-02 10:09:00	114.36	2019-07-02 09:59:00	73.53	2019-07-02 10:13:00	80.63	2019-07-02 09:58:00	91.98	2019-07-02 09:58:00	111.14	2019-07-02 09:59:00	105.23	2019-07-02 10:13:00	156.9
2019-07-02 10:18:00	97.55	2019-07-02 10:03:00	144.35	2019-07-02 10:14:00	105.45	2019-07-02 10:04:00	93.57	2019-07-02 10:18:00	74.56	2019-07-02 10:03:00	107.43	2019-07-02 10:03:00	119.91	2019-07-02 10:04:00	111.61	2019-07-02 10:18:00	148.27
2019-07-02 10:23:00	105.01	2019-07-02 10:08:00	147.21	2019-07-02 10:19:00	102.35	2019-07-02 10:09:00	101.13	2019-07-02 10:23:00	75.36	2019-07-02 10:08:00	103.13	2019-07-02 10:08:00	124.32	2019-07-02 10:09:00	116.32	2019-07-02 10:23:00	151.97
2019-07-02 10:28:00	103.91	2019-07-02 10:13:00	139.35	2019-07-02 10:24:00	105.6	2019-07-02 10:14:00	83.67	2019-07-02 10:28:00	79.63	2019-07-02 10:13:00	93.02	2019-07-02 10:13:00	117.25	2019-07-02 10:14:00	112.15	2019-07-02 10:28:00	154.37
2019-07-02 10:33:00	105.59	2019-07-02 10:18:00	129.69	2019-07-02 10:29:00	109.95	2019-07-02 10:19:00	73.4	2019-07-02 10:33:00	82.41	2019-07-02 10:18:00	90.24	2019-07-02 10:18:00	112.48	2019-07-02 10:19:00	106.91	2019-07-02 10:33:00	157.45
2019-07-02 10:38:00	105.59	2019-07-02 10:23:00	141.45	2019-07-02 10:34:00	111.55	2019-07-02 10:24:00	78.9	2019-07-02 10:38:00	84.01	2019-07-02 10:23:00	88.26	2019-07-02 10:23:00	136.39	2019-07-02 10:24:00	113.05	2019-07-02 10:38:00	157.85
2019-07-02 10:43:00	119.21	2019-07-02 10:28:00	151.59	2019-07-02 10:39:00	112.61	2019-07-02 10:29:00	106.21	2019-07-02 10:43:00	84.49	2019-07-02 10:28:00	110.86	2019-07-02 10:28:00	127.86	2019-07-02 10:29:00	117.62	2019-07-02 10:43:00	162.72
2019-07-02 10:48:00	129.91	2019-07-02 10:33:00	150.97	2019-07-02 10:44:00	114.11	2019-07-02 10:34:00	112.4	2019-07-02 10:48:00	85.67	2019-07-02 10:33:00	116.99	2019-07-02 10:33:00	137.63	2019-07-02 10:34:00	119.79	2019-07-02 10:48:00	167.85
2019-07-02 10:53:00	116.68	2019-07-02 10:38:00	138.13	2019-07-02 10:49:00	117.96	2019-07-02 10:39:00	112.79	2019-07-02 10:53:00	81.29	2019-07-02 10:38:00	117.07	2019-07-02 10:38:00	135.1	2019-07-02 10:39:00	120.96	2019-07-02 10:53:00	156.9
2019-07-02 10:58:00	102.88	2019-07-02 10:43:00	151.47	2019-07-02 10:54:00	114.26	2019-07-02 10:44:00	111.99	2019-07-02 10:58:00	76.12	2019-07-02 10:43:00	116.07	2019-07-02 10:43:00	121.46	2019-07-02 10:44:00	122.56	2019-07-02 10:58:00	150.47
2019-07-02 11:03:00	101.68	2019-07-02 10:48:00	162.09	2019-07-02 10:59:00	112.11	2019-07-02 10:49:00	102.1	2019-07-02 11:03:00	81.29	2019-07-02 10:48:00	118.45	2019-07-02 10:48:00	113.52	2019-07-02 10:49:00	124.53	2019-07-02 11:03:00	161.8
2019-07-02 11:08:00	112.63	2019-07-02 10:53:00	144.87	2019-07-02 11:04:00	115.96	2019-07-02 10:54:00	83.35	2019-07-02 11:08:00	86.07	2019-07-02 10:53:00	104.36	2019-07-02 10:53:00	126.06	2019-07-02 10:54:00	118.19	2019-07-02 11:08:00	167.13
2019-07-02 11:13:00	100.98	2019-07-02 10:58:00	135.13	2019-07-02 11:09:00	118.42	2019-07-02 10:59:00	76.18	2019-07-02 11:13:00	82.48	2019-07-02 10:58:00	99.6	2019-07-02 10:58:00	129.46	2019-07-02 10:59:00	118.49	2019-07-02 11:13:00	153.82
2019-07-02 11:18:00	112.71	2019-07-02 11:03:00	151.95	2019-07-02 11:14:00	120.02	2019-07-02 11:04:00	99.92	2019-07-02 11:18:00	83.35	2019-07-02 11:03:00	112.19	2019-07-02 11:03:00	144.14	2019-07-02 11:04:00	126.93	2019-07-02 11:18:00	160.15
2019-07-02 11:23:00	96.29	2019-07-02 11:08:00	162.87	2019-07-02 11:19:00	121.87	2019-07-02 11:09:00	100.51	2019-07-02 11:23:00	75.89	2019-07-02 11:08:00	102.08	2019-07-02 11:08:00	140.58	2019-07-02 11:09:00	127.78	2019-07-02 11:23:00	148.85
2019-07-02 11:28:00	124.04	2019-07-02 11:13:00	138.77	2019-07-02 11:24:00	116.16	2019-07-02 11:14:00	93.73	2019-07-02 11:28:00	85.65	2019-07-02 11:13:00	91.17	2019-07-02 11:13:00	110.06	2019-07-02 11:14:00	124.1	2019-07-02 11:28:00	161.97
2019-07-02 11:33:00	127.71	2019-07-02 11:18:00	146.43	2019-07-02 11:29:00	125.13	2019-07-02 11:19:00	87.74	2019-07-02 11:33:00	93.11	2019-07-02 11:18:00	95.63	2019-07-02 11:18:00	121.6	2019-07-02 11:19:00	122.5	2019-07-02 11:33:00	163.67
2019-07-02 11:38:00	121.31	2019-07-02 11:23:00	131.01	2019-07-02 11:34:00	119.97	2019-07-02 11:24:00	78.17	2019-07-02 11:38:00	98.19	2019-07-02 11:23:00	87.59	2019-07-02 11:23:00	104.45	2019-07-02 11:24:00	114.76	2019-07-02 11:38:00	166.3
2019-07-02 11:43:00	100.76	2019-07-02 11:28:00	159.37	2019-07-02 11:39:00	121.07	2019-07-02 11:29:00	104.4	2019-07-02 11:43:00	89.73	2019-07-02 11:28:00	102.48	2019-07-02 11:28:00	122.5	2019-07-02 11:29:00	126.4	2019-07-02 11:43:00	163.95
2019-07-02 11:48:00	101.86	2019-07-02 11:33:00	161.85	2019-07-02 11:44:00	119.02	2019-07-02 11:34:00	98.41	2019-07-02 11:48:00	87.63	2019-07-02 11:33:00	111.62	2019-07-02 11:33:00	108.02	2019-07-02 11:34:00	134.32	2019-07-02 11:48:00	166.23
2019-07-02 11:53:00	99.38	2019-07-02 11:38:00	159.83	2019-07-02 11:49:00	121.17	2019-07-02 11:39:00	95.92	2019-07-02 11:53:00	79.75	2019-07-02 11:38:00	111.77	2019-07-02 11:38:00	107.75	2019-07-02 11:39:00	133.19	2019-07-02 11:53:00	156.67
2019-07-02 11:58:00	94.31	2019-07-02 11:43:00	145.63	2019-07-02 11:54:00	118.02	2019-07-02 11:44:00	94.93	2019-07-02 11:58:00	73.51	2019-07-02 11:43:00	93.13	2019-07-02 11:43:00	107.29	2019-07-02 11:44:00	140.23	2019-07-02 11:58:00	152.55
2019-07-02 12:03:00	101.29	2019-07-02 11:48:00	137.59	2019-07-02 11:59:00	115.92	2019-07-02 11:49:00	92.03	2019-07-02 12:03:00	87.64	2019-07-02 11:48:00	89.97	2019-07-02 11:48:00	111.75	2019-07-02 11:49:00	146	2019-07-02 12:03:00	168.35
2019-07-02 12:08:00	101.29	2019-07-02 11:53:00	131.31	2019-07-02 12:04:00	123.17	2019-07-02 11:54:00	80.46	2019-07-02 12:08:00	85.05	2019-07-02 11:53:00	87.59	2019-07-02 11:53:00	108.85	2019-07-02 11:54:00	118.8	2019-07-02 12:08:00	160.97
2019-07-02 12:13:00	100.49	2019-07-02 11:58:00	127.53	2019-07-02 12:09:00	121.07	2019-07-02 11:59:00	78.77	2019-07-02 12:13:00	80.58	2019-07-02 11:58:00	85.22	2019-07-02 11:58:00	107.29	2019-07-02 11:59:00	114.16	2019-07-02 12:13:00	157.9
2019-07-02 12:18:00	101.88	2019-07-02 12:03:00	134.21	2019-07-02 12:14:00	120.17	2019-07-02 12:04:00	92.54	2019-07-02 12:18:00	80.18	2019-07-02 12:03:00	89.89	2019-07-02 12:03:00	113.55	2019-07-02 12:04:00	124.88	2019-07-02 12:18:00	160.57
2019-07-02 12:23:00	104.76	2019-07-02 12:08:00	134.71	2019-07-02 12:19:00	121.67	2019-07-02 12:09:00	95.83	2019-07-02 12:23:00	82.84	2019-07-02 12:08:00	91.07	2019-07-02 12:08:00	113.55	2019-07-02 12:09:00	134.59	2019-07-02 12:23:00	166.55
2019-07-02 12:28:00	102.68	2019-07-02 12:13:00	134.01	2019-07-02 12:24:00	124.43	2019-07-02 12:14:00	88.55	2019-07-02 12:28:00	81.25	2019-07-02 12:13:00	90.87	2019-07-02 12:13:00	114.05	2019-07-02 12:14:00	138.86	2019-07-02 12:28:00	161.45
2019-07-02 12:33:00	103.16	2019-07-02 12:18:00	135.61	2019-07-02 12:29:00	121.87	2019-07-02 12:19:00	85.55	2019-07-02 12:33:00	81.55	2019-07-02 12:18:00	91.27	2019-07-02 12:18:00	115.55	2019-07-02 12:19:00	141.53	2019-07-02 12:33:00	163.65
2019-07-02 12:38:00	104.46	2019-07-02 12:23:00	138.09	2019-07-02 12:34:00	123.23	2019-07-02 12:24:00	92.74	2019-07-02 12:38:00	82.27	2019-07-02 12:23:00	92.35	2019-07-02 12:23:00	116.52	2019-07-02 12:24:00	153.83	2019-07-02 12:38:00	163.55
2019-07-02 12:43:00	108.14	2019-07-02 12:28:00	137.31	2019-07-02 12:39:00	124.73	2019-07-02 12:29:00	86.95	2019-07-02 12:43:00	85.44	2019-07-02 12:28:00	91.37	2019-07-02 12:28:00	113.35	2019-07-02 12:29:00	123.82	2019-07-02 12:43:00	165.25
2019-07-02 12:48:00	105.14	2019-07-02 12:33:00	137.31	2019-07-02 12:44:00	127.58	2019-07-02 12:34:00	84.95	2019-07-02 12:48:00	82.85	2019-07-02 12:33:00	91.27	2019-07-02 12:33:00	114.82	2019-07-02 12:34:00	117.2	2019-07-02 12:48:00	161.27
2019-07-02 12:53:00	101.96	2019-07-02 12:38:00	138.99	2019-07-02 12:49:00	126.18	2019-07-02 12:39:00	90.04	2019-07-02 12:53:00	79.37	2019-07-02 12:38:00	92.67	2019-07-02 12:38:00	116.22	2019-07-02 12:39:00	119.18	2019-07-02 12:53:00	159.87
2019-07-02 12:58:00	103.08	2019-07-02 12:43:00	143.97	2019-07-02 12:54:00	123.03	2019-07-02 12:44:00	95.93	2019-07-02 12:58:00	79.47	2019-07-02 12:43:00	95.45	2019-07-02 12:43:00	118.22	2019-07-02 12:44:00	121.58	2019-07-02 12:58:00	160.87
2019-07-02 13:03:00	100.08	2019-07-02 12:48:00	141.99	2019-07-02 12:59:00	124.03	2019-07-02 12:49:00	90.84	2019-07-02 13:03:00	77.58	2019-07-02 12:48:00	97.03	2019-07-02 12:48:00	120.49	2019-07-02 12:49:00	118.7	2019-07-02 13:03:00	157.3
2019-07-02 13:08:00	106.26	2019-07-02 12:53:00	139.19	2019-07-02 13:04:00	122.93	2019-07-02 12:54:00	86.75	2019-07-02 13:08:00	83.05	2019-07-02 12:53:00	94.85	2019-07-02 12:53:00	118.62	2019-07-02 12:54:00	116	2019-07-02 13:08:00	161.87
2019-07-02 13:13:00	104.26	2019-07-02 12:58:00	138.49	2019-07-02 13:09:00	128.28	2019-07-02 12:59:00	87.54	2019-07-02 13:13:00	84.17	2019-07-02 12:58:00	92.75	2019-07-02 12:58:00	117.52	2019-07-02 12:59:00	117.3	2019-07-02 13:13:00	159.37
2019-07-02 13:18:00	99.59	2019-07-02 13:03:00	135.41	2019-07-02 13:14:00	126.58	2019-07-02 13:04:00	85.65	2019-07-02 13:18:00	80.09	2019-07-02 13:03:00	91.17	2019-07-02 13:03:00	114.72	2019-07-02 13:04:00	116.13	2019-07-02 13:18:00	156.2
2019-07-02 13:23:00	97.89	2019-07-02 13:08:00	141.49	2019-07-02 13:19:00	124.28	2019-07-02 13:09:00	90.44	2019-07-02 13:23:00	76.89	2019-07-02 13:08:00	95.45	2019-07-02 13:08:00	120.19	2019-07-02 13:09:00	120.4	2019-07-02 13:23:00	156.1
2019-07-02 13:28:00	97.39	2019-07-02 13:13:00	141.09	2019-07-02 13:24:00	123.23	2019-07-02 13:14:00	88.94	2019-07-02 13:28:00	75.29	2019-07-02 13:13:00	96.73	2019-07-02 13:13:00	119.22	2019-07-02 13:14:00	118.7	2019-07-02 13:28:00	155.22
2019-07-02 13:33:00	101.59	2019-07-02 13:18:00	138.59	2019-07-02 13:29:00	120.83	2019-07-02 13:19:00	85.95	2019-07-02 13:33:00	77.89	2019-07-02 13:18:00	94.95	2019-07-02 13:18:00	116.72	2019-07-02 13:19:00	116.63	2019-07-02 13:33:00	158.62
2019-07-02 13:38:00	103.48	2019-07-02 13:23:00	137.59	2019-07-02 13:34:00	123.03	2019-07-02 13:24:00	84.35	2019-07-02 13:38:00	81.49	2019-07-02 13:23:00	93.85	2019-07-02 13:23:00	116.52	2019-07-02 13:24:00	115.8	2019-07-02 13:38:00	158.22
2019-07-02 13:43:00	108.16	2019-07-02 13:28:00	136.81	2019-07-02 13:39:00	121.33	2019-07-02 13:29:00	82.66	2019-07-02 13:43:00	86.18	2019-07-02 13:28:00	92.67	2019-07-02 13:28:00	114.35	2019-07-02 13:29:00	115.33	2019-07-02 13:43:00	163.87
2019-07-02 13:48:00	110.44	2019-07-02 13:33:00	138.91	2019-07-02 13:44:00	126.38	2019-07-02 13:34:00	87.85	2019-07-02 13:48:00	87.27	2019-07-02 13:33:00	94.37	2019-07-02 13:33:00	116.35	2019-07-02 13:34:00	119.2	2019-07-02 13:48:00	165.35
2019-07-02 13:53:00	109.34	2019-07-02 13:38:00	139.41	2019-07-02 13:49:00	128.34	2019-07-02 13:39:00	88.85	2019-07-02 13:53:00	84.25	2019-07-02 13:38:00	96.45	2019-07-02 13:38:00	116.92	2019-07-02 13:39:00	119.3	2019-07-02 13:53:00	165.25
2019-07-02 13:58:00	107.74	2019-07-02 13:43:00	143.29	2019-07-02 13:54:00	128.64	2019-07-02 13:44:00	94.24	2019-07-02 13:58:00	82.75	2019-07-02 13:43:00	98.33	2019-07-02 13:43:00	122.09	2019-07-02 13:44:00	124.78	2019-07-02 13:58:00	163.25
2019-07-02 14:03:00	109.34	2019-07-02 13:48:00	146.47	2019-07-02 13:59:00	127.84	2019-07-02 13:49:00	97.03	2019-07-02 14:03:00	83.45	2019-07-02 13:48:00	100.7	2019-07-02 13:48:00	125.29	2019-07-02 13:49:00	126.65	2019-07-02 14:03:00	163.65
2019-07-02 14:08:00	111.53	2019-07-02 13:53:00	146.95	2019-07-02 14:04:00	129.14	2019-07-02 13:54:00	97.72	2019-07-02 14:08:00	87.05	2019-07-02 13:53:00	101	2019-07-02 13:53:00	125.66	2019-07-02 13:54:00	126.35	2019-07-02 14:08:00	166.25
2019-07-02 14:13:00	113.41	2019-07-02 13:58:00	145.37	2019-07-02 14:09:00	132.29	2019-07-02 13:59:00	96.92	2019-07-02 14:13:00	91.14	2019-07-02 13:58:00	100.4	2019-07-02 13:58:00	123.36	2019-07-02 13:59:00	125.95	2019-07-02 14:13:00	166.13
2019-07-02 14:18:00	108.63	2019-07-02 14:03:00	145.97	2019-07-02 14:14:00	133.04	2019-07-02 14:04:00	99.82	2019-07-02 14:18:00	87.75	2019-07-02 14:03:00	100.9	2019-07-02 14:03:00	124.06	2019-07-02 14:04:00	127.62	2019-07-02 14:18:00	163.73
2019-07-02 14:23:00	109.04	2019-07-02 14:08:00	147.75	2019-07-02 14:19:00	130.49	2019-07-02 14:09:00	104.01	2019-07-02 14:23:00	85.54	2019-07-02 14:08:00	102	2019-07-02 14:08:00	125.06	2019-07-02 14:09:00	130.32	2019-07-02 14:23:00	164.03
2019-07-02 14:28:00	106.84	2019-07-02 14:13:00	151.73	2019-07-02 14:24:00	129.59	2019-07-02 14:14:00	105.6	2019-07-02 14:28:00	83.75	2019-07-02 14:13:00	104.78	2019-07-02 14:13:00	128.93	2019-07-02 14:14:00	132.09	2019-07-02 14:28:00	161.95
2019-07-02 14:33:00	105.96	2019-07-02 14:18:00	148.93	2019-07-02 14:29:00	127.94	2019-07-02 14:19:00	99.21	2019-07-02 14:33:00	83.65	2019-07-02 14:18:00	103.68	2019-07-02 14:18:00	127.73	2019-07-02 14:19:00	127.82	2019-07-02 14:33:00	161.27
2019-07-02 14:38:00	104.66	2019-07-02 14:23:00	148.15	2019-07-02 14:34:00	127.04	2019-07-02 14:24:00	97.22	2019-07-02 14:38:00	84.97	2019-07-02 14:23:00	102.48	2019-07-02 14:23:00	126.43	2019-07-02 14:24:00	126.95	2019-07-02 14:38:00	160.57
2019-07-02 14:43:00	103.28	2019-07-02 14:28:00	147.05	2019-07-02 14:39:00	124.94	2019-07-02 14:29:00	94.22	2019-07-02 14:43:00	85.68	2019-07-02 14:28:00	101.5	2019-07-02 14:28:00	124.46	2019-07-02 14:29:00	125.65	2019-07-02 14:43:00	160.8
2019-07-02 14:48:00	104.36	2019-07-02 14:33:00	145.25	2019-07-02 14:44:00	124.54	2019-07-02 14:34:00	92.04	2019-07-02 14:48:00	86.47	2019-07-02 14:33:00	100.8	2019-07-02 14:33:00	124.36	2019-07-02 14:34:00	124.38	2019-07-02 14:48:00	162
2019-07-02 14:53:00	103.38	2019-07-02 14:38:00	144.07	2019-07-02 14:49:00	124.38	2019-07-02 14:39:00	90.34	2019-07-02 14:53:00	84.17	2019-07-02 14:38:00	100.33	2019-07-02 14:38:00	122.96	2019-07-02 14:39:00	122.88	2019-07-02 14:53:00	162
2019-07-02 14:58:00	102.88	2019-07-02 14:43:00	141.77	2019-07-02 14:54:00	121.88	2019-07-02 14:44:00	89.64	2019-07-02 14:58:00	82.68	2019-07-02 14:43:00	99.13	2019-07-02 14:43:00	121.69	2019-07-02 14:44:00	122.68	2019-07-02 14:58:00	162.7
2019-07-02 15:03:00	104.58	2019-07-02 14:48:00	143.27	2019-07-02 14:59:00	125.18	2019-07-02 14:49:00	90.24	2019-07-02 15:03:00	85.57	2019-07-02 14:48:00	99.83	2019-07-02 14:48:00	122.69	2019-07-02 14:49:00	124.18	2019-07-02 15:03:00	164.2
2019-07-02 15:08:00	106.96	2019-07-02 14:53:00	141.09	2019-07-02 15:04:00	125.84	2019-07-02 14:54:00	88.25	2019-07-02 15:08:00	88.77	2019-07-02 14:53:00	99.03	2019-07-02 14:53:00	121.99	2019-07-02 14:54:00	123	2019-07-02 15:08:00	165.67
2019-07-02 15:13:00	105.56	2019-07-02 14:58:00	146.37	2019-07-02 15:09:00	127.04	2019-07-02 14:59:00	89.64	2019-07-02 15:13:00	88.17	2019-07-02 14:58:00	103.1	2019-07-02 14:58:00	122.19	2019-07-02 14:59:00	127.28	2019-07-02 15:13:00	164.7
2019-07-02 15:18:00	104.28	2019-07-02 15:03:00	146.87	2019-07-02 15:14:00	123.38	2019-07-02 15:04:00	91.14	2019-07-02 15:18:00	85.97	2019-07-02 15:03:00	106.3	2019-07-02 15:03:00	124.99	2019-07-02 15:04:00	127.18	2019-07-02 15:18:00	164.5
2019-07-02 15:23:00	104.08	2019-07-02 15:08:00	147.37	2019-07-02 15:19:00	123.98	2019-07-02 15:09:00	93.34	2019-07-02 15:23:00	84.97	2019-07-02 15:08:00	106.3	2019-07-02 15:08:00	126.56	2019-07-02 15:09:00	128.58	2019-07-02 15:23:00	164.72
2019-07-02 15:28:00	106.46	2019-07-02 15:13:00	144.77	2019-07-02 15:24:00	128.24	2019-07-02 15:14:00	90.94	2019-07-02 15:28:00	86.65	2019-07-02 15:13:00	102.53	2019-07-02 15:13:00	124.86	2019-07-02 15:14:00	127.1	2019-07-02 15:28:00	165.8
2019-07-02 15:33:00	102.58	2019-07-02 15:18:00	141.57	2019-07-02 15:29:00	128.39	2019-07-02 15:19:00	91.84	2019-07-02 15:33:00	84.58	2019-07-02 15:18:00	99.83	2019-07-02 15:18:00	123.79	2019-07-02 15:19:00	127.98	2019-07-02 15:33:00	164.22
2019-07-02 15:38:00	103.08	2019-07-02 15:23:00	142.07	2019-07-02 15:34:00	119.18	2019-07-02 15:24:00	95.83	2019-07-02 15:38:00	84.78	2019-07-02 15:23:00	100.43	2019-07-02 15:23:00	124.79	2019-07-02 15:24:00	130.88	2019-07-02 15:38:00	166.32
2019-07-02 15:43:00	105.68	2019-07-02 15:28:00	145.87	2019-07-02 15:39:00	122.78	2019-07-02 15:29:00	95.03	2019-07-02 15:43:00	87.17	2019-07-02 15:28:00	103.4	2019-07-02 15:28:00	127.46	2019-07-02 15:29:00	130.48	2019-07-02 15:43:00	166.72
2019-07-02 15:48:00	105.98	2019-07-02 15:33:00	139.91	2019-07-02 15:44:00	134.74	2019-07-02 15:34:00	88.35	2019-07-02 15:48:00	87.87	2019-07-02 15:33:00	99.85	2019-07-02 15:33:00	123.72	2019-07-02 15:34:00	126.8	2019-07-02 15:48:00	166.82
2019-07-02 15:53:00	108.56	2019-07-02 15:38:00	138.19	2019-07-02 15:49:00	143.61	2019-07-02 15:39:00	87.05	2019-07-02 15:53:00	89.47	2019-07-02 15:38:00	98.25	2019-07-02 15:38:00	123.82	2019-07-02 15:39:00	127	2019-07-02 15:53:00	169.3
2019-07-02 15:58:00	108.56	2019-07-02 15:43:00	142.09	2019-07-02 15:54:00	141.81	2019-07-02 15:44:00	88.55	2019-07-02 15:58:00	89.95	2019-07-02 15:43:00	100.53	2019-07-02 15:43:00	125.92	2019-07-02 15:44:00	129.5	2019-07-02 15:58:00	169.5
2019-07-02 16:03:00	107.66	2019-07-02 15:48:00	143.39	2019-07-02 15:59:00	129.3	2019-07-02 15:49:00	90.14	2019-07-02 16:03:00	89.37	2019-07-02 15:48:00	102.23	2019-07-02 15:48:00	127.09	2019-07-02 15:49:00	130.78	2019-07-02 16:03:00	169.5
2019-07-02 16:08:00	105.78	2019-07-02 15:53:00	147.47	2019-07-02 16:04:00	120.89	2019-07-02 15:54:00	93.24	2019-07-02 16:08:00	88.07	2019-07-02 15:53:00	103.83	2019-07-02 15:53:00	128.59	2019-07-02 15:54:00	132.68	2019-07-02 16:08:00	168.9
2019-07-02 16:13:00	105.28	2019-07-02 15:58:00	147.47	2019-07-02 16:09:00	118.34	2019-07-02 15:59:00	93.64	2019-07-02 16:13:00	86.97	2019-07-02 15:58:00	104.23	2019-07-02 15:58:00	128.79	2019-07-02 15:59:00	131.48	2019-07-02 16:13:00	168.92
2019-07-02 16:18:00	105.08	2019-07-02 16:03:00	144.67	2019-07-02 16:14:00	118.48	2019-07-02 16:04:00	91.94	2019-07-02 16:18:00	86.37	2019-07-02 16:03:00	103.93	2019-07-02 16:03:00	128.79	2019-07-02 16:04:00	130.48	2019-07-02 16:18:00	169.02
2019-07-02 16:23:00	105.08	2019-07-02 16:08:00	142.59	2019-07-02 16:19:00	118.38	2019-07-02 16:09:00	90.85	2019-07-02 16:23:00	86.58	2019-07-02 16:08:00	102.73	2019-07-02 16:08:00	128.29	2019-07-02 16:09:00	129.08	2019-07-02 16:23:00	169.82
2019-07-02 16:28:00	105.89	2019-07-02 16:13:00	142.09	2019-07-02 16:24:00	117.88	2019-07-02 16:14:00	90.15	2019-07-02 16:28:00	88.69	2019-07-02 16:13:00	102.13	2019-07-02 16:13:00	127.79	2019-07-02 16:14:00	129.08	2019-07-02 16:28:00	170.72
2019-07-02 16:33:00	110.16	2019-07-02 16:18:00	141.99	2019-07-02 16:29:00	118.28	2019-07-02 16:19:00	89.05	2019-07-02 16:33:00	90.78	2019-07-02 16:18:00	102.53	2019-07-02 16:18:00	127.99	2019-07-02 16:19:00	128.2	2019-07-02 16:33:00	171.62
2019-07-02 16:38:00	119.41	2019-07-02 16:23:00	141.49	2019-07-02 16:34:00	122.24	2019-07-02 16:24:00	88.45	2019-07-02 16:38:00	93.68	2019-07-02 16:23:00	102.25	2019-07-02 16:23:00	128.12	2019-07-02 16:24:00	128.4	2019-07-02 16:38:00	172.22
2019-07-02 16:43:00	110.74	2019-07-02 16:28:00	142.01	2019-07-02 16:39:00	121.94	2019-07-02 16:29:00	88.35	2019-07-02 16:43:00	93.58	2019-07-02 16:28:00	102.75	2019-07-02 16:28:00	127.72	2019-07-02 16:29:00	129.43	2019-07-02 16:43:00	171.85
2019-07-02 16:48:00	105.28	2019-07-02 16:33:00	149.57	2019-07-02 16:44:00	116.98	2019-07-02 16:34:00	93.35	2019-07-02 16:48:00	90.28	2019-07-02 16:33:00	103.95	2019-07-02 16:33:00	131.29	2019-07-02 16:34:00	138.28	2019-07-02 16:48:00	172.05
2019-07-02 16:53:00	106.48	2019-07-02 16:38:00	153.95	2019-07-02 16:49:00	115.73	2019-07-02 16:39:00	96.94	2019-07-02 16:53:00	91.47	2019-07-02 16:38:00	104.17	2019-07-02 16:38:00	131.29	2019-07-02 16:39:00	140.18	2019-07-02 16:53:00	173.92
2019-07-02 16:58:00	108.58	2019-07-02 16:43:00	146.57	2019-07-02 16:54:00	120.28	2019-07-02 16:44:00	90.25	2019-07-02 16:58:00	93.27	2019-07-02 16:43:00	103.07	2019-07-02 16:43:00	128.32	2019-07-02 16:44:00	135.2	2019-07-02 16:58:00	174.32
2019-07-02 17:03:00	106.98	2019-07-02 16:48:00	140.39	2019-07-02 16:59:00	121.74	2019-07-02 16:49:00	87.86	2019-07-02 17:03:00	94.68	2019-07-02 16:48:00	101.57	2019-07-02 16:48:00	127.92	2019-07-02 16:49:00	136.13	2019-07-02 17:03:00	173.32
2019-07-02 17:08:00	105.19	2019-07-02 16:53:00	157.41	2019-07-02 17:04:00	117.98	2019-07-02 16:54:00	93.35	2019-07-02 17:08:00	93.09	2019-07-02 16:53:00	103.65	2019-07-02 16:53:00	132.49	2019-07-02 16:54:00	142.48	2019-07-02 17:08:00	172.72
2019-07-02 17:13:00	103.49	2019-07-02 16:58:00	158.41	2019-07-02 17:09:00	115.58	2019-07-02 16:59:00	95.54	2019-07-02 17:13:00	89.59	2019-07-02 16:58:00	106.85	2019-07-02 16:58:00	130.82	2019-07-02 16:59:00	145.55	2019-07-02 17:13:00	172.75
2019-07-02 17:18:00	103.39	2019-07-02 17:03:00	146.67	2019-07-02 17:14:00	113.73	2019-07-02 17:04:00	92.15	2019-07-02 17:18:00	87.39	2019-07-02 17:03:00	107.45	2019-07-02 17:03:00	129.82	2019-07-02 17:04:00	138.7	2019-07-02 17:18:00	173.15
2019-07-02 17:23:00	104.89	2019-07-02 17:08:00	141.71	2019-07-02 17:19:00	113.43	2019-07-02 17:09:00	88.66	2019-07-02 17:23:00	87.29	2019-07-02 17:08:00	106.25	2019-07-02 17:08:00	130.22	2019-07-02 17:09:00	136.13	2019-07-02 17:23:00	174.25
2019-07-02 17:28:00	103.91	2019-07-02 17:13:00	138.83	2019-07-02 17:24:00	115.23	2019-07-02 17:14:00	86.66	2019-07-02 17:28:00	87.61	2019-07-02 17:13:00	104.37	2019-07-02 17:13:00	129.65	2019-07-02 17:14:00	135.26	2019-07-02 17:28:00	173.67
2019-07-02 17:33:00	102.41	2019-07-02 17:18:00	138.33	2019-07-02 17:29:00	113.57	2019-07-02 17:19:00	85.76	2019-07-02 17:33:00	90.22	2019-07-02 17:18:00	103.47	2019-07-02 17:18:00	129.25	2019-07-02 17:19:00	134.73	2019-07-02 17:33:00	173.27
2019-07-02 17:38:00	103.21	2019-07-02 17:23:00	140.91	2019-07-02 17:34:00	109.97	2019-07-02 17:24:00	88.26	2019-07-02 17:38:00	93.62	2019-07-02 17:23:00	103.27	2019-07-02 17:23:00	129.65	2019-07-02 17:24:00	140.68	2019-07-02 17:38:00	175.87
2019-07-02 17:43:00	103.11	2019-07-02 17:28:00	141.73	2019-07-02 17:39:00	111.77	2019-07-02 17:29:00	89.86	2019-07-02 17:43:00	93.41	2019-07-02 17:28:00	104.09	2019-07-02 17:28:00	128.89	2019-07-02 17:29:00	144.98	2019-07-02 17:43:00	175.07
2019-07-02 17:48:00	102.03	2019-07-02 17:33:00	140.43	2019-07-02 17:44:00	110.87	2019-07-02 17:34:00	86.87	2019-07-02 17:48:00	90.41	2019-07-02 17:33:00	103.49	2019-07-02 17:33:00	128.39	2019-07-02 17:34:00	139.8	2019-07-02 17:48:00	174.99
2019-07-02 17:53:00	102.33	2019-07-02 17:38:00	140.43	2019-07-02 17:49:00	109.52	2019-07-02 17:39:00	87.96	2019-07-02 17:53:00	88.71	2019-07-02 17:38:00	102.99	2019-07-02 17:38:00	129.29	2019-07-02 17:39:00	142.3	2019-07-02 17:53:00	175.69
2019-07-02 17:58:00	102.73	2019-07-02 17:43:00	140.33	2019-07-02 17:54:00	110.77	2019-07-02 17:44:00	86.97	2019-07-02 17:58:00	88.91	2019-07-02 17:43:00	103.69	2019-07-02 17:43:00	130.29	2019-07-02 17:44:00	138.26	2019-07-02 17:58:00	175.59
2019-07-02 18:03:00	103.13	2019-07-02 17:48:00	137.95	2019-07-02 17:59:00	111.22	2019-07-02 17:49:00	83.38	2019-07-02 18:03:00	91.22	2019-07-02 17:48:00	103.69	2019-07-02 17:48:00	130.19	2019-07-02 17:49:00	136.46	2019-07-02 18:03:00	176.19
2019-07-02 18:08:00	103.03	2019-07-02 17:53:00	136.75	2019-07-02 18:04:00	112.12	2019-07-02 17:54:00	83.07	2019-07-02 18:08:00	95.02	2019-07-02 17:53:00	103.92	2019-07-02 17:53:00	130.62	2019-07-02 17:54:00	137.76	2019-07-02 18:08:00	176.19
2019-07-02 18:13:00	104.23	2019-07-02 17:58:00	136.85	2019-07-02 18:09:00	112.22	2019-07-02 17:59:00	83.08	2019-07-02 18:13:00	97.82	2019-07-02 17:58:00	105.02	2019-07-02 17:58:00	130.62	2019-07-02 17:59:00	136.79	2019-07-02 18:13:00	177.27
2019-07-02 18:18:00	103.23	2019-07-02 18:03:00	138.95	2019-07-02 18:14:00	112.22	2019-07-02 18:04:00	83.68	2019-07-02 18:18:00	95.92	2019-07-02 18:03:00	106.52	2019-07-02 18:03:00	131.69	2019-07-02 18:04:00	136.79	2019-07-02 18:18:00	176.59
2019-07-02 18:23:00	101.55	2019-07-02 18:08:00	139.75	2019-07-02 18:20:00	109.62	2019-07-02 18:09:00	84.47	2019-07-02 18:23:00	92.02	2019-07-02 18:08:00	107.52	2019-07-02 18:08:00	131.79	2019-07-02 18:09:00	136.76	2019-07-02 18:23:00	176.22
2019-07-02 18:29:00	99.65	2019-07-02 18:13:00	140.95	2019-07-02 18:25:00	107.26	2019-07-02 18:14:00	85.27	2019-07-02 18:29:00	88.63	2019-07-02 18:13:00	108.42	2019-07-02 18:13:00	132.29	2019-07-02 18:14:00	136.99	2019-07-02 18:29:00	176.02
2019-07-02 18:34:00	98.66	2019-07-02 18:18:00	139.85	2019-07-02 18:30:00	105.26	2019-07-02 18:19:00	83.28	2019-07-02 18:34:00	86.83	2019-07-02 18:18:00	107.72	2019-07-02 18:18:00	131.32	2019-07-02 18:19:00	136.19	2019-07-02 18:34:00	175.84
2019-07-02 18:39:00	97.96	2019-07-02 18:23:00	137.87	2019-07-02 18:35:00	104.81	2019-07-02 18:24:00	80.89	2019-07-02 18:39:00	85.85	2019-07-02 18:23:00	106.42	2019-07-02 18:23:00	131.22	2019-07-02 18:24:00	134.39	2019-07-02 18:39:00	175.14
2019-07-02 18:44:00	97.18	2019-07-02 18:28:00	134.17	2019-07-02 18:40:00	103.11	2019-07-02 18:29:00	78.59	2019-07-02 18:44:00	86.06	2019-07-02 18:28:00	103.94	2019-07-02 18:28:00	129.95	2019-07-02 18:29:00	132.02	2019-07-02 18:44:00	174.97
2019-07-02 18:49:00	98.58	2019-07-02 18:33:00	131.59	2019-07-02 18:45:00	101.25	2019-07-02 18:34:00	77.09	2019-07-02 18:49:00	88.96	2019-07-02 18:33:00	102.44	2019-07-02 18:33:00	129.75	2019-07-02 18:34:00	131.82	2019-07-02 18:49:00	176.87
2019-07-02 18:54:00	99.78	2019-07-02 18:38:00	130.11	2019-07-02 18:50:00	101.95	2019-07-02 18:39:00	75.6	2019-07-02 18:54:00	92.07	2019-07-02 18:38:00	102.16	2019-07-02 18:38:00	129.48	2019-07-02 18:39:00	129.92	2019-07-02 18:54:00	176.79
2019-07-02 18:59:00	99.9	2019-07-02 18:43:00	130.53	2019-07-02 18:55:00	101.25	2019-07-02 18:44:00	74.11	2019-07-02 18:59:00	93.07	2019-07-02 18:43:00	101.78	2019-07-02 18:43:00	128.58	2019-07-02 18:44:00	129.45	2019-07-02 18:59:00	177.39
2019-07-02 19:04:00	100.4	2019-07-02 18:48:00	131.03	2019-07-02 19:00:00	100.35	2019-07-02 18:49:00	75.31	2019-07-02 19:04:00	92.77	2019-07-02 18:48:00	102.78	2019-07-02 18:48:00	129.41	2019-07-02 18:49:00	131.15	2019-07-02 19:04:00	178.87
2019-07-02 19:09:00	99.8	2019-07-02 18:53:00	131.53	2019-07-02 19:05:00	100.45	2019-07-02 18:54:00	75.11	2019-07-02 19:09:00	91.97	2019-07-02 18:53:00	103.48	2019-07-02 18:53:00	130.11	2019-07-02 18:54:00	131.28	2019-07-02 19:09:00	177.39
2019-07-02 19:14:00	100.2	2019-07-02 18:58:00	131.93	2019-07-02 19:10:00	99.35	2019-07-02 18:59:00	74.81	2019-07-02 19:14:00	94.16	2019-07-02 18:58:00	104.18	2019-07-02 18:58:00	130.21	2019-07-02 18:59:00	132.88	2019-07-02 19:14:00	178.81
2019-07-02 19:19:00	100	2019-07-02 19:03:00	132.03	2019-07-02 19:15:00	98.8	2019-07-02 19:04:00	75.01	2019-07-02 19:19:00	93.26	2019-07-02 19:03:00	104.4	2019-07-02 19:03:00	131.01	2019-07-02 19:04:00	133.88	2019-07-02 19:19:00	182.79
2019-07-02 19:24:00	102.96	2019-07-02 19:08:00	132.53	2019-07-02 19:20:00	100.45	2019-07-02 19:09:00	74.32	2019-07-02 19:24:00	94.25	2019-07-02 19:08:00	104.5	2019-07-02 19:08:00	130.61	2019-07-02 19:09:00	133.61	2019-07-02 19:24:00	185.24
2019-07-02 19:29:00	101.58	2019-07-02 19:13:00	131.73	2019-07-02 19:25:00	103.05	2019-07-02 19:14:00	73.82	2019-07-02 19:29:00	92.16	2019-07-02 19:13:00	104.4	2019-07-02 19:13:00	131.14	2019-07-02 19:14:00	134.01	2019-07-02 19:29:00	180.87
2019-07-02 19:34:00	98.9	2019-07-02 19:18:00	132.63	2019-07-02 19:30:00	100.95	2019-07-02 19:19:00	79.5	2019-07-02 19:34:00	89.67	2019-07-02 19:18:00	104.1	2019-07-02 19:18:00	132.14	2019-07-02 19:19:00	138.75	2019-07-02 19:34:00	177.89
2019-07-02 19:39:00	98.81	2019-07-02 19:23:00	136.21	2019-07-02 19:35:00	97.6	2019-07-02 19:24:00	81.7	2019-07-02 19:39:00	92.09	2019-07-02 19:23:00	106.56	2019-07-02 19:23:00	136.18	2019-07-02 19:24:00	139.32	2019-07-02 19:39:00	178.21
2019-07-02 19:44:00	101.51	2019-07-02 19:28:00	136.71	2019-07-02 19:40:00	95.95	2019-07-02 19:29:00	77.8	2019-07-02 19:44:00	96.09	2019-07-02 19:28:00	106.18	2019-07-02 19:28:00	133.91	2019-07-02 19:29:00	136.65	2019-07-02 19:44:00	179.04
2019-07-02 19:49:00	101.71	2019-07-02 19:33:00	135.73	2019-07-02 19:45:00	95.25	2019-07-02 19:34:00	73.31	2019-07-02 19:49:00	96.6	2019-07-02 19:33:00	105.3	2019-07-02 19:33:00	130.61	2019-07-02 19:34:00	134.48	2019-07-02 19:49:00	178.64
2019-07-02 19:54:00	99.33	2019-07-02 19:38:00	136.04	2019-07-02 19:50:00	94.59	2019-07-02 19:39:00	71.22	2019-07-02 19:54:00	92.9	2019-07-02 19:38:00	105.53	2019-07-02 19:38:00	129.38	2019-07-02 19:39:00	134.21	2019-07-02 19:54:00	178.86
2019-07-02 19:59:00	98.35	2019-07-02 19:43:00	135.96	2019-07-02 19:55:00	92.69	2019-07-02 19:44:00	70.83	2019-07-02 19:59:00	90.71	2019-07-02 19:43:00	106.03	2019-07-02 19:43:00	129.48	2019-07-02 19:44:00	136.13	2019-07-02 19:59:00	179.86
2019-07-02 20:04:00	95.75	2019-07-02 19:48:00	134.76	2019-07-02 20:00:00	91.24	2019-07-02 19:49:00	70.64	2019-07-02 20:04:00	87.43	2019-07-02 19:48:00	105.63	2019-07-02 19:48:00	130.18	2019-07-02 19:49:00	138.03	2019-07-02 20:04:00	178.98
2019-07-02 20:09:00	94.36	2019-07-02 19:53:00	132.56	2019-07-02 20:05:00	89.04	2019-07-02 19:54:00	69.64	2019-07-02 20:09:00	86.03	2019-07-02 19:53:00	104.35	2019-07-02 19:53:00	130.01	2019-07-02 19:54:00	138.73	2019-07-02 20:09:00	179.31
2019-07-02 20:14:00	93.16	2019-07-02 19:58:00	131.38	2019-07-02 20:10:00	87.78	2019-07-02 19:59:00	68.54	2019-07-02 20:14:00	85.14	2019-07-02 19:58:00	103.25	2019-07-02 19:58:00	129.81	2019-07-02 19:59:00	138.46	2019-07-02 20:14:00	179.41
2019-07-02 20:19:00	92.68	2019-07-02 20:03:00	129.08	2019-07-02 20:15:00	86.88	2019-07-02 20:04:00	66.15	2019-07-02 20:19:00	85.44	2019-07-02 20:03:00	101.87	2019-07-02 20:03:00	129.34	2019-07-02 20:04:00	137.56	2019-07-02 20:19:00	180.43
2019-07-02 20:24:00	93.78	2019-07-02 20:08:00	128.3	2019-07-02 20:20:00	86.68	2019-07-02 20:09:00	64.45	2019-07-02 20:24:00	87.05	2019-07-02 20:08:00	100.59	2019-07-02 20:08:00	128.74	2019-07-02 20:09:00	137.19	2019-07-02 20:24:00	181.23
2019-07-02 20:29:00	94.38	2019-07-02 20:13:00	126.8	2019-07-02 20:25:00	87.83	2019-07-02 20:14:00	63.65	2019-07-02 20:29:00	88.95	2019-07-02 20:13:00	99.79	2019-07-02 20:13:00	128.67	2019-07-02 20:14:00	137.89	2019-07-02 20:29:00	181.43
2019-07-02 20:34:00	95.08	2019-07-02 20:18:00	127.12	2019-07-02 20:30:00	88.28	2019-07-02 20:19:00	63.45	2019-07-02 20:34:00	90.45	2019-07-02 20:18:00	99.69	2019-07-02 20:18:00	129.27	2019-07-02 20:19:00	138.89	2019-07-02 20:34:00	181.33
2019-07-02 20:39:00	95.3	2019-07-02 20:23:00	128.72	2019-07-02 20:35:00	88.33	2019-07-02 20:24:00	63.85	2019-07-02 20:39:00	90.57	2019-07-02 20:23:00	100.81	2019-07-02 20:23:00	130.17	2019-07-02 20:24:00	140.49	2019-07-02 20:39:00	181.76
2019-07-02 20:44:00	94.8	2019-07-02 20:28:00	131.12	2019-07-02 20:40:00	90.43	2019-07-02 20:29:00	64.05	2019-07-02 20:44:00	89.97	2019-07-02 20:28:00	102.31	2019-07-02 20:28:00	131.07	2019-07-02 20:29:00	141.02	2019-07-02 20:44:00	181.96
2019-07-02 20:49:00	94.5	2019-07-02 20:33:00	132.72	2019-07-02 20:45:00	94.84	2019-07-02 20:34:00	64.35	2019-07-02 20:49:00	89.17	2019-07-02 20:33:00	103.01	2019-07-02 20:33:00	131.2	2019-07-02 20:34:00	141.72	2019-07-02 20:49:00	182.28
2019-07-02 20:54:00	93.91	2019-07-02 20:38:00	132.24	2019-07-02 20:50:00	89.43	2019-07-02 20:39:00	63.86	2019-07-02 20:54:00	88.37	2019-07-02 20:38:00	102.91	2019-07-02 20:38:00	130.5	2019-07-02 20:39:00	142.55	2019-07-02 20:54:00	182.78
2019-07-02 20:59:00	93.31	2019-07-02 20:43:00	131.34	2019-07-02 20:55:00	85.67	2019-07-02 20:44:00	63.16	2019-07-02 20:59:00	87.28	2019-07-02 20:43:00	102.64	2019-07-02 20:43:00	131.1	2019-07-02 20:44:00	143.65	2019-07-02 20:59:00	182.38
2019-07-02 21:04:00	92.61	2019-07-02 20:48:00	130.64	2019-07-02 21:00:00	83.52	2019-07-02 20:49:00	62.67	2019-07-02 21:04:00	86.98	2019-07-02 20:48:00	102.44	2019-07-02 20:48:00	131.1	2019-07-02 20:49:00	144.55	2019-07-02 21:04:00	182.8
2019-07-02 21:09:00	91.83	2019-07-02 20:53:00	130.26	2019-07-02 21:05:00	81.92	2019-07-02 20:54:00	61.97	2019-07-02 21:09:00	86.79	2019-07-02 20:53:00	102.54	2019-07-02 20:53:00	131.13	2019-07-02 20:54:00	145.35	2019-07-02 21:09:00	183.3
2019-07-02 21:14:00	91.33	2019-07-02 20:58:00	129.46	2019-07-02 21:10:00	80.82	2019-07-02 20:59:00	61.07	2019-07-02 21:14:00	86.99	2019-07-02 20:58:00	101.94	2019-07-02 20:58:00	130.53	2019-07-02 20:59:00	145.08	2019-07-02 21:14:00	183.53
2019-07-02 21:19:00	90.35	2019-07-02 21:03:00	128.96	2019-07-02 21:15:00	79.86	2019-07-02 21:04:00	59.77	2019-07-02 21:19:00	86.29	2019-07-02 21:03:00	101.26	2019-07-02 21:03:00	130.57	2019-07-02 21:04:00	144.98	2019-07-02 21:19:00	182.95
2019-07-02 21:24:00	89.95	2019-07-02 21:08:00	128.38	2019-07-02 21:20:00	78.46	2019-07-02 21:09:00	58.88	2019-07-02 21:24:00	86.1	2019-07-02 21:08:00	100.48	2019-07-02 21:08:00	130.27	2019-07-02 21:09:00	145.68	2019-07-02 21:24:00	183.35
2019-07-02 21:29:00	89.66	2019-07-02 21:13:00	128.28	2019-07-02 21:25:00	77.61	2019-07-02 21:14:00	58.28	2019-07-02 21:29:00	85.8	2019-07-02 21:13:00	100.08	2019-07-02 21:13:00	130.2	2019-07-02 21:14:00	145.91	2019-07-02 21:29:00	183.75
2019-07-02 21:34:00	89.46	2019-07-02 21:18:00	127.1	2019-07-02 21:30:00	76.81	2019-07-02 21:19:00	56.99	2019-07-02 21:34:00	85.1	2019-07-02 21:18:00	99.3	2019-07-02 21:18:00	129	2019-07-02 21:19:00	145.71	2019-07-02 21:34:00	183.87
2019-07-02 21:39:00	89.26	2019-07-02 21:23:00	126.1	2019-07-02 21:35:00	76.65	2019-07-02 21:24:00	55.6	2019-07-02 21:39:00	84.82	2019-07-02 21:23:00	98.7	2019-07-02 21:23:00	128.73	2019-07-02 21:24:00	145.93	2019-07-02 21:39:00	184.37
2019-07-02 21:44:00	89.36	2019-07-02 21:28:00	125.02	2019-07-02 21:40:00	75.85	2019-07-02 21:29:00	55.4	2019-07-02 21:44:00	84.9	2019-07-02 21:28:00	98.1	2019-07-02 21:28:00	129.73	2019-07-02 21:29:00	146.43	2019-07-02 21:44:00	184.97
2019-07-02 21:49:00	89.76	2019-07-02 21:33:00	124.42	2019-07-02 21:45:00	75.65	2019-07-02 21:34:00	55.2	2019-07-02 21:49:00	85.3	2019-07-02 21:33:00	97.83	2019-07-02 21:33:00	130.13	2019-07-02 21:34:00	146.66	2019-07-02 21:49:00	185.87
2019-07-02 21:54:00	89.66	2019-07-02 21:38:00	124.12	2019-07-02 21:50:00	75.75	2019-07-02 21:39:00	55	2019-07-02 21:54:00	85.9	2019-07-02 21:38:00	97.23	2019-07-02 21:38:00	130.43	2019-07-02 21:39:00	147.06	2019-07-02 21:54:00	186.47
2019-07-02 21:59:00	89.96	2019-07-02 21:43:00	123.82	2019-07-02 21:55:00	76.25	2019-07-02 21:44:00	54.51	2019-07-02 21:59:00	86.02	2019-07-02 21:43:00	97.03	2019-07-02 21:43:00	130.63	2019-07-02 21:44:00	147.96	2019-07-02 21:59:00	186.17
2019-07-02 22:04:00	89.78	2019-07-02 21:48:00	123.64	2019-07-02 22:00:00	75.95	2019-07-02 21:49:00	55.3	2019-07-02 22:04:00	86.8	2019-07-02 21:48:00	97.13	2019-07-02 21:48:00	131.66	2019-07-02 21:49:00	148.06	2019-07-02 22:04:00	188.67
2019-07-02 22:09:00	83.43	2019-07-02 21:53:00	123.94	2019-07-02 22:05:00	76.05	2019-07-02 21:54:00	56	2019-07-02 22:09:00	79.24	2019-07-02 21:53:00	97.43	2019-07-02 21:53:00	132.13	2019-07-02 21:54:00	149.03	2019-07-02 22:09:00	174.75
2019-07-02 22:14:00	81.26	2019-07-02 21:58:00	124.54	2019-07-02 22:10:00	68.65	2019-07-02 21:59:00	55.7	2019-07-02 22:14:00	74.57	2019-07-02 21:58:00	97.73	2019-07-02 21:58:00	132.46	2019-07-02 21:59:00	148.66	2019-07-02 22:14:00	172.97
2019-07-02 22:19:00	80.08	2019-07-02 22:03:00	124.44	2019-07-02 22:15:00	67.14	2019-07-02 22:04:00	56.1	2019-07-02 22:19:00	71.68	2019-07-02 22:03:00	97.63	2019-07-02 22:03:00	132.46	2019-07-02 22:04:00	149.53	2019-07-02 22:19:00	174.52
2019-07-02 22:24:00	79.18	2019-07-02 22:08:00	107.1	2019-07-02 22:20:00	67.58	2019-07-02 22:09:00	48.13	2019-07-02 22:24:00	69.5	2019-07-02 22:08:00	88.67	2019-07-02 22:08:00	117.82	2019-07-02 22:09:00	135.75	2019-07-02 22:24:00	175.82
2019-07-02 22:29:00	78.5	2019-07-02 22:13:00	90.88	2019-07-02 22:25:00	67.93	2019-07-02 22:14:00	44.46	2019-07-02 22:29:00	67.71	2019-07-02 22:13:00	79.46	2019-07-02 22:13:00	112.29	2019-07-02 22:14:00	128.84	2019-07-02 22:29:00	177.24
2019-07-02 22:34:00	78.1	2019-07-02 22:18:00	83.2	2019-07-02 22:30:00	68.33	2019-07-02 22:19:00	43.17	2019-07-02 22:34:00	66.31	2019-07-02 22:18:00	75.08	2019-07-02 22:18:00	113.45	2019-07-02 22:19:00	125.06	2019-07-02 22:34:00	178.44
2019-07-02 22:39:00	78.2	2019-07-02 22:23:00	78.82	2019-07-02 22:35:00	69.23	2019-07-02 22:24:00	42.57	2019-07-02 22:39:00	65.7	2019-07-02 22:23:00	72.2	2019-07-02 22:23:00	115.08	2019-07-02 22:24:00	121.99	2019-07-02 22:39:00	181.34
2019-07-02 22:44:00	80.46	2019-07-02 22:28:00	75.82	2019-07-02 22:40:00	71.58	2019-07-02 22:29:00	42.08	2019-07-02 22:44:00	66.68	2019-07-02 22:28:00	69.9	2019-07-02 22:28:00	116.18	2019-07-02 22:29:00	119.22	2019-07-02 22:44:00	187.19
2019-07-02 22:49:00	82.61	2019-07-02 22:33:00	74.14	2019-07-02 22:45:00	77.24	2019-07-02 22:34:00	41.78	2019-07-02 22:49:00	67.94	2019-07-02 22:33:00	68.2	2019-07-02 22:33:00	117.08	2019-07-02 22:34:00	116.72	2019-07-02 22:49:00	190.65
2019-07-02 22:54:00	83.6	2019-07-02 22:38:00	73.44	2019-07-02 22:50:00	82.05	2019-07-02 22:39:00	42.08	2019-07-02 22:54:00	68.53	2019-07-02 22:38:00	67.2	2019-07-02 22:38:00	119.28	2019-07-02 22:39:00	115.42	2019-07-02 22:54:00	191.82
2019-07-02 22:59:00	84.28	2019-07-02 22:43:00	77.4	2019-07-02 22:55:00	85.35	2019-07-02 22:44:00	44.56	2019-07-02 22:59:00	68.82	2019-07-02 22:43:00	69.58	2019-07-02 22:43:00	131.55	2019-07-02 22:44:00	117.46	2019-07-02 22:59:00	192.2
2019-07-02 23:04:00	84.08	2019-07-02 22:48:00	81.76	2019-07-02 23:00:00	87.91	2019-07-02 22:49:00	47.25	2019-07-02 23:04:00	68.2	2019-07-02 22:48:00	72.21	2019-07-02 22:48:00	138.65	2019-07-02 22:49:00	118.41	2019-07-02 23:04:00	190.67
2019-07-02 23:09:00	82.78	2019-07-02 22:53:00	84.94	2019-07-02 23:05:00	87.91	2019-07-02 22:54:00	49.33	2019-07-02 23:09:00	66.6	2019-07-02 22:53:00	73.57	2019-07-02 22:53:00	141.69	2019-07-02 22:54:00	118.68	2019-07-02 23:09:00	188
2019-07-02 23:14:00	79.51	2019-07-02 22:58:00	87.5	2019-07-02 23:10:00	84.75	2019-07-02 22:59:00	51.02	2019-07-02 23:14:00	63.33	2019-07-02 22:58:00	74.45	2019-07-02 22:58:00	143.56	2019-07-02 22:59:00	118.55	2019-07-02 23:14:00	182.32
2019-07-02 23:19:00	77.05	2019-07-02 23:03:00	89	2019-07-02 23:15:00	77.75	2019-07-02 23:04:00	51.51	2019-07-02 23:19:00	60.86	2019-07-02 23:03:00	74.73	2019-07-02 23:03:00	143.76	2019-07-02 23:04:00	117.42	2019-07-02 23:19:00	178.57
2019-07-02 23:24:00	75.66	2019-07-02 23:08:00	87.1	2019-07-02 23:20:00	73.64	2019-07-02 23:09:00	49.81	2019-07-02 23:24:00	59.08	2019-07-02 23:08:00	72.85	2019-07-02 23:08:00	139.56	2019-07-02 23:09:00	114.62	2019-07-02 23:24:00	177.02
2019-07-02 23:29:00	74.98	2019-07-02 23:13:00	80.34	2019-07-02 23:25:00	70.98	2019-07-02 23:14:00	45.83	2019-07-02 23:29:00	58	2019-07-02 23:13:00	67.97	2019-07-02 23:13:00	128.82	2019-07-02 23:14:00	109.38	2019-07-02 23:29:00	177.04
2019-07-02 23:34:00	74.9	2019-07-02 23:18:00	73.46	2019-07-02 23:30:00	69.43	2019-07-02 23:19:00	42.65	2019-07-02 23:34:00	58.01	2019-07-02 23:18:00	63.44	2019-07-02 23:18:00	121.79	2019-07-02 23:19:00	104.24	2019-07-02 23:34:00	179.24
2019-07-02 23:39:00	77.36	2019-07-02 23:23:00	68.7	2019-07-02 23:35:00	70.63	2019-07-02 23:24:00	40.97	2019-07-02 23:39:00	60.08	2019-07-02 23:23:00	60.68	2019-07-02 23:23:00	117.95	2019-07-02 23:24:00	100.76	2019-07-02 23:39:00	184.62
2019-07-02 23:44:00	79.83	2019-07-02 23:28:00	65.74	2019-07-02 23:40:00	76.38	2019-07-02 23:29:00	40.18	2019-07-02 23:44:00	62.17	2019-07-02 23:28:00	58.9	2019-07-02 23:28:00	116.08	2019-07-02 23:29:00	98.49	2019-07-02 23:44:00	187.17
2019-07-02 23:49:00	81.51	2019-07-02 23:33:00	64.34	2019-07-02 23:45:00	81.59	2019-07-02 23:34:00	40.29	2019-07-02 23:49:00	63.54	2019-07-02 23:33:00	58.23	2019-07-02 23:33:00	116.61	2019-07-02 23:34:00	97.92	2019-07-02 23:49:00	187.15
2019-07-02 23:54:00	82.51	2019-07-02 23:38:00	69.62	2019-07-02 23:50:00	85.5	2019-07-02 23:39:00	42.47	2019-07-02 23:54:00	64.23	2019-07-02 23:38:00	61.28	2019-07-02 23:38:00	128.05	2019-07-02 23:39:00	102.69	2019-07-02 23:54:00	186.42
2019-07-02 23:59:00	83.2	2019-07-02 23:43:00	75.88	2019-07-02 23:55:00	88.05	2019-07-02 23:44:00	45.06	2019-07-02 23:59:00	64.72	2019-07-02 23:43:00	64.94	2019-07-02 23:43:00	136.09	2019-07-02 23:44:00	106.24	2019-07-02 23:59:00	185.8
2019-07-03 00:04:00	83.78	2019-07-02 23:48:00	81.06	2019-07-03	89.95	2019-07-02 23:49:00	47.44	2019-07-03 00:04:00	65.02	2019-07-02 23:48:00	67.89	2019-07-02 23:48:00	140.42	2019-07-02 23:49:00	108.48	2019-07-03 00:04:00	185.3
2019-07-03 00:09:00	82.88	2019-07-02 23:53:00	84.74	2019-07-03 00:05:00	90.71	2019-07-02 23:54:00	49.03	2019-07-03 00:09:00	63.82	2019-07-02 23:53:00	69.57	2019-07-02 23:53:00	141.89	2019-07-02 23:54:00	109.18	2019-07-03 00:09:00	182.3
2019-07-03 00:14:00	80.3	2019-07-02 23:58:00	87.52	2019-07-03 00:10:00	88.75	2019-07-02 23:59:00	50.52	2019-07-03 00:14:00	61.33	2019-07-02 23:58:00	70.75	2019-07-02 23:58:00	142.66	2019-07-02 23:59:00	109.75	2019-07-03 00:14:00	177.72
2019-07-03 00:19:00	77.33	2019-07-03 00:03:00	89.4	2019-07-03 00:15:00	80.25	2019-07-03 00:04:00	51.51	2019-07-03 00:19:00	58.36	2019-07-03 00:03:00	71.55	2019-07-03 00:03:00	142.66	2019-07-03 00:04:00	110.02	2019-07-03 00:19:00	172.67
2019-07-03 00:24:00	75.56	2019-07-03 00:08:00	88.1	2019-07-03 00:20:00	74.94	2019-07-03 00:09:00	50.01	2019-07-03 00:24:00	56.38	2019-07-03 00:08:00	70.25	2019-07-03 00:08:00	138.76	2019-07-03 00:09:00	107.32	2019-07-03 00:24:00	170.69
2019-07-03 00:29:00	74.48	2019-07-03 00:13:00	83.12	2019-07-03 00:25:00	71.38	2019-07-03 00:14:00	47.03	2019-07-03 00:29:00	55.2	2019-07-03 00:13:00	67.07	2019-07-03 00:13:00	130.69	2019-07-03 00:14:00	102.85	2019-07-03 00:29:00	169.84
2019-07-03 00:34:00	74.9	2019-07-03 00:18:00	75.56	2019-07-03 00:30:00	69.07	2019-07-03 00:19:00	43.15	2019-07-03 00:34:00	55.7	2019-07-03 00:18:00	62.01	2019-07-03 00:18:00	120.85	2019-07-03 00:19:00	97.21	2019-07-03 00:34:00	173.84
2019-07-03 00:39:00	77.16	2019-07-03 00:23:00	69.6	2019-07-03 00:35:00	72.13	2019-07-03 00:24:00	41.07	2019-07-03 00:39:00	57.58	2019-07-03 00:23:00	58.46	2019-07-03 00:23:00	116.05	2019-07-03 00:24:00	93.16	2019-07-03 00:39:00	177.92
2019-07-03 00:44:00	79.35	2019-07-03 00:28:00	65.64	2019-07-03 00:40:00	77.64	2019-07-03 00:29:00	39.98	2019-07-03 00:44:00	59.57	2019-07-03 00:28:00	56.4	2019-07-03 00:28:00	113.68	2019-07-03 00:29:00	90.79	2019-07-03 00:44:00	179.87
2019-07-03 00:49:00	80.63	2019-07-03 00:33:00	64.94	2019-07-03 00:45:00	82.39	2019-07-03 00:34:00	40.48	2019-07-03 00:49:00	60.84	2019-07-03 00:33:00	56.23	2019-07-03 00:33:00	116.71	2019-07-03 00:34:00	91.32	2019-07-03 00:49:00	179.55
2019-07-03 00:54:00	81.71	2019-07-03 00:38:00	70.52	2019-07-03 00:50:00	85.65	2019-07-03 00:39:00	42.57	2019-07-03 00:54:00	61.64	2019-07-03 00:38:00	59.58	2019-07-03 00:38:00	126.85	2019-07-03 00:39:00	95.49	2019-07-03 00:54:00	178.65
2019-07-03 00:59:00	82.6	2019-07-03 00:43:00	76.38	2019-07-03 00:55:00	87.9	2019-07-03 00:44:00	45.06	2019-07-03 00:59:00	62.23	2019-07-03 00:43:00	62.94	2019-07-03 00:43:00	133.99	2019-07-03 00:44:00	99.64	2019-07-03 00:59:00	177.52
2019-07-03 01:04:00	83.2	2019-07-03 00:48:00	81.06	2019-07-03 01:00:00	89.45	2019-07-03 00:49:00	47.14	2019-07-03 01:04:00	62.63	2019-07-03 00:48:00	65.39	2019-07-03 00:48:00	137.25	2019-07-03 00:49:00	102.11	2019-07-03 01:04:00	176.82
2019-07-03 01:09:00	83.18	2019-07-03 00:53:00	84.84	2019-07-03 01:05:00	90.55	2019-07-03 00:54:00	48.53	2019-07-03 01:09:00	62.63	2019-07-03 00:53:00	67.17	2019-07-03 00:53:00	138.32	2019-07-03 00:54:00	103.38	2019-07-03 01:09:00	175.5
2019-07-03 01:14:00	80.9	2019-07-03 00:58:00	87.52	2019-07-03 01:10:00	90.05	2019-07-03 00:59:00	49.63	2019-07-03 01:14:00	60.73	2019-07-03 00:58:00	68.37	2019-07-03 00:58:00	138.79	2019-07-03 00:59:00	103.95	2019-07-03 01:14:00	171.52
2019-07-03 01:19:00	78.03	2019-07-03 01:03:00	89.62	2019-07-03 01:15:00	84.6	2019-07-03 01:04:00	50.52	2019-07-03 01:19:00	58.06	2019-07-03 01:03:00	69.25	2019-07-03 01:03:00	138.46	2019-07-03 01:04:00	104.25	2019-07-03 01:19:00	166.85
2019-07-03 01:24:00	76.06	2019-07-03 01:08:00	90.9	2019-07-03 01:20:00	76.64	2019-07-03 01:09:00	50.92	2019-07-03 01:24:00	56.08	2019-07-03 01:08:00	69.85	2019-07-03 01:08:00	137.86	2019-07-03 01:09:00	103.82	2019-07-03 01:24:00	164.19
2019-07-03 01:29:00	74.88	2019-07-03 01:13:00	87.32	2019-07-03 01:25:00	72.78	2019-07-03 01:14:00	48.23	2019-07-03 01:29:00	54.8	2019-07-03 01:13:00	67.55	2019-07-03 01:13:00	132.29	2019-07-03 01:14:00	99.75	2019-07-03 01:29:00	163.02
2019-07-03 01:34:00	74.9	2019-07-03 01:18:00	79.36	2019-07-03 01:30:00	70.27	2019-07-03 01:19:00	44.74	2019-07-03 01:34:00	54.6	2019-07-03 01:18:00	62.79	2019-07-03 01:18:00	121.65	2019-07-03 01:19:00	94.31	2019-07-03 01:34:00	165.54
2019-07-03 01:39:00	76.96	2019-07-03 01:23:00	72.5	2019-07-03 01:35:00	72.93	2019-07-03 01:24:00	42.26	2019-07-03 01:39:00	56.18	2019-07-03 01:23:00	58.86	2019-07-03 01:23:00	115.62	2019-07-03 01:24:00	89.96	2019-07-03 01:39:00	169.52
2019-07-03 01:44:00	78.95	2019-07-03 01:28:00	68.12	2019-07-03 01:40:00	78.44	2019-07-03 01:29:00	40.88	2019-07-03 01:44:00	57.97	2019-07-03 01:28:00	56.38	2019-07-03 01:28:00	112.75	2019-07-03 01:29:00	87.19	2019-07-03 01:44:00	170.57
2019-07-03 01:49:00	80.33	2019-07-03 01:33:00	66.44	2019-07-03 01:45:00	82.99	2019-07-03 01:34:00	40.68	2019-07-03 01:49:00	59.16	2019-07-03 01:33:00	55.5	2019-07-03 01:33:00	114.08	2019-07-03 01:34:00	86.79	2019-07-03 01:49:00	170.15
2019-07-03 01:54:00	81.41	2019-07-03 01:38:00	71.32	2019-07-03 01:50:00	85.85	2019-07-03 01:39:00	42.67	2019-07-03 01:54:00	59.94	2019-07-03 01:38:00	58.58	2019-07-03 01:38:00	123.85	2019-07-03 01:39:00	90.66	2019-07-03 01:54:00	169.15
2019-07-03 01:59:00	82.11	2019-07-03 01:43:00	77.08	2019-07-03 01:56:00	87.7	2019-07-03 01:44:00	45.06	2019-07-03 01:59:00	60.54	2019-07-03 01:43:00	61.74	2019-07-03 01:43:00	130.59	2019-07-03 01:44:00	94.84	2019-07-03 01:59:00	168.22
2019-07-03 02:04:00	82.6	2019-07-03 01:48:00	81.76	2019-07-03 02:01:00	88.9	2019-07-03 01:49:00	46.94	2019-07-03 02:04:00	61.23	2019-07-03 01:48:00	64.29	2019-07-03 01:48:00	133.85	2019-07-03 01:49:00	97.61	2019-07-03 02:04:00	167.62
2019-07-03 02:10:00	83	2019-07-03 01:53:00	85.14	2019-07-03 02:06:00	89.75	2019-07-03 01:54:00	48.34	2019-07-03 02:10:00	61.63	2019-07-03 01:53:00	65.99	2019-07-03 01:53:00	134.92	2019-07-03 01:54:00	98.88	2019-07-03 02:10:00	166.6
2019-07-03 02:15:00	81.3	2019-07-03 01:58:00	87.24	2019-07-03 02:11:00	90.05	2019-07-03 01:59:00	49.33	2019-07-03 02:15:00	59.93	2019-07-03 01:58:00	67.17	2019-07-03 01:58:00	134.79	2019-07-03 01:59:00	99.48	2019-07-03 02:15:00	162.82
2019-07-03 02:20:00	78.33	2019-07-03 02:03:00	88.92	2019-07-03 02:16:00	85.7	2019-07-03 02:04:00	50.12	2019-07-03 02:20:00	57.36	2019-07-03 02:03:00	68.05	2019-07-03 02:03:00	134.69	2019-07-03 02:04:00	99.85	2019-07-03 02:20:00	158.15
2019-07-03 02:25:00	75.96	2019-07-03 02:08:00	90.52	2019-07-03 02:21:00	77.54	2019-07-03 02:09:00	50.82	2019-07-03 02:25:00	55.08	2019-07-03 02:08:00	68.85	2019-07-03 02:08:00	134.76	2019-07-03 02:09:00	100.02	2019-07-03 02:25:00	154.59
2019-07-03 02:30:00	74.48	2019-07-03 02:13:00	88.02	2019-07-03 02:26:00	72.73	2019-07-03 02:14:00	48.73	2019-07-03 02:30:00	53.6	2019-07-03 02:13:00	67.15	2019-07-03 02:13:00	129.79	2019-07-03 02:14:00	96.95	2019-07-03 02:30:00	152.84
2019-07-03 02:35:00	75.18	2019-07-03 02:18:00	80.36	2019-07-03 02:31:00	70.17	2019-07-03 02:19:00	45.34	2019-07-03 02:35:00	54.1	2019-07-03 02:18:00	62.89	2019-07-03 02:18:00	120.12	2019-07-03 02:19:00	91.48	2019-07-03 02:35:00	157.22
2019-07-03 02:40:00	77.46	2019-07-03 02:23:00	72.6	2019-07-03 02:36:00	74.18	2019-07-03 02:24:00	42.36	2019-07-03 02:40:00	55.88	2019-07-03 02:23:00	58.36	2019-07-03 02:23:00	112.02	2019-07-03 02:24:00	86.44	2019-07-03 02:40:00	160.39
2019-07-03 02:45:00	79.35	2019-07-03 02:28:00	66.84	2019-07-03 02:41:00	79.94	2019-07-03 02:29:00	40.68	2019-07-03 02:45:00	57.47	2019-07-03 02:28:00	55.2	2019-07-03 02:28:00	108.18	2019-07-03 02:29:00	83.09	2019-07-03 02:45:00	160.47
2019-07-03 02:50:00	80.53	2019-07-03 02:33:00	66.74	2019-07-03 02:46:00	83.89	2019-07-03 02:34:00	41.08	2019-07-03 02:50:00	58.56	2019-07-03 02:33:00	55.3	2019-07-03 02:33:00	112.88	2019-07-03 02:34:00	83.89	2019-07-03 02:50:00	159.85
2019-07-03 02:55:00	81.41	2019-07-03 02:38:00	72.4	2019-07-03 02:51:00	86.35	2019-07-03 02:39:00	43.17	2019-07-03 02:55:00	59.34	2019-07-03 02:38:00	58.76	2019-07-03 02:38:00	121.85	2019-07-03 02:39:00	87.86	2019-07-03 02:55:00	158.75
2019-07-03 03:00:00	82.01	2019-07-03 02:43:00	78.18	2019-07-03 02:56:00	87.9	2019-07-03 02:44:00	45.65	2019-07-03 03:00:00	59.94	2019-07-03 02:43:00	61.74	2019-07-03 02:43:00	128.19	2019-07-03 02:44:00	92.01	2019-07-03 03:00:00	157.82
2019-07-03 03:05:00	82.4	2019-07-03 02:48:00	82.56	2019-07-03 03:01:00	88.9	2019-07-03 02:49:00	47.44	2019-07-03 03:05:00	60.43	2019-07-03 02:48:00	64.09	2019-07-03 02:48:00	130.85	2019-07-03 02:49:00	94.31	2019-07-03 03:05:00	156.82
2019-07-03 03:10:00	82.7	2019-07-03 02:53:00	85.84	2019-07-03 03:06:00	89.3	2019-07-03 02:54:00	48.53	2019-07-03 03:10:00	60.83	2019-07-03 02:53:00	65.67	2019-07-03 02:53:00	131.49	2019-07-03 02:54:00	95.48	2019-07-03 03:10:00	155.92
2019-07-03 03:15:00	81.8	2019-07-03 02:58:00	87.34	2019-07-03 03:11:00	89.8	2019-07-03 02:59:00	49.33	2019-07-03 03:15:00	59.63	2019-07-03 02:58:00	66.57	2019-07-03 02:58:00	131.09	2019-07-03 02:59:00	95.98	2019-07-03 03:15:00	153.12
2019-07-03 03:20:00	78.73	2019-07-03 03:03:00	88.42	2019-07-03 03:16:00	87.2	2019-07-03 03:04:00	49.93	2019-07-03 03:20:00	57.04	2019-07-03 03:03:00	67.45	2019-07-03 03:03:00	130.86	2019-07-03 03:04:00	96.05	2019-07-03 03:20:00	148.55
2019-07-03 03:25:00	76.45	2019-07-03 03:08:00	89.42	2019-07-03 03:21:00	79.69	2019-07-03 03:09:00	50.32	2019-07-03 03:25:00	55.07	2019-07-03 03:08:00	67.75	2019-07-03 03:08:00	130.46	2019-07-03 03:09:00	96.05	2019-07-03 03:25:00	145.07
2019-07-03 03:30:00	74.88	2019-07-03 03:13:00	88.22	2019-07-03 03:26:00	73.68	2019-07-03 03:14:00	49.33	2019-07-03 03:30:00	53.48	2019-07-03 03:13:00	67.15	2019-07-03 03:13:00	127.26	2019-07-03 03:14:00	94.25	2019-07-03 03:30:00	143.32
2019-07-03 03:35:00	74.48	2019-07-03 03:18:00	82.34	2019-07-03 03:31:00	70.37	2019-07-03 03:19:00	46.44	2019-07-03 03:35:00	53	2019-07-03 03:18:00	63.67	2019-07-03 03:18:00	120.12	2019-07-03 03:19:00	89.58	2019-07-03 03:35:00	144.64
2019-07-03 03:40:00	76.38	2019-07-03 03:23:00	74.48	2019-07-03 03:36:00	72.53	2019-07-03 03:24:00	43.65	2019-07-03 03:40:00	54.28	2019-07-03 03:23:00	59.04	2019-07-03 03:23:00	110.79	2019-07-03 03:24:00	84.64	2019-07-03 03:40:00	148.22
2019-07-03 03:45:00	78.35	2019-07-03 03:28:00	68.42	2019-07-03 03:41:00	78.38	2019-07-03 03:29:00	41.67	2019-07-03 03:45:00	55.77	2019-07-03 03:28:00	55.68	2019-07-03 03:28:00	106.35	2019-07-03 03:29:00	81.36	2019-07-03 03:45:00	149.29
2019-07-03 03:50:00	79.65	2019-07-03 03:33:00	65.34	2019-07-03 03:46:00	82.69	2019-07-03 03:34:00	40.98	2019-07-03 03:50:00	56.96	2019-07-03 03:33:00	54	2019-07-03 03:33:00	105.58	2019-07-03 03:34:00	79.79	2019-07-03 03:50:00	148.87
2019-07-03 03:55:00	80.63	2019-07-03 03:38:00	69.62	2019-07-03 03:51:00	85.45	2019-07-03 03:39:00	42.37	2019-07-03 03:55:00	57.66	2019-07-03 03:38:00	56.48	2019-07-03 03:38:00	114.35	2019-07-03 03:39:00	82.76	2019-07-03 03:55:00	147.95
2019-07-03 04:00:00	81.21	2019-07-03 03:43:00	76.08	2019-07-03 03:56:00	86.85	2019-07-03 03:44:00	44.76	2019-07-03 04:00:00	58.34	2019-07-03 03:43:00	59.84	2019-07-03 03:43:00	121.59	2019-07-03 03:44:00	87.24	2019-07-03 04:00:00	147.05
2019-07-03 04:05:00	81.61	2019-07-03 03:48:00	80.86	2019-07-03 04:01:00	87.75	2019-07-03 03:49:00	46.55	2019-07-03 04:05:00	58.74	2019-07-03 03:48:00	62.21	2019-07-03 03:48:00	125.45	2019-07-03 03:49:00	89.91	2019-07-03 04:05:00	146.22
2019-07-03 04:10:00	81.8	2019-07-03 03:53:00	83.76	2019-07-03 04:06:00	88.4	2019-07-03 03:54:00	47.74	2019-07-03 04:10:00	59.04	2019-07-03 03:53:00	63.99	2019-07-03 03:53:00	126.62	2019-07-03 03:54:00	91.18	2019-07-03 04:10:00	145.22
2019-07-03 04:15:00	82.2	2019-07-03 03:58:00	85.74	2019-07-03 04:11:00	89	2019-07-03 03:59:00	48.54	2019-07-03 04:15:00	59.23	2019-07-03 03:58:00	64.97	2019-07-03 03:58:00	126.29	2019-07-03 03:59:00	91.78	2019-07-03 04:15:00	144.52
2019-07-03 04:20:00	81.11	2019-07-03 04:03:00	86.94	2019-07-03 04:16:00	89.8	2019-07-03 04:04:00	49.13	2019-07-03 04:20:00	58.13	2019-07-03 04:03:00	65.67	2019-07-03 04:03:00	126.29	2019-07-03 04:04:00	91.88	2019-07-03 04:20:00	141.72
2019-07-03 04:25:00	78.93	2019-07-03 04:08:00	87.62	2019-07-03 04:21:00	85.85	2019-07-03 04:09:00	49.53	2019-07-03 04:25:00	56.16	2019-07-03 04:08:00	66.07	2019-07-03 04:08:00	125.39	2019-07-03 04:09:00	91.95	2019-07-03 04:25:00	138.95
2019-07-03 04:30:00	76.85	2019-07-03 04:13:00	88.32	2019-07-03 04:26:00	82.29	2019-07-03 04:14:00	50.03	2019-07-03 04:30:00	54.27	2019-07-03 04:13:00	66.25	2019-07-03 04:13:00	125.09	2019-07-03 04:14:00	91.95	2019-07-03 04:30:00	135.57
2019-07-03 04:35:00	75.08	2019-07-03 04:18:00	88.82	2019-07-03 04:31:00	75.48	2019-07-03 04:19:00	49.82	2019-07-03 04:35:00	52.68	2019-07-03 04:18:00	66.45	2019-07-03 04:18:00	124.09	2019-07-03 04:19:00	91.35	2019-07-03 04:35:00	132.92
2019-07-03 04:40:00	74.48	2019-07-03 04:23:00	82.24	2019-07-03 04:36:00	71.13	2019-07-03 04:24:00	46.84	2019-07-03 04:40:00	52	2019-07-03 04:23:00	62.59	2019-07-03 04:23:00	116.32	2019-07-03 04:24:00	87.08	2019-07-03 04:40:00	133.54
2019-07-03 04:45:00	76.28	2019-07-03 04:28:00	76.96	2019-07-03 04:41:00	73.33	2019-07-03 04:29:00	44.45	2019-07-03 04:45:00	53.38	2019-07-03 04:28:00	59.51	2019-07-03 04:28:00	110.35	2019-07-03 04:29:00	82.81	2019-07-03 04:45:00	137.82
2019-07-03 04:50:00	78.25	2019-07-03 04:33:00	70.5	2019-07-03 04:46:00	79.54	2019-07-03 04:34:00	42.47	2019-07-03 04:50:00	54.87	2019-07-03 04:33:00	55.76	2019-07-03 04:33:00	103.82	2019-07-03 04:34:00	79.26	2019-07-03 04:50:00	138.97
2019-07-03 04:55:00	79.53	2019-07-03 04:38:00	66.34	2019-07-03 04:51:00	83.49	2019-07-03 04:39:00	41.27	2019-07-03 04:55:00	55.86	2019-07-03 04:38:00	53.4	2019-07-03 04:38:00	101.58	2019-07-03 04:39:00	77.29	2019-07-03 04:55:00	138.87
2019-07-03 05:00:00	80.63	2019-07-03 04:43:00	70.32	2019-07-03 04:56:00	85.85	2019-07-03 04:44:00	42.67	2019-07-03 05:00:00	56.66	2019-07-03 04:43:00	55.88	2019-07-03 04:43:00	109.85	2019-07-03 04:44:00	79.86	2019-07-03 05:00:00	138.25
2019-07-03 05:05:00	81.11	2019-07-03 04:48:00	77.38	2019-07-03 05:01:00	87.05	2019-07-03 04:49:00	45.26	2019-07-03 05:05:00	57.14	2019-07-03 04:48:00	59.34	2019-07-03 04:48:00	117.99	2019-07-03 04:49:00	84.54	2019-07-03 05:05:00	137.75
2019-07-03 05:10:00	81.61	2019-07-03 04:53:00	81.56	2019-07-03 05:06:00	87.95	2019-07-03 04:54:00	46.95	2019-07-03 05:10:00	57.64	2019-07-03 04:53:00	61.71	2019-07-03 04:53:00	121.25	2019-07-03 04:54:00	86.91	2019-07-03 05:10:00	136.92
2019-07-03 05:15:00	82.1	2019-07-03 04:58:00	84.36	2019-07-03 05:11:00	89	2019-07-03 04:59:00	47.94	2019-07-03 05:15:00	57.83	2019-07-03 04:58:00	63.29	2019-07-03 04:58:00	122.02	2019-07-03 04:59:00	88.08	2019-07-03 05:15:00	136.22
2019-07-03 05:20:00	82.3	2019-07-03 05:03:00	86.14	2019-07-03 05:16:00	90.1	2019-07-03 05:04:00	48.63	2019-07-03 05:20:00	58.13	2019-07-03 05:03:00	64.17	2019-07-03 05:03:00	122.09	2019-07-03 05:04:00	88.58	2019-07-03 05:20:00	135.82
2019-07-03 05:25:00	81.7	2019-07-03 05:08:00	87.54	2019-07-03 05:21:00	90.9	2019-07-03 05:09:00	49.33	2019-07-03 05:25:00	57.43	2019-07-03 05:08:00	64.57	2019-07-03 05:08:00	121.29	2019-07-03 05:09:00	89.08	2019-07-03 05:25:00	133.82
2019-07-03 05:30:00	78.53	2019-07-03 05:13:00	88.44	2019-07-03 05:26:00	88.3	2019-07-03 05:14:00	49.73	2019-07-03 05:30:00	54.74	2019-07-03 05:13:00	64.97	2019-07-03 05:13:00	121.29	2019-07-03 05:14:00	89.25	2019-07-03 05:30:00	128.85
2019-07-03 05:35:00	76.06	2019-07-03 05:18:00	89.62	2019-07-03 05:31:00	79.54	2019-07-03 05:19:00	50.23	2019-07-03 05:35:00	52.57	2019-07-03 05:18:00	65.37	2019-07-03 05:18:00	120.66	2019-07-03 05:19:00	89.55	2019-07-03 05:35:00	124.79
2019-07-03 05:40:00	74.68	2019-07-03 05:23:00	89.32	2019-07-03 05:36:00	73.53	2019-07-03 05:24:00	49.92	2019-07-03 05:40:00	51.38	2019-07-03 05:23:00	65.05	2019-07-03 05:23:00	119.06	2019-07-03 05:24:00	88.75	2019-07-03 05:40:00	122.82
2019-07-03 05:45:00	74.68	2019-07-03 05:28:00	83.64	2019-07-03 05:41:00	71.07	2019-07-03 05:29:00	46.74	2019-07-03 05:45:00	51.2	2019-07-03 05:28:00	61.79	2019-07-03 05:28:00	111.72	2019-07-03 05:29:00	84.28	2019-07-03 05:45:00	124.62
2019-07-03 05:50:00	76.66	2019-07-03 05:33:00	74.98	2019-07-03 05:46:00	74.53	2019-07-03 05:34:00	43.86	2019-07-03 05:50:00	52.48	2019-07-03 05:33:00	56.94	2019-07-03 05:33:00	102.29	2019-07-03 05:34:00	79.44	2019-07-03 05:50:00	128.69
2019-07-03 05:55:00	78.45	2019-07-03 05:38:00	69.22	2019-07-03 05:51:00	79.74	2019-07-03 05:39:00	42.07	2019-07-03 05:55:00	54.17	2019-07-03 05:38:00	53.88	2019-07-03 05:38:00	98.35	2019-07-03 05:39:00	76.26	2019-07-03 05:55:00	131.87
2019-07-03 06:00:00	79.83	2019-07-03 05:43:00	67.24	2019-07-03 05:56:00	83.09	2019-07-03 05:44:00	41.47	2019-07-03 06:00:00	55.46	2019-07-03 05:43:00	52.8	2019-07-03 05:43:00	98.38	2019-07-03 05:44:00	75.29	2019-07-03 06:00:00	132.35
2019-07-03 06:05:00	80.63	2019-07-03 05:48:00	71.62	2019-07-03 06:01:00	84.99	2019-07-03 05:49:00	42.77	2019-07-03 06:05:00	56.24	2019-07-03 05:48:00	55.08	2019-07-03 05:48:00	105.75	2019-07-03 05:49:00	77.66	2019-07-03 06:05:00	132.35
2019-07-03 06:10:00	88.56	2019-07-03 05:53:00	77.38	2019-07-03 06:06:00	86.15	2019-07-03 05:54:00	44.76	2019-07-03 06:10:00	62.99	2019-07-03 05:53:00	58.14	2019-07-03 05:53:00	112.59	2019-07-03 05:54:00	81.04	2019-07-03 06:10:00	143.85
2019-07-03 06:15:00	93.3	2019-07-03 05:58:00	81.58	2019-07-03 06:11:00	98.71	2019-07-03 05:59:00	46.25	2019-07-03 06:15:00	67.95	2019-07-03 05:58:00	60.21	2019-07-03 05:58:00	115.65	2019-07-03 05:59:00	83.41	2019-07-03 06:15:00	148.73
2019-07-03 06:20:00	94.06	2019-07-03 06:03:00	84.46	2019-07-03 06:16:00	108.93	2019-07-03 06:04:00	47.34	2019-07-03 06:20:00	70.43	2019-07-03 06:03:00	61.61	2019-07-03 06:03:00	117.32	2019-07-03 06:04:00	85.21	2019-07-03 06:20:00	149.78
2019-07-03 06:25:00	93.36	2019-07-03 06:08:00	93.92	2019-07-03 06:21:00	108.88	2019-07-03 06:09:00	54.51	2019-07-03 06:25:00	70.83	2019-07-03 06:08:00	65.37	2019-07-03 06:08:00	125.19	2019-07-03 06:09:00	95.89	2019-07-03 06:25:00	150.38
2019-07-03 06:30:00	91.48	2019-07-03 06:13:00	119.48	2019-07-03 06:26:00	107.58	2019-07-03 06:14:00	69.15	2019-07-03 06:30:00	70.73	2019-07-03 06:13:00	77.04	2019-07-03 06:13:00	140.5	2019-07-03 06:14:00	109.59	2019-07-03 06:30:00	152.01
2019-07-03 06:35:00	88.31	2019-07-03 06:18:00	128.02	2019-07-03 06:31:00	99.67	2019-07-03 06:19:00	75.72	2019-07-03 06:35:00	70.35	2019-07-03 06:18:00	82.75	2019-07-03 06:18:00	144.51	2019-07-03 06:19:00	116.81	2019-07-03 06:35:00	155.66
2019-07-03 06:40:00	86.45	2019-07-03 06:23:00	127.52	2019-07-03 06:36:00	95.92	2019-07-03 06:24:00	74.73	2019-07-03 06:40:00	70.68	2019-07-03 06:23:00	81.47	2019-07-03 06:23:00	136.14	2019-07-03 06:24:00	118.43	2019-07-03 06:40:00	158.88
2019-07-03 06:45:00	86.46	2019-07-03 06:28:00	126.72	2019-07-03 06:41:00	93.62	2019-07-03 06:29:00	72.23	2019-07-03 06:45:00	71.08	2019-07-03 06:28:00	81.89	2019-07-03 06:28:00	133.17	2019-07-03 06:29:00	120.56	2019-07-03 06:45:00	160.18
2019-07-03 06:50:00	86.06	2019-07-03 06:33:00	122.24	2019-07-03 06:46:00	92.16	2019-07-03 06:34:00	65.95	2019-07-03 06:50:00	71.29	2019-07-03 06:33:00	80.84	2019-07-03 06:33:00	129.93	2019-07-03 06:34:00	123.99	2019-07-03 06:50:00	160.9
2019-07-03 06:55:00	85.96	2019-07-03 06:38:00	118.28	2019-07-03 06:51:00	90.91	2019-07-03 06:39:00	61.56	2019-07-03 06:55:00	70.2	2019-07-03 06:38:00	80.98	2019-07-03 06:38:00	128.47	2019-07-03 06:39:00	127.05	2019-07-03 06:55:00	160.03
2019-07-03 07:00:00	85.08	2019-07-03 06:43:00	116.18	2019-07-03 06:56:00	87.61	2019-07-03 06:44:00	59.98	2019-07-03 07:00:00	68.5	2019-07-03 06:43:00	81.58	2019-07-03 06:43:00	128.3	2019-07-03 06:44:00	129.85	2019-07-03 07:00:00	160.35
2019-07-03 07:05:00	83.98	2019-07-03 06:48:00	115	2019-07-03 07:01:00	85.35	2019-07-03 06:49:00	59.28	2019-07-03 07:05:00	66.82	2019-07-03 06:48:00	81.3	2019-07-03 06:48:00	128.4	2019-07-03 06:49:00	131.58	2019-07-03 07:05:00	160.87
2019-07-03 07:10:00	83.5	2019-07-03 06:53:00	114.3	2019-07-03 07:06:00	83.5	2019-07-03 06:54:00	56.78	2019-07-03 07:10:00	65.72	2019-07-03 06:53:00	80	2019-07-03 06:53:00	128.53	2019-07-03 06:54:00	131.01	2019-07-03 07:10:00	160.97
2019-07-03 07:15:00	83.2	2019-07-03 06:58:00	111.42	2019-07-03 07:11:00	82.1	2019-07-03 06:59:00	53.7	2019-07-03 07:15:00	65.22	2019-07-03 06:58:00	77.63	2019-07-03 06:58:00	126.53	2019-07-03 06:59:00	131.13	2019-07-03 07:15:00	161.47
2019-07-03 07:20:00	83	2019-07-03 07:03:00	109.42	2019-07-03 07:16:00	81.3	2019-07-03 07:04:00	52.01	2019-07-03 07:20:00	65.03	2019-07-03 07:03:00	75.53	2019-07-03 07:03:00	125.86	2019-07-03 07:04:00	131.06	2019-07-03 07:20:00	162
2019-07-03 07:25:00	83.4	2019-07-03 07:08:00	108.04	2019-07-03 07:21:00	81.15	2019-07-03 07:09:00	51.02	2019-07-03 07:25:00	65.33	2019-07-03 07:08:00	74.05	2019-07-03 07:08:00	125.56	2019-07-03 07:09:00	131.46	2019-07-03 07:25:00	163.4
2019-07-03 07:30:00	84.1	2019-07-03 07:13:00	107.26	2019-07-03 07:26:00	81.05	2019-07-03 07:14:00	50.42	2019-07-03 07:30:00	67.22	2019-07-03 07:13:00	73.25	2019-07-03 07:13:00	125.86	2019-07-03 07:14:00	131.59	2019-07-03 07:30:00	165.67
2019-07-03 07:35:00	85.78	2019-07-03 07:18:00	106.66	2019-07-03 07:31:00	82.9	2019-07-03 07:19:00	50.12	2019-07-03 07:35:00	69.7	2019-07-03 07:18:00	73.15	2019-07-03 07:18:00	125.96	2019-07-03 07:19:00	132.09	2019-07-03 07:35:00	166.95
2019-07-03 07:40:00	87.38	2019-07-03 07:23:00	106.56	2019-07-03 07:36:00	86.6	2019-07-03 07:24:00	50.42	2019-07-03 07:40:00	71.89	2019-07-03 07:23:00	73.25	2019-07-03 07:23:00	126.69	2019-07-03 07:24:00	132.49	2019-07-03 07:40:00	168.63
2019-07-03 07:45:00	88.86	2019-07-03 07:28:00	107.06	2019-07-03 07:41:00	90.71	2019-07-03 07:29:00	52.61	2019-07-03 07:45:00	73.29	2019-07-03 07:28:00	73.85	2019-07-03 07:28:00	127.89	2019-07-03 07:29:00	135.16	2019-07-03 07:45:00	169.1
2019-07-03 07:50:00	89.85	2019-07-03 07:33:00	108.74	2019-07-03 07:46:00	93.11	2019-07-03 07:34:00	56	2019-07-03 07:50:00	74.18	2019-07-03 07:33:00	75.25	2019-07-03 07:33:00	131.26	2019-07-03 07:34:00	137.13	2019-07-03 07:50:00	170.1
2019-07-03 07:55:00	90.35	2019-07-03 07:38:00	111.64	2019-07-03 07:51:00	94.46	2019-07-03 07:39:00	58.79	2019-07-03 07:55:00	74.87	2019-07-03 07:38:00	77.33	2019-07-03 07:38:00	133.46	2019-07-03 07:39:00	138.51	2019-07-03 07:55:00	169.98
2019-07-03 08:00:00	90.35	2019-07-03 07:43:00	114.42	2019-07-03 07:56:00	95.76	2019-07-03 07:44:00	60.88	2019-07-03 08:00:00	74.98	2019-07-03 07:43:00	79.2	2019-07-03 07:43:00	135.33	2019-07-03 07:44:00	139.38	2019-07-03 08:00:00	169.78
2019-07-03 08:05:00	89.85	2019-07-03 07:48:00	116.92	2019-07-03 08:01:00	95.46	2019-07-03 07:49:00	63.07	2019-07-03 08:05:00	75.08	2019-07-03 07:48:00	80.9	2019-07-03 07:48:00	136.2	2019-07-03 07:49:00	140.28	2019-07-03 08:05:00	169.48
2019-07-03 08:10:00	89.95	2019-07-03 07:53:00	118.9	2019-07-03 08:06:00	95.66	2019-07-03 07:54:00	64.17	2019-07-03 08:10:00	75.18	2019-07-03 07:53:00	82.38	2019-07-03 07:53:00	137	2019-07-03 07:54:00	141.08	2019-07-03 08:10:00	169.48
2019-07-03 08:15:00	89.95	2019-07-03 07:58:00	120.2	2019-07-03 08:11:00	94.86	2019-07-03 07:59:00	64.57	2019-07-03 08:15:00	75.48	2019-07-03 07:58:00	83.08	2019-07-03 07:58:00	136.9	2019-07-03 07:59:00	141.68	2019-07-03 08:15:00	169.68
2019-07-03 08:20:00	90.05	2019-07-03 08:03:00	119.9	2019-07-03 08:16:00	94.06	2019-07-03 08:04:00	64.07	2019-07-03 08:20:00	75.08	2019-07-03 08:03:00	83.28	2019-07-03 08:03:00	136.3	2019-07-03 08:04:00	141.65	2019-07-03 08:20:00	168.58
2019-07-03 08:25:00	90.65	2019-07-03 08:08:00	119.5	2019-07-03 08:21:00	93.66	2019-07-03 08:09:00	64.07	2019-07-03 08:25:00	75.58	2019-07-03 08:08:00	83.08	2019-07-03 08:08:00	135.6	2019-07-03 08:09:00	141.55	2019-07-03 08:25:00	169.48
2019-07-03 08:30:00	89.65	2019-07-03 08:13:00	120.18	2019-07-03 08:26:00	92.86	2019-07-03 08:14:00	64.27	2019-07-03 08:30:00	74.49	2019-07-03 08:13:00	83.58	2019-07-03 08:13:00	135.9	2019-07-03 08:14:00	141.95	2019-07-03 08:30:00	167.6
2019-07-03 08:35:00	88.66	2019-07-03 08:18:00	121.1	2019-07-03 08:31:00	89.31	2019-07-03 08:19:00	61.58	2019-07-03 08:35:00	74.3	2019-07-03 08:18:00	83.88	2019-07-03 08:18:00	134.9	2019-07-03 08:19:00	140.38	2019-07-03 08:35:00	166.93
2019-07-03 08:40:00	87.98	2019-07-03 08:23:00	121.78	2019-07-03 08:37:00	87.55	2019-07-03 08:24:00	63.87	2019-07-03 08:40:00	74.9	2019-07-03 08:23:00	84.88	2019-07-03 08:23:00	136.67	2019-07-03 08:24:00	142.65	2019-07-03 08:40:00	167.43
2019-07-03 08:45:00	88.98	2019-07-03 08:28:00	122.28	2019-07-03 08:42:00	86.35	2019-07-03 08:29:00	59.98	2019-07-03 08:45:00	76.6	2019-07-03 08:28:00	85.08	2019-07-03 08:28:00	134.5	2019-07-03 08:29:00	139.58	2019-07-03 08:45:00	168.35
2019-07-03 08:50:00	88.58	2019-07-03 08:33:00	120.6	2019-07-03 08:47:00	87.15	2019-07-03 08:34:00	57.29	2019-07-03 08:50:00	77.1	2019-07-03 08:33:00	84.5	2019-07-03 08:33:00	132.8	2019-07-03 08:34:00	138.81	2019-07-03 08:50:00	168.15
2019-07-03 08:55:00	97.21	2019-07-03 08:38:00	120.5	2019-07-03 08:52:00	87.15	2019-07-03 08:39:00	55.81	2019-07-03 08:55:00	81.78	2019-07-03 08:38:00	85.1	2019-07-03 08:38:00	132.93	2019-07-03 08:39:00	139.13	2019-07-03 08:55:00	173
2019-07-03 09:00:00	103.75	2019-07-03 08:43:00	122.12	2019-07-03 08:57:00	94.26	2019-07-03 08:44:00	56.31	2019-07-03 09:00:00	85.95	2019-07-03 08:43:00	86.3	2019-07-03 08:43:00	134.33	2019-07-03 08:44:00	141.26	2019-07-03 09:00:00	174.83
2019-07-03 09:05:00	108.1	2019-07-03 08:48:00	123.6	2019-07-03 09:02:00	100.52	2019-07-03 08:49:00	56.41	2019-07-03 09:05:00	90.24	2019-07-03 08:48:00	87.8	2019-07-03 08:48:00	135	2019-07-03 08:49:00	142.76	2019-07-03 09:05:00	175.18
2019-07-03 09:10:00	111.06	2019-07-03 08:53:00	127.4	2019-07-03 09:07:00	104.23	2019-07-03 08:54:00	60	2019-07-03 09:10:00	98.89	2019-07-03 08:53:00	89.7	2019-07-03 08:53:00	145.27	2019-07-03 08:54:00	148.63	2019-07-03 09:10:00	176.44
2019-07-03 09:15:00	98.53	2019-07-03 08:58:00	132.96	2019-07-03 09:12:00	108.08	2019-07-03 08:59:00	65.18	2019-07-03 09:15:00	95.6	2019-07-03 08:58:00	94.26	2019-07-03 08:58:00	154.61	2019-07-03 08:59:00	151.85	2019-07-03 09:15:00	173.76
2019-07-03 09:20:00	104.41	2019-07-03 09:03:00	143.5	2019-07-03 09:17:00	107.18	2019-07-03 09:04:00	70.16	2019-07-03 09:20:00	109.91	2019-07-03 09:03:00	98.51	2019-07-03 09:03:00	143.41	2019-07-03 09:04:00	154.62	2019-07-03 09:20:00	177.19
2019-07-03 09:25:00	105.6	2019-07-03 09:08:00	141.4	2019-07-03 09:22:00	111.29	2019-07-03 09:09:00	73.05	2019-07-03 09:25:00	110.39	2019-07-03 09:08:00	101.49	2019-07-03 09:08:00	140.11	2019-07-03 09:09:00	155.69	2019-07-03 09:25:00	175.77
2019-07-03 09:30:00	102.41	2019-07-03 09:13:00	147.16	2019-07-03 09:27:00	112.69	2019-07-03 09:14:00	73.75	2019-07-03 09:30:00	103.55	2019-07-03 09:13:00	103.47	2019-07-03 09:13:00	140.38	2019-07-03 09:14:00	154.36	2019-07-03 09:30:00	173.89
2019-07-03 09:35:00	103.11	2019-07-03 09:18:00	154.13	2019-07-03 09:32:00	111.29	2019-07-03 09:19:00	77.15	2019-07-03 09:35:00	111.53	2019-07-03 09:18:00	105.25	2019-07-03 09:18:00	143.98	2019-07-03 09:19:00	157.86	2019-07-03 09:35:00	180.74
2019-07-03 09:40:00	109.56	2019-07-03 09:23:00	160.37	2019-07-03 09:37:00	112.99	2019-07-03 09:24:00	79.44	2019-07-03 09:40:00	120.57	2019-07-03 09:23:00	109.03	2019-07-03 09:23:00	151.11	2019-07-03 09:24:00	159.31	2019-07-03 09:40:00	186.42
2019-07-03 09:45:00	112.85	2019-07-03 09:28:00	159.57	2019-07-03 09:42:00	116.8	2019-07-03 09:29:00	80.04	2019-07-03 09:45:00	125.13	2019-07-03 09:28:00	109.6	2019-07-03 09:28:00	147.98	2019-07-03 09:29:00	158.61	2019-07-03 09:45:00	187.13
2019-07-03 09:50:00	113.63	2019-07-03 09:33:00	149.41	2019-07-03 09:47:00	121.05	2019-07-03 09:34:00	77.84	2019-07-03 09:50:00	122.14	2019-07-03 09:33:00	109.7	2019-07-03 09:33:00	139.41	2019-07-03 09:34:00	156.51	2019-07-03 09:50:00	181.93
2019-07-03 09:55:00	117.11	2019-07-03 09:38:00	162.65	2019-07-03 09:52:00	122.41	2019-07-03 09:39:00	82.63	2019-07-03 09:55:00	128.01	2019-07-03 09:38:00	120.62	2019-07-03 09:38:00	146.98	2019-07-03 09:39:00	163.35	2019-07-03 09:55:00	184.66
2019-07-03 10:00:00	106.26	2019-07-03 09:43:00	160.75	2019-07-03 09:57:00	123.26	2019-07-03 09:44:00	86.71	2019-07-03 10:00:00	107.63	2019-07-03 09:43:00	127.43	2019-07-03 09:43:00	147.95	2019-07-03 09:44:00	170.7	2019-07-03 10:00:00	169.42
2019-07-03 10:05:00	100.8	2019-07-03 09:48:00	161.45	2019-07-03 10:02:00	116.15	2019-07-03 09:49:00	91.2	2019-07-03 10:05:00	101.19	2019-07-03 09:48:00	133.74	2019-07-03 09:48:00	149.59	2019-07-03 09:49:00	172.76	2019-07-03 10:05:00	166.64
2019-07-03 10:11:00	98.13	2019-07-03 09:53:00	172.27	2019-07-03 10:07:00	111.9	2019-07-03 09:54:00	93.39	2019-07-03 10:11:00	97.3	2019-07-03 09:53:00	134.04	2019-07-03 09:53:00	148.29	2019-07-03 09:54:00	168.36	2019-07-03 10:11:00	166.47
2019-07-03 10:16:00	98.43	2019-07-03 09:58:00	163.87	2019-07-03 10:12:00	108.15	2019-07-03 09:59:00	90.59	2019-07-03 10:16:00	95	2019-07-03 09:58:00	124.48	2019-07-03 09:58:00	143.09	2019-07-03 09:59:00	154.03	2019-07-03 10:16:00	167.89
2019-07-03 10:21:00	125.54	2019-07-03 10:03:00	148.67	2019-07-03 10:17:00	111.25	2019-07-03 10:04:00	81.51	2019-07-03 10:21:00	104.33	2019-07-03 10:03:00	108.14	2019-07-03 10:03:00	135.65	2019-07-03 10:04:00	150.45	2019-07-03 10:21:00	186.22
2019-07-03 10:26:00	103.66	2019-07-03 10:08:00	143.13	2019-07-03 10:22:00	125.62	2019-07-03 10:09:00	76.82	2019-07-03 10:26:00	100.16	2019-07-03 10:08:00	102.4	2019-07-03 10:08:00	133.01	2019-07-03 10:09:00	149.31	2019-07-03 10:26:00	173.29
2019-07-03 10:31:00	96.91	2019-07-03 10:13:00	140.24	2019-07-03 10:27:00	110.35	2019-07-03 10:14:00	74.73	2019-07-03 10:31:00	95.69	2019-07-03 10:13:00	99.73	2019-07-03 10:13:00	132.74	2019-07-03 10:14:00	149.01	2019-07-03 10:31:00	168.47
2019-07-03 10:36:00	95.63	2019-07-03 10:18:00	151.81	2019-07-03 10:32:00	105.75	2019-07-03 10:19:00	89.6	2019-07-03 10:36:00	93.1	2019-07-03 10:18:00	112.32	2019-07-03 10:18:00	155.82	2019-07-03 10:19:00	156.41	2019-07-03 10:36:00	168.01
2019-07-03 10:41:00	100.71	2019-07-03 10:23:00	162.93	2019-07-03 10:37:00	103.35	2019-07-03 10:24:00	87.1	2019-07-03 10:41:00	94.2	2019-07-03 10:23:00	112.02	2019-07-03 10:23:00	149.06	2019-07-03 10:24:00	157.85	2019-07-03 10:41:00	172.51
2019-07-03 10:46:00	126.14	2019-07-03 10:28:00	148.13	2019-07-03 10:42:00	107.45	2019-07-03 10:29:00	77.03	2019-07-03 10:46:00	104.95	2019-07-03 10:28:00	105.3	2019-07-03 10:28:00	127.18	2019-07-03 10:29:00	152.21	2019-07-03 10:46:00	185.15
2019-07-03 10:51:00	133.76	2019-07-03 10:33:00	142.94	2019-07-03 10:47:00	113.95	2019-07-03 10:34:00	73.84	2019-07-03 10:51:00	111.63	2019-07-03 10:33:00	101.93	2019-07-03 10:33:00	127.04	2019-07-03 10:34:00	151.23	2019-07-03 10:51:00	186.2
2019-07-03 10:56:00	134.23	2019-07-03 10:38:00	141.06	2019-07-03 10:52:00	113.45	2019-07-03 10:39:00	74.14	2019-07-03 10:56:00	116.61	2019-07-03 10:38:00	100.03	2019-07-03 10:38:00	127.68	2019-07-03 10:39:00	150.73	2019-07-03 10:56:00	180.92
2019-07-03 11:01:00	106.89	2019-07-03 10:43:00	160.09	2019-07-03 10:57:00	116.05	2019-07-03 10:44:00	108.75	2019-07-03 11:01:00	109.03	2019-07-03 10:43:00	122.87	2019-07-03 10:43:00	154.89	2019-07-03 10:44:00	160.08	2019-07-03 11:01:00	175.07
2019-07-03 11:06:00	108.41	2019-07-03 10:48:00	174.37	2019-07-03 11:02:00	114.45	2019-07-03 10:49:00	111.72	2019-07-03 11:06:00	110.02	2019-07-03 10:48:00	136.04	2019-07-03 10:48:00	144.89	2019-07-03 10:49:00	164.02	2019-07-03 11:06:00	185.62
2019-07-03 11:11:00	111.38	2019-07-03 10:53:00	172.75	2019-07-03 11:07:00	117.45	2019-07-03 10:54:00	112.21	2019-07-03 11:11:00	111.31	2019-07-03 10:53:00	138.59	2019-07-03 10:53:00	168.96	2019-07-03 10:54:00	166.26	2019-07-03 11:11:00	179.82
2019-07-03 11:16:00	107.73	2019-07-03 10:58:00	167.59	2019-07-03 11:12:00	118.81	2019-07-03 10:59:00	89.27	2019-07-03 11:16:00	106.55	2019-07-03 10:58:00	132.14	2019-07-03 10:58:00	150.83	2019-07-03 10:59:00	163.19	2019-07-03 11:16:00	177.97
2019-07-03 11:21:00	102.86	2019-07-03 11:03:00	159.25	2019-07-03 11:17:00	118.61	2019-07-03 11:04:00	84.4	2019-07-03 11:21:00	104.46	2019-07-03 11:03:00	118.09	2019-07-03 11:03:00	128.55	2019-07-03 11:04:00	159.92	2019-07-03 11:21:00	175.19
2019-07-03 11:26:00	103.75	2019-07-03 11:08:00	173.89	2019-07-03 11:22:00	117.51	2019-07-03 11:09:00	108.73	2019-07-03 11:26:00	105.06	2019-07-03 11:08:00	121.57	2019-07-03 11:08:00	156.36	2019-07-03 11:09:00	169.33	2019-07-03 11:26:00	175.99
2019-07-03 11:31:00	101.28	2019-07-03 11:13:00	160.03	2019-07-03 11:27:00	117.61	2019-07-03 11:14:00	84.09	2019-07-03 11:31:00	103.16	2019-07-03 11:13:00	114.14	2019-07-03 11:13:00	127.52	2019-07-03 11:14:00	159.89	2019-07-03 11:31:00	174.92
2019-07-03 11:36:00	114.51	2019-07-03 11:18:00	160.05	2019-07-03 11:32:00	114.85	2019-07-03 11:19:00	83.99	2019-07-03 11:36:00	111.03	2019-07-03 11:18:00	114.64	2019-07-03 11:18:00	129.69	2019-07-03 11:19:00	160.22	2019-07-03 11:36:00	180.09
2019-07-03 11:41:00	115.79	2019-07-03 11:23:00	160.97	2019-07-03 11:37:00	125.52	2019-07-03 11:24:00	84.29	2019-07-03 11:41:00	127.54	2019-07-03 11:23:00	112.96	2019-07-03 11:23:00	136.72	2019-07-03 11:24:00	162.02	2019-07-03 11:41:00	187.67
2019-07-03 11:46:00	113.81	2019-07-03 11:28:00	154.29	2019-07-03 11:42:00	123.32	2019-07-03 11:29:00	79.6	2019-07-03 11:46:00	119.77	2019-07-03 11:28:00	111.46	2019-07-03 11:28:00	126.95	2019-07-03 11:29:00	160.15	2019-07-03 11:46:00	178.67
2019-07-03 11:51:00	106.96	2019-07-03 11:33:00	153.41	2019-07-03 11:47:00	116.26	2019-07-03 11:34:00	79.91	2019-07-03 11:51:00	108.85	2019-07-03 11:33:00	110.36	2019-07-03 11:33:00	126.08	2019-07-03 11:34:00	160.15	2019-07-03 11:51:00	173.77
2019-07-03 11:56:00	106.16	2019-07-03 11:38:00	174.71	2019-07-03 11:52:00	112.41	2019-07-03 11:39:00	97.77	2019-07-03 11:56:00	109.13	2019-07-03 11:38:00	125.95	2019-07-03 11:38:00	134.05	2019-07-03 11:39:00	179.15	2019-07-03 11:56:00	176.49
2019-07-03 12:01:00	113.53	2019-07-03 11:43:00	177.23	2019-07-03 11:57:00	112.91	2019-07-03 11:44:00	110.73	2019-07-03 12:01:00	127.34	2019-07-03 11:43:00	122.27	2019-07-03 11:43:00	138.02	2019-07-03 11:44:00	180.15	2019-07-03 12:01:00	190.25
2019-07-03 12:06:00	118.59	2019-07-03 11:48:00	159.33	2019-07-03 12:02:00	116.81	2019-07-03 11:49:00	89.68	2019-07-03 12:06:00	130.83	2019-07-03 11:48:00	115.94	2019-07-03 11:48:00	133.32	2019-07-03 11:49:00	156.33	2019-07-03 12:06:00	189.1
2019-07-03 12:11:00	117.71	2019-07-03 11:53:00	155.29	2019-07-03 12:07:00	118.06	2019-07-03 11:54:00	82.5	2019-07-03 12:11:00	122.09	2019-07-03 11:53:00	110.76	2019-07-03 11:53:00	131.15	2019-07-03 11:54:00	154.02	2019-07-03 12:11:00	177.27
2019-07-03 12:16:00	112.35	2019-07-03 11:58:00	154.59	2019-07-03 12:12:00	118.01	2019-07-03 11:59:00	91.68	2019-07-03 12:16:00	114.35	2019-07-03 11:58:00	109.46	2019-07-03 11:58:00	132.85	2019-07-03 11:59:00	163.66	2019-07-03 12:16:00	173.57
2019-07-03 12:21:00	109.76	2019-07-03 12:03:00	160.29	2019-07-03 12:17:00	115.71	2019-07-03 12:04:00	102.15	2019-07-03 12:21:00	112.56	2019-07-03 12:03:00	113.94	2019-07-03 12:03:00	138.12	2019-07-03 12:04:00	169.4	2019-07-03 12:21:00	174.09
2019-07-03 12:26:00	113.13	2019-07-03 12:08:00	165.55	2019-07-03 12:22:00	118.26	2019-07-03 12:09:00	111.92	2019-07-03 12:26:00	115.75	2019-07-03 12:08:00	118.42	2019-07-03 12:08:00	141.59	2019-07-03 12:09:00	177.6	2019-07-03 12:26:00	179.67
2019-07-03 12:31:00	110.95	2019-07-03 12:13:00	161.37	2019-07-03 12:27:00	121.66	2019-07-03 12:14:00	90.98	2019-07-03 12:31:00	114.35	2019-07-03 12:13:00	116.34	2019-07-03 12:13:00	135.22	2019-07-03 12:14:00	158.53	2019-07-03 12:31:00	177.67
2019-07-03 12:36:00	115.53	2019-07-03 12:18:00	157.99	2019-07-03 12:32:00	119.96	2019-07-03 12:19:00	85.8	2019-07-03 12:36:00	119.43	2019-07-03 12:18:00	112.96	2019-07-03 12:18:00	132.85	2019-07-03 12:19:00	157.29	2019-07-03 12:36:00	181.55
2019-07-03 12:41:00	111.75	2019-07-03 12:23:00	157.99	2019-07-03 12:37:00	121.32	2019-07-03 12:24:00	86.9	2019-07-03 12:41:00	115.25	2019-07-03 12:23:00	113.64	2019-07-03 12:23:00	135.05	2019-07-03 12:24:00	160.12	2019-07-03 12:41:00	178.77
2019-07-03 12:46:00	110.36	2019-07-03 12:28:00	162.47	2019-07-03 12:42:00	118.06	2019-07-03 12:29:00	90.38	2019-07-03 12:46:00	114.65	2019-07-03 12:28:00	116.74	2019-07-03 12:28:00	136.62	2019-07-03 12:29:00	163.23	2019-07-03 12:46:00	177.09
2019-07-03 12:51:00	110.26	2019-07-03 12:33:00	163.29	2019-07-03 12:47:00	118.16	2019-07-03 12:34:00	93.38	2019-07-03 12:51:00	114.75	2019-07-03 12:33:00	118.44	2019-07-03 12:33:00	137.62	2019-07-03 12:34:00	164.66	2019-07-03 12:51:00	177.39
2019-07-03 12:56:00	112.66	2019-07-03 12:38:00	163.57	2019-07-03 12:52:00	117.76	2019-07-03 12:39:00	89.48	2019-07-03 12:56:00	117.65	2019-07-03 12:38:00	118.54	2019-07-03 12:38:00	136.42	2019-07-03 12:39:00	160.99	2019-07-03 12:56:00	179.29
2019-07-03 13:01:00	117.93	2019-07-03 12:43:00	161.87	2019-07-03 12:57:00	120.86	2019-07-03 12:44:00	87.39	2019-07-03 13:01:00	122.53	2019-07-03 12:43:00	116.74	2019-07-03 12:43:00	134.82	2019-07-03 12:44:00	160.02	2019-07-03 13:01:00	182.85
2019-07-03 13:06:00	118.53	2019-07-03 12:48:00	161.69	2019-07-03 13:02:00	122.82	2019-07-03 12:49:00	86.69	2019-07-03 13:06:00	123.23	2019-07-03 12:48:00	116.56	2019-07-03 12:48:00	134.62	2019-07-03 12:49:00	161.02	2019-07-03 13:06:00	182.45
2019-07-03 13:11:00	119.43	2019-07-03 12:53:00	162.49	2019-07-03 13:07:00	122.12	2019-07-03 12:54:00	86.59	2019-07-03 13:11:00	124.23	2019-07-03 12:53:00	116.96	2019-07-03 12:53:00	133.75	2019-07-03 12:54:00	160.99	2019-07-03 13:11:00	182.07
2019-07-03 13:16:00	123.81	2019-07-03 12:58:00	166.27	2019-07-03 13:12:00	120.02	2019-07-03 12:59:00	92.39	2019-07-03 13:16:00	128.12	2019-07-03 12:58:00	121.14	2019-07-03 12:58:00	138.52	2019-07-03 12:59:00	165.79	2019-07-03 13:16:00	185.42
2019-07-03 13:21:00	121.61	2019-07-03 13:03:00	169.25	2019-07-03 13:17:00	121.82	2019-07-03 13:04:00	94.38	2019-07-03 13:21:00	125.53	2019-07-03 13:03:00	123.32	2019-07-03 13:03:00	137.49	2019-07-03 13:04:00	166.36	2019-07-03 13:21:00	182.12
2019-07-03 13:26:00	116.15	2019-07-03 13:08:00	169.45	2019-07-03 13:22:00	118.12	2019-07-03 13:09:00	94.58	2019-07-03 13:26:00	120.15	2019-07-03 13:08:00	123.82	2019-07-03 13:08:00	136.69	2019-07-03 13:09:00	166.56	2019-07-03 13:26:00	180.37
2019-07-03 13:31:00	118.33	2019-07-03 13:13:00	169.75	2019-07-03 13:27:00	115.56	2019-07-03 13:14:00	95.48	2019-07-03 13:31:00	121.52	2019-07-03 13:13:00	123.64	2019-07-03 13:13:00	135.42	2019-07-03 13:14:00	168.56	2019-07-03 13:31:00	182.45
2019-07-03 13:36:00	117.53	2019-07-03 13:18:00	172.43	2019-07-03 13:32:00	118.62	2019-07-03 13:19:00	98.77	2019-07-03 13:36:00	122.23	2019-07-03 13:18:00	127.12	2019-07-03 13:18:00	139.89	2019-07-03 13:19:00	168.73	2019-07-03 13:36:00	181.27
2019-07-03 13:41:00	121.71	2019-07-03 13:23:00	166.35	2019-07-03 13:37:00	119.92	2019-07-03 13:24:00	92.38	2019-07-03 13:41:00	126.63	2019-07-03 13:23:00	121.82	2019-07-03 13:23:00	132.12	2019-07-03 13:24:00	163.69	2019-07-03 13:41:00	184.15
2019-07-03 13:46:00	125.89	2019-07-03 13:28:00	163.77	2019-07-03 13:42:00	123.82	2019-07-03 13:29:00	91.78	2019-07-03 13:46:00	131.52	2019-07-03 13:28:00	118.44	2019-07-03 13:28:00	132.82	2019-07-03 13:29:00	164.39	2019-07-03 13:46:00	186.02
2019-07-03 13:51:00	126.99	2019-07-03 13:33:00	167.35	2019-07-03 13:47:00	124.67	2019-07-03 13:34:00	94.08	2019-07-03 13:51:00	132.91	2019-07-03 13:33:00	119.42	2019-07-03 13:33:00	136.42	2019-07-03 13:34:00	166.19	2019-07-03 13:51:00	185.5
2019-07-03 13:56:00	127.29	2019-07-03 13:38:00	170.27	2019-07-03 13:52:00	125.07	2019-07-03 13:39:00	93.58	2019-07-03 13:56:00	133.91	2019-07-03 13:38:00	121.14	2019-07-03 13:38:00	135.72	2019-07-03 13:39:00	166.29	2019-07-03 13:56:00	184.9
2019-07-03 14:01:00	128.39	2019-07-03 13:43:00	173.45	2019-07-03 13:57:00	126.23	2019-07-03 13:43:00	99.17	2019-07-03 14:01:00	134.91	2019-07-03 13:43:00	125.32	2019-07-03 13:43:00	140.19	2019-07-03 13:43:00	171.53	2019-07-03 14:01:00	184.2
2019-07-03 14:06:00	127.89	2019-07-03 13:48:00	174.63	2019-07-03 14:02:00	125.43	2019-07-03 13:48:00	102.46	2019-07-03 14:06:00	134.61	2019-07-03 13:48:00	128.79	2019-07-03 13:48:00	141.05	2019-07-03 13:48:00	171.63	2019-07-03 14:06:00	182.82
2019-07-03 14:11:00	128.21	2019-07-03 13:53:00	173.91	2019-07-03 14:07:00	121.87	2019-07-03 13:53:00	101.56	2019-07-03 14:11:00	134.52	2019-07-03 13:53:00	130.29	2019-07-03 13:53:00	140.05	2019-07-03 13:53:00	170.5	2019-07-03 14:11:00	182.22
2019-07-03 14:16:00	132.68	2019-07-03 13:58:00	174.51	2019-07-03 14:12:00	120.97	2019-07-03 13:58:00	102.86	2019-07-03 14:16:00	138.69	2019-07-03 13:58:00	130.77	2019-07-03 13:58:00	140.15	2019-07-03 13:58:00	170.73	2019-07-03 14:16:00	184.9
2019-07-03 14:21:00	130.99	2019-07-03 14:03:00	174.41	2019-07-03 14:17:00	124.33	2019-07-03 14:03:00	101.86	2019-07-03 14:21:00	138.11	2019-07-03 14:03:00	130.69	2019-07-03 14:03:00	138.72	2019-07-03 14:03:00	170.33	2019-07-03 14:21:00	184.12
2019-07-03 14:26:00	129.68	2019-07-03 14:08:00	173.81	2019-07-03 14:22:00	123.03	2019-07-03 14:08:00	100.36	2019-07-03 14:26:00	135.79	2019-07-03 14:08:00	128.89	2019-07-03 14:08:00	135.75	2019-07-03 14:08:00	169.73	2019-07-03 14:26:00	184.6
2019-07-03 14:31:00	131.58	2019-07-03 14:13:00	174.33	2019-07-03 14:27:00	121.37	2019-07-03 14:13:00	103.86	2019-07-03 14:31:00	135.89	2019-07-03 14:13:00	129.49	2019-07-03 14:13:00	137.45	2019-07-03 14:13:00	172.23	2019-07-03 14:31:00	186.4
2019-07-03 14:36:00	132.78	2019-07-03 14:18:00	175.61	2019-07-03 14:32:00	124.43	2019-07-03 14:18:00	107.05	2019-07-03 14:36:00	138.49	2019-07-03 14:18:00	132.37	2019-07-03 14:18:00	139.92	2019-07-03 14:18:00	171.7	2019-07-03 14:36:00	185.9
2019-07-03 14:41:00	133.48	2019-07-03 14:23:00	174.51	2019-07-03 14:37:00	126.23	2019-07-03 14:23:00	107.55	2019-07-03 14:41:00	140.79	2019-07-03 14:23:00	131.87	2019-07-03 14:23:00	138.92	2019-07-03 14:23:00	173.28	2019-07-03 14:41:00	184.4
2019-07-03 14:46:00	136.58	2019-07-03 14:28:00	174.11	2019-07-03 14:42:00	127.28	2019-07-03 14:28:00	103.15	2019-07-03 14:46:00	145.28	2019-07-03 14:28:00	128.27	2019-07-03 14:28:00	136.55	2019-07-03 14:28:00	170.6	2019-07-03 14:46:00	185.5
2019-07-03 14:51:00	139.34	2019-07-03 14:33:00	177.99	2019-07-03 14:47:00	128.64	2019-07-03 14:33:00	106.65	2019-07-03 14:51:00	147.05	2019-07-03 14:33:00	130.35	2019-07-03 14:33:00	141.82	2019-07-03 14:33:00	173.98	2019-07-03 14:51:00	187.15
2019-07-03 14:56:00	138.34	2019-07-03 14:38:00	177.49	2019-07-03 14:52:00	126.84	2019-07-03 14:38:00	105.95	2019-07-03 14:56:00	145.17	2019-07-03 14:38:00	132.87	2019-07-03 14:38:00	141.12	2019-07-03 14:38:00	172.2	2019-07-03 14:56:00	184.57
2019-07-03 15:01:00	132.79	2019-07-03 14:43:00	176.99	2019-07-03 14:57:00	122.14	2019-07-03 14:43:00	106.75	2019-07-03 15:01:00	137.89	2019-07-03 14:43:00	135.77	2019-07-03 14:43:00	144.86	2019-07-03 14:43:00	173	2019-07-03 15:01:00	180.92
2019-07-03 15:06:00	132.69	2019-07-03 14:47:00	178.17	2019-07-03 15:02:00	114.53	2019-07-03 14:48:00	111.74	2019-07-03 15:06:00	137.51	2019-07-03 14:47:00	140.9	2019-07-03 14:47:00	148.7	2019-07-03 14:48:00	174.88	2019-07-03 15:06:00	180.92
2019-07-03 15:11:00	131.69	2019-07-03 14:52:00	179.01	2019-07-03 15:07:00	115.43	2019-07-03 14:53:00	114.33	2019-07-03 15:11:00	136.21	2019-07-03 14:52:00	144.06	2019-07-03 14:52:00	141.5	2019-07-03 14:53:00	174.15	2019-07-03 15:11:00	179.65
2019-07-03 15:16:00	132.51	2019-07-03 14:57:00	170.83	2019-07-03 15:12:00	114.27	2019-07-03 14:58:00	107.44	2019-07-03 15:16:00	138.12	2019-07-03 14:57:00	136.1	2019-07-03 14:57:00	130.36	2019-07-03 14:58:00	169.58	2019-07-03 15:16:00	179.37
2019-07-03 15:21:00	135.61	2019-07-03 15:02:00	170.49	2019-07-03 15:17:00	114.77	2019-07-03 15:03:00	101.65	2019-07-03 15:21:00	142.53	2019-07-03 15:02:00	130.15	2019-07-03 15:02:00	126.52	2019-07-03 15:03:00	168.1	2019-07-03 15:21:00	179.87
2019-07-03 15:26:00	139.89	2019-07-03 15:07:00	171.71	2019-07-03 15:22:00	118.07	2019-07-03 15:08:00	100.16	2019-07-03 15:26:00	148.21	2019-07-03 15:07:00	129.27	2019-07-03 15:07:00	127.65	2019-07-03 15:08:00	168.6	2019-07-03 15:26:00	182.45
2019-07-03 15:31:00	141.11	2019-07-03 15:12:00	171.93	2019-07-03 15:27:00	121.98	2019-07-03 15:13:00	97.17	2019-07-03 15:31:00	148.81	2019-07-03 15:12:00	127.89	2019-07-03 15:12:00	127.29	2019-07-03 15:13:00	168.03	2019-07-03 15:31:00	182.55
2019-07-03 15:36:00	142.79	2019-07-03 15:17:00	171.95	2019-07-03 15:32:00	119.53	2019-07-03 15:18:00	100.37	2019-07-03 15:36:00	149.41	2019-07-03 15:17:00	127.42	2019-07-03 15:17:00	128.39	2019-07-03 15:18:00	171.33	2019-07-03 15:36:00	184.45
2019-07-03 15:41:00	146.28	2019-07-03 15:22:00	173.93	2019-07-03 15:37:00	118.23	2019-07-03 15:23:00	111.55	2019-07-03 15:41:00	153.58	2019-07-03 15:22:00	130.12	2019-07-03 15:22:00	131.49	2019-07-03 15:23:00	175.93	2019-07-03 15:41:00	187.12
2019-07-03 15:46:00	145.78	2019-07-03 15:27:00	174.93	2019-07-03 15:42:00	129.89	2019-07-03 15:28:00	108.75	2019-07-03 15:46:00	152.48	2019-07-03 15:27:00	133.69	2019-07-03 15:27:00	133.05	2019-07-03 15:28:00	173.3	2019-07-03 15:46:00	186.1
2019-07-03 15:51:00	148.16	2019-07-03 15:32:00	177.23	2019-07-03 15:47:00	128.74	2019-07-03 15:33:00	111.35	2019-07-03 15:51:00	155.17	2019-07-03 15:32:00	133.79	2019-07-03 15:32:00	133.85	2019-07-03 15:33:00	174.23	2019-07-03 15:51:00	187.17
2019-07-03 15:56:00	149.34	2019-07-03 15:37:00	178.71	2019-07-03 15:52:00	131.21	2019-07-03 15:38:00	109.86	2019-07-03 15:56:00	155.67	2019-07-03 15:37:00	135.17	2019-07-03 15:37:00	136.35	2019-07-03 15:38:00	176.2	2019-07-03 15:56:00	186.47
2019-07-03 16:01:00	150.64	2019-07-03 15:42:00	179.09	2019-07-03 15:57:00	134.36	2019-07-03 15:43:00	113.05	2019-07-03 16:01:00	156.85	2019-07-03 15:42:00	139.45	2019-07-03 15:42:00	139.39	2019-07-03 15:43:00	176.38	2019-07-03 16:01:00	185.87
2019-07-03 16:06:00	150.54	2019-07-03 15:47:00	178.17	2019-07-03 16:02:00	127.66	2019-07-03 15:48:00	114.54	2019-07-03 16:06:00	155.47	2019-07-03 15:47:00	138.75	2019-07-03 15:47:00	139.09	2019-07-03 15:48:00	175.95	2019-07-03 16:06:00	184.97
2019-07-03 16:11:00	151.26	2019-07-03 15:52:00	178.45	2019-07-03 16:07:00	115.24	2019-07-03 15:53:00	116.63	2019-07-03 16:11:00	156.17	2019-07-03 15:52:00	140.95	2019-07-03 15:52:00	141.26	2019-07-03 15:53:00	176.02	2019-07-03 16:11:00	185.1
2019-07-03 16:16:00	142.71	2019-07-03 15:57:00	178.53	2019-07-03 16:12:00	126.85	2019-07-03 15:58:00	116.93	2019-07-03 16:16:00	146.41	2019-07-03 15:57:00	140.73	2019-07-03 15:57:00	138.96	2019-07-03 15:58:00	175.32	2019-07-03 16:16:00	174.67
2019-07-03 16:21:00	139.06	2019-07-03 16:02:00	178.83	2019-07-03 16:17:00	113.09	2019-07-03 16:03:00	117.73	2019-07-03 16:21:00	142.05	2019-07-03 16:02:00	141.33	2019-07-03 16:02:00	139.16	2019-07-03 16:03:00	175.62	2019-07-03 16:21:00	171.44
2019-07-03 16:26:00	139.76	2019-07-03 16:07:00	177.65	2019-07-03 16:22:00	105.93	2019-07-03 16:08:00	113.34	2019-07-03 16:26:00	143.76	2019-07-03 16:07:00	139.43	2019-07-03 16:07:00	135.16	2019-07-03 16:08:00	173.35	2019-07-03 16:26:00	176.37
2019-07-03 16:31:00	137.06	2019-07-03 16:12:00	180.33	2019-07-03 16:27:00	107.47	2019-07-03 16:13:00	111.04	2019-07-03 16:31:00	140.47	2019-07-03 16:12:00	140.63	2019-07-03 16:12:00	138.06	2019-07-03 16:13:00	172.05	2019-07-03 16:31:00	176.47
2019-07-03 16:36:00	136.78	2019-07-03 16:17:00	172.15	2019-07-03 16:32:00	102.46	2019-07-03 16:18:00	95.59	2019-07-03 16:36:00	140.87	2019-07-03 16:17:00	125.74	2019-07-03 16:17:00	115.32	2019-07-03 16:18:00	162.32	2019-07-03 16:36:00	178.69
2019-07-03 16:41:00	135.16	2019-07-03 16:22:00	174.81	2019-07-03 16:37:00	107.06	2019-07-03 16:23:00	91.01	2019-07-03 16:41:00	138.06	2019-07-03 16:22:00	120.1	2019-07-03 16:22:00	112.58	2019-07-03 16:23:00	161.58	2019-07-03 16:41:00	178.67
2019-07-03 16:46:00	128.81	2019-07-03 16:27:00	179.49	2019-07-03 16:42:00	107.26	2019-07-03 16:28:00	95.79	2019-07-03 16:46:00	131.8	2019-07-03 16:27:00	120.9	2019-07-03 16:27:00	121.98	2019-07-03 16:28:00	166.95	2019-07-03 16:46:00	173.24
2019-07-03 16:51:00	129.91	2019-07-03 16:32:00	175.83	2019-07-03 16:47:00	102.35	2019-07-03 16:33:00	88.21	2019-07-03 16:51:00	132.41	2019-07-03 16:32:00	116.73	2019-07-03 16:32:00	111.14	2019-07-03 16:33:00	161.01	2019-07-03 16:51:00	173.26
2019-07-03 16:56:00	128.15	2019-07-03 16:37:00	178.94	2019-07-03 16:52:00	102.95	2019-07-03 16:38:00	91.21	2019-07-03 16:56:00	132.93	2019-07-03 16:37:00	118.9	2019-07-03 16:37:00	124.11	2019-07-03 16:38:00	166.41	2019-07-03 16:56:00	171.01
2019-07-03 17:01:00	126.08	2019-07-03 16:42:00	176.16	2019-07-03 16:57:00	99	2019-07-03 16:43:00	83.42	2019-07-03 17:01:00	129.74	2019-07-03 16:42:00	114.3	2019-07-03 16:42:00	116.84	2019-07-03 16:43:00	161.53	2019-07-03 17:01:00	169.63
2019-07-03 17:06:00	126.3	2019-07-03 16:47:00	174.8	2019-07-03 17:02:00	92.79	2019-07-03 16:48:00	78.64	2019-07-03 17:06:00	129.05	2019-07-03 16:47:00	107.87	2019-07-03 16:47:00	109.11	2019-07-03 16:48:00	167.16	2019-07-03 17:06:00	170.93
2019-07-03 17:11:00	125.4	2019-07-03 16:52:00	183.46	2019-07-03 17:07:00	92.39	2019-07-03 16:53:00	78.95	2019-07-03 17:11:00	127.05	2019-07-03 16:52:00	105.91	2019-07-03 16:52:00	112.94	2019-07-03 16:53:00	166.33	2019-07-03 17:11:00	168.66
2019-07-03 17:16:00	126.6	2019-07-03 16:57:00	173.72	2019-07-03 17:12:00	95.74	2019-07-03 16:58:00	72.35	2019-07-03 17:16:00	127.67	2019-07-03 16:57:00	104.74	2019-07-03 16:57:00	109.17	2019-07-03 16:58:00	158.82	2019-07-03 17:16:00	170.36
2019-07-03 17:21:00	126.5	2019-07-03 17:02:00	167.38	2019-07-03 17:17:00	99.04	2019-07-03 17:03:00	66.07	2019-07-03 17:21:00	127.67	2019-07-03 17:02:00	102.06	2019-07-03 17:02:00	105.43	2019-07-03 17:03:00	155.38	2019-07-03 17:21:00	169.86
2019-07-03 17:26:00	125.9	2019-07-03 17:07:00	170.58	2019-07-03 17:22:00	100.24	2019-07-03 17:08:00	63.77	2019-07-03 17:26:00	126.77	2019-07-03 17:07:00	101.66	2019-07-03 17:07:00	107.83	2019-07-03 17:08:00	159.65	2019-07-03 17:26:00	171.16
2019-07-03 17:31:00	124.88	2019-07-03 17:12:00	169.9	2019-07-03 17:27:00	101.64	2019-07-03 17:13:00	62.56	2019-07-03 17:31:00	125.94	2019-07-03 17:12:00	100.78	2019-07-03 17:12:00	107.47	2019-07-03 17:13:00	162.88	2019-07-03 17:31:00	179.23
2019-07-03 17:36:00	125.48	2019-07-03 17:17:00	167.6	2019-07-03 17:32:00	109.05	2019-07-03 17:18:00	60.76	2019-07-03 17:36:00	124.66	2019-07-03 17:17:00	99.98	2019-07-03 17:17:00	108.57	2019-07-03 17:18:00	164.45	2019-07-03 17:36:00	194.81
2019-07-03 17:41:00	121.56	2019-07-03 17:22:00	163.12	2019-07-03 17:37:00	120.31	2019-07-03 17:23:00	57.97	2019-07-03 17:41:00	122.33	2019-07-03 17:22:00	96.3	2019-07-03 17:22:00	108.1	2019-07-03 17:23:00	166.18	2019-07-03 17:41:00	193.74
2019-07-03 17:46:00	118.46	2019-07-03 17:27:00	164.62	2019-07-03 17:42:00	121.26	2019-07-03 17:28:00	59.67	2019-07-03 17:46:00	120.05	2019-07-03 17:27:00	92.88	2019-07-03 17:27:00	112.27	2019-07-03 17:28:00	171.22	2019-07-03 17:46:00	190.74
2019-07-03 17:51:00	115.36	2019-07-03 17:32:00	166.74	2019-07-03 17:47:00	118.66	2019-07-03 17:33:00	72.44	2019-07-03 17:51:00	116.36	2019-07-03 17:32:00	95.51	2019-07-03 17:32:00	134	2019-07-03 17:33:00	182.21	2019-07-03 17:51:00	184.34
2019-07-03 17:56:00	114.38	2019-07-03 17:37:00	175.91	2019-07-03 17:52:00	113.81	2019-07-03 17:38:00	82	2019-07-03 17:56:00	112.66	2019-07-03 17:37:00	101.3	2019-07-03 17:37:00	149.14	2019-07-03 17:38:00	181.79	2019-07-03 17:56:00	182.87
2019-07-03 18:01:00	115.28	2019-07-03 17:42:00	179.01	2019-07-03 17:57:00	112.91	2019-07-03 17:43:00	83.9	2019-07-03 18:01:00	109.56	2019-07-03 17:42:00	104.28	2019-07-03 17:42:00	146.41	2019-07-03 17:43:00	176.72	2019-07-03 18:01:00	183.07
2019-07-03 18:06:00	114.58	2019-07-03 17:47:00	181.93	2019-07-03 18:02:00	113.11	2019-07-03 17:48:00	83.6	2019-07-03 18:06:00	105.86	2019-07-03 17:47:00	107.38	2019-07-03 17:47:00	140.68	2019-07-03 17:48:00	175.95	2019-07-03 18:06:00	181.77
2019-07-03 18:11:00	112.18	2019-07-03 17:52:00	181.24	2019-07-03 18:07:00	112.21	2019-07-03 17:53:00	79.31	2019-07-03 18:11:00	101.87	2019-07-03 17:52:00	109.3	2019-07-03 17:52:00	133.61	2019-07-03 17:53:00	175.28	2019-07-03 18:11:00	181.17
2019-07-03 18:16:00	110.3	2019-07-03 17:57:00	180.24	2019-07-03 18:12:00	110.31	2019-07-03 17:58:00	79.61	2019-07-03 18:16:00	97.17	2019-07-03 17:57:00	110.8	2019-07-03 17:57:00	131.61	2019-07-03 17:58:00	177.45	2019-07-03 18:16:00	180.49
2019-07-03 18:21:00	107.9	2019-07-03 18:02:00	180.03	2019-07-03 18:17:00	108.05	2019-07-03 18:03:00	80.9	2019-07-03 18:21:00	93.17	2019-07-03 18:02:00	111.6	2019-07-03 18:02:00	131.21	2019-07-03 18:03:00	177.15	2019-07-03 18:21:00	180.39
2019-07-03 18:26:00	105.7	2019-07-03 18:07:00	178.13	2019-07-03 18:22:00	107.75	2019-07-03 18:08:00	78.91	2019-07-03 18:26:00	89.57	2019-07-03 18:07:00	110.3	2019-07-03 18:07:00	128.91	2019-07-03 18:08:00	176.58	2019-07-03 18:26:00	180.51
2019-07-03 18:31:00	104.71	2019-07-03 18:12:00	176.34	2019-07-03 18:27:00	106.3	2019-07-03 18:13:00	77.02	2019-07-03 18:31:00	87.27	2019-07-03 18:12:00	108	2019-07-03 18:12:00	127.81	2019-07-03 18:13:00	177.18	2019-07-03 18:31:00	180.01
2019-07-03 18:36:00	103.51	2019-07-03 18:17:00	174.84	2019-07-03 18:32:00	105.9	2019-07-03 18:18:00	75.12	2019-07-03 18:36:00	85.89	2019-07-03 18:17:00	105.33	2019-07-03 18:17:00	126.21	2019-07-03 18:18:00	177.08	2019-07-03 18:36:00	179.94
2019-07-03 18:42:00	102.53	2019-07-03 18:22:00	174.94	2019-07-03 18:37:00	105.4	2019-07-03 18:23:00	74.62	2019-07-03 18:42:00	85	2019-07-03 18:22:00	103.23	2019-07-03 18:22:00	125.64	2019-07-03 18:23:00	177.71	2019-07-03 18:42:00	179.94
2019-07-03 18:47:00	102.03	2019-07-03 18:27:00	172.74	2019-07-03 18:42:00	103.8	2019-07-03 18:28:00	72.53	2019-07-03 18:47:00	84	2019-07-03 18:27:00	100.73	2019-07-03 18:27:00	123.74	2019-07-03 18:28:00	177.11	2019-07-03 18:47:00	179.44
2019-07-03 18:51:00	101.23	2019-07-03 18:32:00	172.96	2019-07-03 18:47:00	101.95	2019-07-03 18:33:00	72.13	2019-07-03 18:51:00	83.4	2019-07-03 18:32:00	99.25	2019-07-03 18:32:00	124.24	2019-07-03 18:33:00	178.11	2019-07-03 18:51:00	178.76
2019-07-03 18:57:00	101.43	2019-07-03 18:37:00	172.46	2019-07-03 18:52:00	100.45	2019-07-03 18:38:00	71.23	2019-07-03 18:57:00	83.11	2019-07-03 18:37:00	98.35	2019-07-03 18:37:00	124.48	2019-07-03 18:38:00	178.51	2019-07-03 18:57:00	179.96
2019-07-03 19:02:00	101.35	2019-07-03 18:42:00	171.76	2019-07-03 18:57:00	100.05	2019-07-03 18:43:00	70.53	2019-07-03 19:02:00	82.7	2019-07-03 18:42:00	97.55	2019-07-03 18:42:00	123.88	2019-07-03 18:43:00	178.91	2019-07-03 19:02:00	181.46
2019-07-03 19:07:00	100.55	2019-07-03 18:47:00	170.98	2019-07-03 19:02:00	99.59	2019-07-03 18:48:00	69.04	2019-07-03 19:07:00	83.01	2019-07-03 18:47:00	96.55	2019-07-03 18:47:00	123.58	2019-07-03 18:48:00	178.13	2019-07-03 19:07:00	178.96
2019-07-03 19:12:00	100.85	2019-07-03 18:52:00	170.08	2019-07-03 19:08:00	97.79	2019-07-03 18:53:00	68.04	2019-07-03 19:12:00	86.4	2019-07-03 18:52:00	95.67	2019-07-03 18:52:00	122.61	2019-07-03 18:53:00	178.73	2019-07-03 19:12:00	178.58
2019-07-03 19:17:00	103.15	2019-07-03 18:57:00	170.68	2019-07-03 19:13:00	96.89	2019-07-03 18:58:00	68.15	2019-07-03 19:17:00	89.99	2019-07-03 18:57:00	95.47	2019-07-03 18:57:00	123.51	2019-07-03 18:58:00	180.23	2019-07-03 19:17:00	179.18
2019-07-03 19:22:00	104.93	2019-07-03 19:02:00	169.7	2019-07-03 19:18:00	96.59	2019-07-03 19:03:00	67.34	2019-07-03 19:22:00	89.09	2019-07-03 19:02:00	94.77	2019-07-03 19:02:00	123.61	2019-07-03 19:03:00	179.73	2019-07-03 19:22:00	183.14
2019-07-03 19:27:00	102.25	2019-07-03 19:07:00	168.3	2019-07-03 19:23:00	96.44	2019-07-03 19:08:00	66.25	2019-07-03 19:27:00	83.91	2019-07-03 19:07:00	93.89	2019-07-03 19:07:00	122.11	2019-07-03 19:08:00	179.26	2019-07-03 19:27:00	178.76
2019-07-03 19:32:00	99.76	2019-07-03 19:12:00	168.3	2019-07-03 19:28:00	95.74	2019-07-03 19:13:00	65.65	2019-07-03 19:32:00	80.93	2019-07-03 19:12:00	93.39	2019-07-03 19:12:00	122.44	2019-07-03 19:13:00	179.29	2019-07-03 19:32:00	177.08
2019-07-03 19:37:00	98.76	2019-07-03 19:17:00	168.2	2019-07-03 19:33:00	94.68	2019-07-03 19:18:00	65.25	2019-07-03 19:37:00	80.33	2019-07-03 19:17:00	92.89	2019-07-03 19:17:00	122.54	2019-07-03 19:18:00	180.29	2019-07-03 19:37:00	177.91
2019-07-03 19:42:00	99.86	2019-07-03 19:22:00	168.62	2019-07-03 19:38:00	93.58	2019-07-03 19:23:00	64.75	2019-07-03 19:42:00	81.53	2019-07-03 19:22:00	92.79	2019-07-03 19:22:00	122.44	2019-07-03 19:23:00	180.19	2019-07-03 19:42:00	179.38
2019-07-03 19:47:00	99.86	2019-07-03 19:27:00	167.82	2019-07-03 19:43:00	93.58	2019-07-03 19:28:00	64.65	2019-07-03 19:47:00	81.13	2019-07-03 19:27:00	92.29	2019-07-03 19:27:00	121.54	2019-07-03 19:28:00	180.59	2019-07-03 19:47:00	178.41
2019-07-03 19:52:00	99.56	2019-07-03 19:32:00	166.92	2019-07-03 19:48:00	91.78	2019-07-03 19:33:00	63.75	2019-07-03 19:52:00	80.33	2019-07-03 19:32:00	91.91	2019-07-03 19:32:00	122.14	2019-07-03 19:33:00	180.59	2019-07-03 19:52:00	176.21
2019-07-03 19:57:00	99.96	2019-07-03 19:37:00	166.12	2019-07-03 19:53:00	90.98	2019-07-03 19:38:00	63.05	2019-07-03 19:57:00	81.24	2019-07-03 19:37:00	91.21	2019-07-03 19:37:00	120.87	2019-07-03 19:38:00	181.19	2019-07-03 19:57:00	177.23
2019-07-03 20:02:00	98.18	2019-07-03 19:42:00	166.04	2019-07-03 19:58:00	91.08	2019-07-03 19:43:00	62.55	2019-07-03 20:02:00	80.95	2019-07-03 19:42:00	91.11	2019-07-03 19:42:00	121.57	2019-07-03 19:43:00	181.12	2019-07-03 20:02:00	176.03
2019-07-03 20:07:00	97.5	2019-07-03 19:47:00	164.34	2019-07-03 20:03:00	89.63	2019-07-03 19:48:00	61.36	2019-07-03 20:07:00	79.95	2019-07-03 19:47:00	90.01	2019-07-03 19:47:00	120.07	2019-07-03 19:48:00	181.62	2019-07-03 20:07:00	175.83
2019-07-03 20:12:00	96.4	2019-07-03 19:52:00	165.56	2019-07-03 20:08:00	88.83	2019-07-03 19:53:00	60.96	2019-07-03 20:12:00	78.75	2019-07-03 19:52:00	89.84	2019-07-03 19:52:00	120.17	2019-07-03 19:53:00	182.02	2019-07-03 20:12:00	174.86
2019-07-03 20:17:00	95.61	2019-07-03 19:57:00	167.34	2019-07-03 20:13:00	87.47	2019-07-03 19:58:00	61.36	2019-07-03 20:17:00	77.07	2019-07-03 19:57:00	90.64	2019-07-03 19:57:00	120.9	2019-07-03 19:58:00	183.12	2019-07-03 20:17:00	174.18
2019-07-03 20:22:00	94.61	2019-07-03 20:02:00	165.56	2019-07-03 20:18:00	86.37	2019-07-03 20:03:00	60.06	2019-07-03 20:22:00	76.07	2019-07-03 20:02:00	89.54	2019-07-03 20:02:00	120.1	2019-07-03 20:03:00	182.75	2019-07-03 20:22:00	173.98
2019-07-03 20:27:00	94.13	2019-07-03 20:07:00	164.76	2019-07-03 20:23:00	85.27	2019-07-03 20:08:00	59.37	2019-07-03 20:27:00	75.38	2019-07-03 20:07:00	89.04	2019-07-03 20:07:00	119	2019-07-03 20:08:00	183.25	2019-07-03 20:27:00	173.18
2019-07-03 20:32:00	94.43	2019-07-03 20:12:00	164.88	2019-07-03 20:28:00	85.27	2019-07-03 20:13:00	58.47	2019-07-03 20:32:00	75.98	2019-07-03 20:12:00	88.66	2019-07-03 20:12:00	118.4	2019-07-03 20:13:00	182.38	2019-07-03 20:32:00	173.2
2019-07-03 20:37:00	94.33	2019-07-03 20:17:00	164.68	2019-07-03 20:33:00	84.72	2019-07-03 20:18:00	57.77	2019-07-03 20:37:00	76.78	2019-07-03 20:17:00	87.86	2019-07-03 20:17:00	117.23	2019-07-03 20:18:00	183.18	2019-07-03 20:37:00	172.8
2019-07-03 20:42:00	94.75	2019-07-03 20:22:00	164.58	2019-07-03 20:38:00	84.62	2019-07-03 20:23:00	57.08	2019-07-03 20:42:00	77.79	2019-07-03 20:22:00	87.56	2019-07-03 20:22:00	117.53	2019-07-03 20:23:00	183.51	2019-07-03 20:42:00	172.73
2019-07-03 20:47:00	95.25	2019-07-03 20:27:00	164	2019-07-03 20:43:00	92.37	2019-07-03 20:28:00	56.09	2019-07-03 20:47:00	78.19	2019-07-03 20:27:00	86.98	2019-07-03 20:27:00	116.77	2019-07-03 20:28:00	183.81	2019-07-03 20:47:00	172.13
2019-07-03 20:52:00	94.75	2019-07-03 20:32:00	164.3	2019-07-03 20:48:00	87.52	2019-07-03 20:33:00	55.59	2019-07-03 20:52:00	77.59	2019-07-03 20:32:00	86.78	2019-07-03 20:32:00	116.47	2019-07-03 20:33:00	184.61	2019-07-03 20:52:00	171.63
2019-07-03 20:57:00	94.36	2019-07-03 20:37:00	164.8	2019-07-03 20:53:00	82.76	2019-07-03 20:38:00	55.19	2019-07-03 20:57:00	76.79	2019-07-03 20:37:00	86.8	2019-07-03 20:37:00	116.07	2019-07-03 20:38:00	184.71	2019-07-03 20:57:00	170.85
2019-07-03 21:02:00	94.06	2019-07-03 20:42:00	164.82	2019-07-03 20:58:00	80.61	2019-07-03 20:43:00	54.9	2019-07-03 21:02:00	75.6	2019-07-03 20:42:00	87	2019-07-03 20:42:00	116.47	2019-07-03 20:43:00	185.03	2019-07-03 21:02:00	170.15
2019-07-03 21:07:00	93.66	2019-07-03 20:47:00	164.92	2019-07-03 21:03:00	79.31	2019-07-03 20:48:00	54.2	2019-07-03 21:07:00	75.5	2019-07-03 20:47:00	86.7	2019-07-03 20:47:00	115.7	2019-07-03 20:48:00	185.33	2019-07-03 21:07:00	170.65
2019-07-03 21:12:00	93.28	2019-07-03 20:52:00	164.74	2019-07-03 21:08:00	78.45	2019-07-03 20:53:00	53.4	2019-07-03 21:12:00	75.3	2019-07-03 20:52:00	86.1	2019-07-03 20:52:00	114.7	2019-07-03 20:53:00	184.83	2019-07-03 21:12:00	170.87
2019-07-03 21:17:00	93.18	2019-07-03 20:57:00	164.14	2019-07-03 21:13:00	77.75	2019-07-03 20:58:00	52.8	2019-07-03 21:17:00	75.6	2019-07-03 20:57:00	85.43	2019-07-03 20:57:00	114.13	2019-07-03 20:58:00	185.06	2019-07-03 21:17:00	171.37
2019-07-03 21:22:00	93.18	2019-07-03 21:02:00	164.74	2019-07-03 21:18:00	77.35	2019-07-03 21:03:00	52.4	2019-07-03 21:22:00	75.9	2019-07-03 21:02:00	85.03	2019-07-03 21:02:00	113.53	2019-07-03 21:03:00	185.56	2019-07-03 21:22:00	172.67
2019-07-03 21:27:00	93.18	2019-07-03 21:07:00	164.16	2019-07-03 21:23:00	77.55	2019-07-03 21:08:00	52.21	2019-07-03 21:27:00	76	2019-07-03 21:07:00	84.83	2019-07-03 21:07:00	113.73	2019-07-03 21:08:00	186.26	2019-07-03 21:27:00	173.95
2019-07-03 21:32:00	93.48	2019-07-03 21:12:00	163.96	2019-07-03 21:28:00	78.25	2019-07-03 21:13:00	51.81	2019-07-03 21:32:00	76.4	2019-07-03 21:12:00	84.53	2019-07-03 21:12:00	113.63	2019-07-03 21:13:00	186.76	2019-07-03 21:32:00	174.95
2019-07-03 21:37:00	93.88	2019-07-03 21:17:00	164.64	2019-07-03 21:33:00	78.45	2019-07-03 21:18:00	52.51	2019-07-03 21:37:00	76.7	2019-07-03 21:17:00	84.03	2019-07-03 21:17:00	114.16	2019-07-03 21:18:00	187.79	2019-07-03 21:37:00	175.65
2019-07-03 21:42:00	93.88	2019-07-03 21:22:00	164.94	2019-07-03 21:38:00	78.55	2019-07-03 21:23:00	52.91	2019-07-03 21:42:00	76.4	2019-07-03 21:22:00	84.43	2019-07-03 21:22:00	114.56	2019-07-03 21:23:00	188.26	2019-07-03 21:42:00	176.75
2019-07-03 21:47:00	95.56	2019-07-03 21:27:00	165.84	2019-07-03 21:43:00	78.25	2019-07-03 21:28:00	54.1	2019-07-03 21:47:00	78.79	2019-07-03 21:27:00	84.45	2019-07-03 21:27:00	114.46	2019-07-03 21:28:00	189.46	2019-07-03 21:47:00	180.93
2019-07-03 21:52:00	97.25	2019-07-03 21:32:00	166.14	2019-07-03 21:48:00	81.71	2019-07-03 21:33:00	54.8	2019-07-03 21:52:00	80.79	2019-07-03 21:32:00	84.93	2019-07-03 21:32:00	116.96	2019-07-03 21:33:00	190.56	2019-07-03 21:52:00	184.1
2019-07-03 21:57:00	98.25	2019-07-03 21:37:00	166.24	2019-07-03 21:53:00	84.91	2019-07-03 21:38:00	54.71	2019-07-03 21:57:00	81.68	2019-07-03 21:37:00	85.33	2019-07-03 21:37:00	117.06	2019-07-03 21:38:00	189.86	2019-07-03 21:57:00	185.78
2019-07-03 22:02:00	98.73	2019-07-03 21:42:00	165.82	2019-07-03 21:58:00	88.06	2019-07-03 21:43:00	56.7	2019-07-03 22:02:00	81.88	2019-07-03 21:42:00	85.03	2019-07-03 21:42:00	116.76	2019-07-03 21:43:00	191.73	2019-07-03 22:02:00	185.88
2019-07-03 22:07:00	91.36	2019-07-03 21:47:00	166.92	2019-07-03 22:03:00	88.02	2019-07-03 21:48:00	61.98	2019-07-03 22:07:00	75.69	2019-07-03 21:47:00	86.23	2019-07-03 21:47:00	122.03	2019-07-03 21:48:00	195.71	2019-07-03 22:07:00	167.93
2019-07-03 22:12:00	84.83	2019-07-03 21:52:00	166.7	2019-07-03 22:08:00	80.21	2019-07-03 21:53:00	65.27	2019-07-03 22:12:00	67.56	2019-07-03 21:52:00	88	2019-07-03 21:52:00	126.3	2019-07-03 21:53:00	196.18	2019-07-03 22:12:00	154.75
2019-07-03 22:17:00	83.06	2019-07-03 21:57:00	166.4	2019-07-03 22:13:00	69.79	2019-07-03 21:58:00	66.06	2019-07-03 22:17:00	64.78	2019-07-03 21:57:00	88.7	2019-07-03 21:57:00	128.8	2019-07-03 21:58:00	196.35	2019-07-03 22:17:00	152.39
2019-07-03 22:22:00	82.08	2019-07-03 22:02:00	166.48	2019-07-03 22:18:00	67.54	2019-07-03 22:03:00	66.66	2019-07-03 22:22:00	62.9	2019-07-03 22:02:00	89.48	2019-07-03 22:02:00	128.07	2019-07-03 22:03:00	196.15	2019-07-03 22:22:00	152.72
2019-07-03 22:27:00	81.2	2019-07-03 22:07:00	149.06	2019-07-03 22:23:00	67.43	2019-07-03 22:08:00	51.5	2019-07-03 22:27:00	61.41	2019-07-03 22:07:00	80.15	2019-07-03 22:07:00	104.16	2019-07-03 22:08:00	174.39	2019-07-03 22:27:00	154.74
2019-07-03 22:32:00	80.6	2019-07-03 22:12:00	136.46	2019-07-03 22:28:00	68.13	2019-07-03 22:13:00	43.64	2019-07-03 22:32:00	60.31	2019-07-03 22:12:00	70.54	2019-07-03 22:12:00	91.45	2019-07-03 22:13:00	169.31	2019-07-03 22:32:00	157.37
2019-07-03 22:37:00	80.5	2019-07-03 22:17:00	132.5	2019-07-03 22:33:00	69.27	2019-07-03 22:18:00	41.56	2019-07-03 22:37:00	59.51	2019-07-03 22:17:00	66.58	2019-07-03 22:17:00	89.55	2019-07-03 22:18:00	170.06	2019-07-03 22:37:00	161.17
2019-07-03 22:42:00	81	2019-07-03 22:22:00	127.84	2019-07-03 22:38:00	70.77	2019-07-03 22:23:00	40.88	2019-07-03 22:42:00	59.3	2019-07-03 22:22:00	64.1	2019-07-03 22:22:00	90.18	2019-07-03 22:23:00	171.32	2019-07-03 22:42:00	167.54
2019-07-03 22:47:00	83.45	2019-07-03 22:27:00	122.14	2019-07-03 22:43:00	74.53	2019-07-03 22:28:00	40.68	2019-07-03 22:47:00	60.67	2019-07-03 22:27:00	62.43	2019-07-03 22:27:00	92.41	2019-07-03 22:28:00	173.02	2019-07-03 22:47:00	178.79
2019-07-03 22:52:00	84.71	2019-07-03 22:32:00	116.46	2019-07-03 22:48:00	80.64	2019-07-03 22:33:00	40.78	2019-07-03 22:52:00	61.46	2019-07-03 22:32:00	61.43	2019-07-03 22:32:00	94.91	2019-07-03 22:33:00	175.25	2019-07-03 22:52:00	185.85
2019-07-03 22:57:00	85.3	2019-07-03 22:37:00	111.74	2019-07-03 22:53:00	84.95	2019-07-03 22:38:00	41.38	2019-07-03 22:57:00	61.93	2019-07-03 22:37:00	61.33	2019-07-03 22:37:00	99.91	2019-07-03 22:38:00	178.02	2019-07-03 22:57:00	190.02
2019-07-03 23:02:00	85.48	2019-07-03 22:42:00	109.64	2019-07-03 22:58:00	88.25	2019-07-03 22:43:00	42.87	2019-07-03 23:02:00	61.92	2019-07-03 22:42:00	62.6	2019-07-03 22:42:00	110.48	2019-07-03 22:43:00	183.92	2019-07-03 23:02:00	192.2
2019-07-03 23:07:00	84.78	2019-07-03 22:47:00	109.58	2019-07-03 23:03:00	90.85	2019-07-03 22:48:00	45.76	2019-07-03 23:07:00	61.22	2019-07-03 22:47:00	65.74	2019-07-03 22:47:00	125.99	2019-07-03 22:48:00	189.76	2019-07-03 23:07:00	191.6
2019-07-03 23:12:00	82.8	2019-07-03 22:52:00	109.36	2019-07-03 23:08:00	90.75	2019-07-03 22:53:00	48.04	2019-07-03 23:12:00	59.42	2019-07-03 22:52:00	67.81	2019-07-03 22:52:00	132.75	2019-07-03 22:53:00	192.21	2019-07-03 23:12:00	187.5
2019-07-03 23:17:00	79.33	2019-07-03 22:57:00	108.94	2019-07-03 23:13:00	86.8	2019-07-03 22:58:00	49.93	2019-07-03 23:17:00	56.44	2019-07-03 22:57:00	69.27	2019-07-03 22:57:00	137.49	2019-07-03 22:58:00	193.48	2019-07-03 23:17:00	179.55
2019-07-03 23:22:00	76.86	2019-07-03 23:02:00	108.82	2019-07-03 23:18:00	78.79	2019-07-03 23:03:00	51.52	2019-07-03 23:22:00	54.07	2019-07-03 23:02:00	70.55	2019-07-03 23:02:00	141.26	2019-07-03 23:03:00	194.65	2019-07-03 23:22:00	172.39
2019-07-03 23:27:00	75.78	2019-07-03 23:07:00	107.1	2019-07-03 23:23:00	74.78	2019-07-03 23:08:00	50.91	2019-07-03 23:27:00	52.7	2019-07-03 23:07:00	70.03	2019-07-03 23:07:00	139.46	2019-07-03 23:08:00	192.05	2019-07-03 23:27:00	169.44
2019-07-03 23:32:00	75.5	2019-07-03 23:12:00	102.72	2019-07-03 23:28:00	72.27	2019-07-03 23:13:00	48.22	2019-07-03 23:32:00	52.31	2019-07-03 23:12:00	67.15	2019-07-03 23:12:00	131.29	2019-07-03 23:13:00	188.18	2019-07-03 23:32:00	171.04
2019-07-03 23:37:00	78.38	2019-07-03 23:17:00	93.96	2019-07-03 23:33:00	72.77	2019-07-03 23:18:00	43.85	2019-07-03 23:37:00	54.2	2019-07-03 23:17:00	61.61	2019-07-03 23:17:00	115.05	2019-07-03 23:18:00	182.81	2019-07-03 23:37:00	181.92
2019-07-03 23:42:00	81.25	2019-07-03 23:22:00	87.2	2019-07-03 23:38:00	79.28	2019-07-03 23:23:00	41.37	2019-07-03 23:42:00	56.57	2019-07-03 23:22:00	57.56	2019-07-03 23:22:00	106.05	2019-07-03 23:23:00	179.39	2019-07-03 23:42:00	191.27
2019-07-03 23:47:00	82.61	2019-07-03 23:27:00	82.84	2019-07-03 23:43:00	85.29	2019-07-03 23:28:00	40.18	2019-07-03 23:47:00	57.84	2019-07-03 23:27:00	55.2	2019-07-03 23:27:00	102.38	2019-07-03 23:28:00	178.62	2019-07-03 23:47:00	194.55
2019-07-03 23:52:00	83.31	2019-07-03 23:32:00	82.64	2019-07-03 23:48:00	88.85	2019-07-03 23:33:00	40.68	2019-07-03 23:52:00	58.63	2019-07-03 23:32:00	55.03	2019-07-03 23:32:00	107.01	2019-07-03 23:33:00	182.22	2019-07-03 23:52:00	195.82
2019-07-03 23:57:00	84	2019-07-03 23:37:00	89.72	2019-07-03 23:53:00	91.3	2019-07-03 23:38:00	43.27	2019-07-03 23:57:00	59.03	2019-07-03 23:37:00	58.88	2019-07-03 23:37:00	123.85	2019-07-03 23:38:00	189.69	2019-07-03 23:57:00	196.72
2019-07-04 00:02:00	84.5	2019-07-03 23:42:00	95.58	2019-07-03 23:58:00	92.4	2019-07-03 23:43:00	46.25	2019-07-04 00:02:00	59.42	2019-07-03 23:42:00	63.04	2019-07-03 23:42:00	136.49	2019-07-03 23:43:00	193.94	2019-07-04 00:02:00	197.22
2019-07-04 00:07:00	83	2019-07-03 23:47:00	98.76	2019-07-04 00:03:00	93.65	2019-07-03 23:48:00	48.54	2019-07-04 00:07:00	58.43	2019-07-03 23:47:00	65.69	2019-07-03 23:47:00	142.32	2019-07-03 23:48:00	194.61	2019-07-04 00:07:00	194.12
2019-07-04 00:12:00	79.91	2019-07-03 23:52:00	100.44	2019-07-04 00:08:00	91.15	2019-07-03 23:53:00	49.93	2019-07-04 00:12:00	55.94	2019-07-03 23:52:00	67.37	2019-07-03 23:52:00	145.19	2019-07-03 23:53:00	193.98	2019-07-04 00:12:00	186.85
2019-07-04 00:17:00	77.05	2019-07-03 23:57:00	101.12	2019-07-04 00:13:00	83.25	2019-07-03 23:58:00	50.92	2019-07-04 00:17:00	53.37	2019-07-03 23:57:00	68.05	2019-07-03 23:57:00	146.09	2019-07-03 23:58:00	193.75	2019-07-04 00:17:00	180.77
2019-07-04 00:22:00	75.28	2019-07-04 00:02:00	101.9	2019-07-04 00:18:00	76.88	2019-07-04 00:03:00	51.62	2019-07-04 00:22:00	51.48	2019-07-04 00:02:00	69.05	2019-07-04 00:02:00	147.56	2019-07-04 00:03:00	193.35	2019-07-04 00:22:00	176.12
2019-07-04 00:27:00	74.6	2019-07-04 00:07:00	98.62	2019-07-04 00:23:00	73.33	2019-07-04 00:08:00	49.32	2019-07-04 00:27:00	50.6	2019-07-04 00:07:00	67.25	2019-07-04 00:07:00	141.86	2019-07-04 00:08:00	188.78	2019-07-04 00:27:00	176.14
2019-07-04 00:32:00	77.18	2019-07-04 00:12:00	90.96	2019-07-04 00:28:00	73.37	2019-07-04 00:13:00	45.74	2019-07-04 00:32:00	52.28	2019-07-04 00:12:00	62.69	2019-07-04 00:12:00	127.12	2019-07-04 00:13:00	183.71	2019-07-04 00:32:00	186.72
2019-07-04 00:37:00	79.85	2019-07-04 00:17:00	82.78	2019-07-04 00:33:00	80.08	2019-07-04 00:18:00	42.76	2019-07-04 00:37:00	54.57	2019-07-04 00:17:00	58.24	2019-07-04 00:17:00	115.82	2019-07-04 00:18:00	180.76	2019-07-04 00:37:00	193.99
2019-07-04 00:42:00	81.43	2019-07-04 00:22:00	77.62	2019-07-04 00:38:00	85.59	2019-07-04 00:23:00	40.97	2019-07-04 00:42:00	55.86	2019-07-04 00:22:00	55.1	2019-07-04 00:22:00	108.78	2019-07-04 00:23:00	178.79	2019-07-04 00:42:00	196.47
2019-07-04 00:47:00	82.31	2019-07-04 00:27:00	75.94	2019-07-04 00:43:00	88.65	2019-07-04 00:28:00	40.68	2019-07-04 00:47:00	56.64	2019-07-04 00:27:00	53.9	2019-07-04 00:27:00	111.41	2019-07-04 00:28:00	181.52	2019-07-04 00:47:00	197.75
2019-07-04 00:52:00	82.81	2019-07-04 00:32:00	82.82	2019-07-04 00:48:00	90.4	2019-07-04 00:33:00	43.17	2019-07-04 00:52:00	57.34	2019-07-04 00:32:00	57.68	2019-07-04 00:32:00	128.75	2019-07-04 00:33:00	188.99	2019-07-04 00:52:00	198.75
2019-07-04 00:57:00	83.2	2019-07-04 00:37:00	90.38	2019-07-04 00:53:00	91.5	2019-07-04 00:38:00	46.05	2019-07-04 00:57:00	57.73	2019-07-04 00:37:00	61.64	2019-07-04 00:37:00	140.39	2019-07-04 00:38:00	192.34	2019-07-04 00:57:00	199.22
2019-07-04 01:02:00	83.4	2019-07-04 00:42:00	94.56	2019-07-04 00:58:00	92.1	2019-07-04 00:43:00	47.84	2019-07-04 01:02:00	57.93	2019-07-04 00:42:00	63.99	2019-07-04 00:42:00	144.85	2019-07-04 00:43:00	192.21	2019-07-04 01:02:00	199.52
2019-07-04 01:07:00	80.81	2019-07-04 00:47:00	97.24	2019-07-04 01:03:00	92.8	2019-07-04 00:48:00	48.83	2019-07-04 01:07:00	56.14	2019-07-04 00:47:00	65.57	2019-07-04 00:47:00	147.12	2019-07-04 00:48:00	191.18	2019-07-04 01:07:00	193.75
2019-07-04 01:12:00	78.83	2019-07-04 00:52:00	98.84	2019-07-04 01:08:00	87.85	2019-07-04 00:53:00	49.63	2019-07-04 01:12:00	54.36	2019-07-04 00:52:00	66.87	2019-07-04 00:52:00	148.89	2019-07-04 00:53:00	190.68	2019-07-04 01:12:00	190.25
2019-07-04 01:17:00	76.46	2019-07-04 00:57:00	99.64	2019-07-04 01:13:00	83.79	2019-07-04 00:58:00	50.33	2019-07-04 01:17:00	52.27	2019-07-04 00:57:00	67.55	2019-07-04 00:57:00	149.39	2019-07-04 00:58:00	190.08	2019-07-04 01:17:00	184.19
2019-07-04 01:22:00	75.18	2019-07-04 01:02:00	100.32	2019-07-04 01:18:00	76.98	2019-07-04 01:03:00	50.72	2019-07-04 01:22:00	50.98	2019-07-04 01:02:00	68.15	2019-07-04 01:02:00	150.26	2019-07-04 01:03:00	189.65	2019-07-04 01:22:00	180.52
2019-07-04 01:27:00	75.58	2019-07-04 01:07:00	95.04	2019-07-04 01:23:00	74.03	2019-07-04 01:08:00	47.34	2019-07-04 01:27:00	50.9	2019-07-04 01:07:00	64.67	2019-07-04 01:07:00	137.82	2019-07-04 01:08:00	184.38	2019-07-04 01:27:00	186.94
2019-07-04 01:32:00	78.46	2019-07-04 01:12:00	89.66	2019-07-04 01:28:00	78.33	2019-07-04 01:13:00	45.25	2019-07-04 01:32:00	52.97	2019-07-04 01:12:00	61.71	2019-07-04 01:12:00	132.15	2019-07-04 01:13:00	182.11	2019-07-04 01:32:00	194.89
2019-07-04 01:37:00	80.13	2019-07-04 01:17:00	82.1	2019-07-04 01:33:00	84.34	2019-07-04 01:18:00	42.96	2019-07-04 01:37:00	54.16	2019-07-04 01:17:00	57.64	2019-07-04 01:17:00	120.82	2019-07-04 01:18:00	179.36	2019-07-04 01:37:00	198.07
2019-07-04 01:42:00	81.23	2019-07-04 01:22:00	76.92	2019-07-04 01:38:00	87.49	2019-07-04 01:23:00	41.57	2019-07-04 01:42:00	55.16	2019-07-04 01:22:00	54.88	2019-07-04 01:22:00	115.85	2019-07-04 01:23:00	178.59	2019-07-04 01:42:00	199.65
2019-07-04 01:47:00	81.71	2019-07-04 01:27:00	78.52	2019-07-04 01:43:00	89.05	2019-07-04 01:28:00	42.47	2019-07-04 01:47:00	55.64	2019-07-04 01:27:00	55.78	2019-07-04 01:27:00	125.65	2019-07-04 01:28:00	184.09	2019-07-04 01:47:00	200.35
2019-07-04 01:52:00	82.21	2019-07-04 01:32:00	87.1	2019-07-04 01:48:00	89.85	2019-07-04 01:33:00	45.16	2019-07-04 01:52:00	56.04	2019-07-04 01:32:00	60.14	2019-07-04 01:32:00	140.59	2019-07-04 01:33:00	188.74	2019-07-04 01:52:00	200.75
2019-07-04 01:57:00	82.51	2019-07-04 01:37:00	92.26	2019-07-04 01:53:00	90.75	2019-07-04 01:38:00	46.95	2019-07-04 01:57:00	56.24	2019-07-04 01:37:00	62.71	2019-07-04 01:37:00	146.35	2019-07-04 01:38:00	188.41	2019-07-04 01:57:00	200.92
2019-07-04 02:02:00	82.6	2019-07-04 01:42:00	94.76	2019-07-04 01:58:00	91.4	2019-07-04 01:43:00	47.94	2019-07-04 02:02:00	56.43	2019-07-04 01:42:00	64.19	2019-07-04 01:42:00	148.42	2019-07-04 01:43:00	187.61	2019-07-04 02:02:00	201.12
2019-07-04 02:07:00	81.21	2019-07-04 01:47:00	96.24	2019-07-04 02:03:00	91.9	2019-07-04 01:48:00	48.63	2019-07-04 02:07:00	55.34	2019-07-04 01:47:00	65.17	2019-07-04 01:47:00	149.62	2019-07-04 01:48:00	187.01	2019-07-04 02:07:00	198.15
2019-07-04 02:12:00	78.33	2019-07-04 01:52:00	97.54	2019-07-04 02:09:00	89.25	2019-07-04 01:53:00	49.03	2019-07-04 02:12:00	53.16	2019-07-04 01:52:00	65.97	2019-07-04 01:52:00	150.49	2019-07-04 01:53:00	186.18	2019-07-04 02:12:00	192.67
2019-07-04 02:18:00	75.46	2019-07-04 01:57:00	97.84	2019-07-04 02:14:00	82.89	2019-07-04 01:58:00	49.53	2019-07-04 02:18:00	50.68	2019-07-04 01:57:00	66.17	2019-07-04 01:57:00	149.99	2019-07-04 01:58:00	185.98	2019-07-04 02:18:00	185.99
2019-07-04 02:23:00	74.1	2019-07-04 02:02:00	98.44	2019-07-04 02:19:00	75.93	2019-07-04 02:03:00	49.83	2019-07-04 02:23:00	49.4	2019-07-04 02:02:00	66.57	2019-07-04 02:02:00	150.49	2019-07-04 02:03:00	185.48	2019-07-04 02:23:00	182.84
2019-07-04 02:28:00	75.48	2019-07-04 02:07:00	94.54	2019-07-04 02:24:00	72.37	2019-07-04 02:08:00	47.93	2019-07-04 02:28:00	50.1	2019-07-04 02:07:00	64.47	2019-07-04 02:07:00	144.32	2019-07-04 02:08:00	182.71	2019-07-04 02:28:00	190.64
2019-07-04 02:33:00	77.96	2019-07-04 02:12:00	89.16	2019-07-04 02:29:00	78.53	2019-07-04 02:13:00	45.25	2019-07-04 02:33:00	51.78	2019-07-04 02:12:00	61.51	2019-07-04 02:12:00	135.95	2019-07-04 02:13:00	178.44	2019-07-04 02:33:00	196.62
2019-07-04 02:38:00	79.45	2019-07-04 02:17:00	80.1	2019-07-04 02:34:00	83.84	2019-07-04 02:18:00	42.57	2019-07-04 02:38:00	52.97	2019-07-04 02:17:00	56.56	2019-07-04 02:17:00	121.62	2019-07-04 02:18:00	175.36	2019-07-04 02:38:00	199.69
2019-07-04 02:43:00	80.33	2019-07-04 02:22:00	73.94	2019-07-04 02:39:00	86.59	2019-07-04 02:23:00	40.98	2019-07-04 02:43:00	53.66	2019-07-04 02:22:00	53.2	2019-07-04 02:22:00	115.88	2019-07-04 02:23:00	174.52	2019-07-04 02:43:00	201.07
2019-07-04 02:48:00	80.83	2019-07-04 02:27:00	77.74	2019-07-04 02:44:00	87.59	2019-07-04 02:28:00	42.47	2019-07-04 02:48:00	53.96	2019-07-04 02:27:00	55.28	2019-07-04 02:27:00	130.18	2019-07-04 02:28:00	181.52	2019-07-04 02:48:00	201.97
2019-07-04 02:53:00	81.21	2019-07-04 02:32:00	85.2	2019-07-04 02:49:00	88.79	2019-07-04 02:33:00	44.86	2019-07-04 02:53:00	54.24	2019-07-04 02:32:00	59.06	2019-07-04 02:32:00	143.02	2019-07-04 02:33:00	184.56	2019-07-04 02:53:00	202.05
2019-07-04 02:58:00	81.41	2019-07-04 02:37:00	89.98	2019-07-04 02:54:00	89.55	2019-07-04 02:38:00	46.35	2019-07-04 02:58:00	54.44	2019-07-04 02:37:00	61.61	2019-07-04 02:37:00	147.89	2019-07-04 02:38:00	184.14	2019-07-04 02:58:00	202.15
2019-07-04 03:03:00	81.71	2019-07-04 02:42:00	92.16	2019-07-04 02:59:00	89.85	2019-07-04 02:43:00	47.14	2019-07-04 03:03:00	54.64	2019-07-04 02:42:00	62.79	2019-07-04 02:42:00	149.05	2019-07-04 02:43:00	183.11	2019-07-04 03:03:00	202.35
2019-07-04 03:08:00	81.91	2019-07-04 02:47:00	93.36	2019-07-04 03:04:00	90.35	2019-07-04 02:48:00	47.84	2019-07-04 03:08:00	54.74	2019-07-04 02:47:00	63.49	2019-07-04 02:47:00	150.02	2019-07-04 02:48:00	182.51	2019-07-04 03:08:00	202.35
2019-07-04 03:13:00	81.91	2019-07-04 02:52:00	94.16	2019-07-04 03:09:00	90.85	2019-07-04 02:53:00	48.34	2019-07-04 03:13:00	54.54	2019-07-04 02:52:00	64.19	2019-07-04 02:52:00	151.22	2019-07-04 02:53:00	181.91	2019-07-04 03:13:00	202.35
2019-07-04 03:18:00	80.51	2019-07-04 02:57:00	94.54	2019-07-04 03:14:00	91.05	2019-07-04 02:58:00	48.74	2019-07-04 03:18:00	53.44	2019-07-04 02:57:00	64.27	2019-07-04 02:57:00	151.02	2019-07-04 02:58:00	181.51	2019-07-04 03:18:00	199.15
2019-07-04 03:23:00	77.75	2019-07-04 03:02:00	95.44	2019-07-04 03:19:00	86.69	2019-07-04 03:03:00	48.93	2019-07-04 03:23:00	51.26	2019-07-04 03:02:00	64.57	2019-07-04 03:02:00	151.02	2019-07-04 03:03:00	181.01	2019-07-04 03:23:00	194.77
2019-07-04 03:28:00	75.66	2019-07-04 03:07:00	95.64	2019-07-04 03:24:00	83.24	2019-07-04 03:08:00	49.33	2019-07-04 03:28:00	49.18	2019-07-04 03:07:00	64.67	2019-07-04 03:07:00	151.72	2019-07-04 03:08:00	180.68	2019-07-04 03:28:00	190.49
2019-07-04 03:33:00	74.48	2019-07-04 03:12:00	95.74	2019-07-04 03:29:00	78.08	2019-07-04 03:13:00	49.33	2019-07-04 03:33:00	48.2	2019-07-04 03:12:00	64.67	2019-07-04 03:12:00	151.69	2019-07-04 03:13:00	179.98	2019-07-04 03:33:00	188.92
2019-07-04 03:38:00	76.76	2019-07-04 03:17:00	93.84	2019-07-04 03:34:00	77.53	2019-07-04 03:18:00	47.64	2019-07-04 03:38:00	49.78	2019-07-04 03:17:00	63.57	2019-07-04 03:17:00	146.82	2019-07-04 03:18:00	176.41	2019-07-04 03:38:00	196.12
2019-07-04 03:43:00	78.65	2019-07-04 03:22:00	86.78	2019-07-04 03:39:00	82.84	2019-07-04 03:23:00	45.15	2019-07-04 03:43:00	50.87	2019-07-04 03:22:00	59.91	2019-07-04 03:22:00	139.35	2019-07-04 03:23:00	175.04	2019-07-04 03:43:00	199.69
2019-07-04 03:48:00	79.53	2019-07-04 03:27:00	81.28	2019-07-04 03:44:00	85.49	2019-07-04 03:28:00	42.96	2019-07-04 03:48:00	51.47	2019-07-04 03:27:00	56.74	2019-07-04 03:27:00	130.49	2019-07-04 03:28:00	172.16	2019-07-04 03:48:00	201.27
2019-07-04 03:53:00	80.13	2019-07-04 03:32:00	76.12	2019-07-04 03:49:00	87.09	2019-07-04 03:33:00	41.97	2019-07-04 03:53:00	51.86	2019-07-04 03:32:00	53.88	2019-07-04 03:32:00	125.45	2019-07-04 03:33:00	172.79	2019-07-04 03:53:00	201.67
2019-07-04 03:58:00	80.43	2019-07-04 03:37:00	82.5	2019-07-04 03:54:00	87.79	2019-07-04 03:38:00	44.16	2019-07-04 03:58:00	51.96	2019-07-04 03:37:00	57.16	2019-07-04 03:37:00	141.32	2019-07-04 03:38:00	178.26	2019-07-04 03:58:00	201.97
2019-07-04 04:03:00	80.73	2019-07-04 03:42:00	87.58	2019-07-04 03:59:00	88.35	2019-07-04 03:43:00	45.75	2019-07-04 04:03:00	51.96	2019-07-04 03:42:00	59.61	2019-07-04 03:42:00	147.99	2019-07-04 03:43:00	178.74	2019-07-04 04:03:00	202.05
2019-07-04 04:08:00	81.01	2019-07-04 03:47:00	89.66	2019-07-04 04:04:00	88.95	2019-07-04 03:48:00	46.65	2019-07-04 04:08:00	51.96	2019-07-04 03:47:00	61.01	2019-07-04 03:47:00	150.35	2019-07-04 03:48:00	178.04	2019-07-04 04:08:00	202.15
2019-07-04 04:13:00	81.11	2019-07-04 03:52:00	90.86	2019-07-04 04:09:00	89.55	2019-07-04 03:53:00	47.25	2019-07-04 04:13:00	51.94	2019-07-04 03:52:00	61.49	2019-07-04 03:52:00	151.15	2019-07-04 03:53:00	177.31	2019-07-04 04:13:00	202.15
2019-07-04 04:18:00	81.11	2019-07-04 03:57:00	92.06	2019-07-04 04:14:00	90.15	2019-07-04 03:58:00	47.74	2019-07-04 04:18:00	51.94	2019-07-04 03:57:00	61.69	2019-07-04 03:57:00	151.42	2019-07-04 03:58:00	177.01	2019-07-04 04:18:00	202.35
2019-07-04 04:23:00	81.21	2019-07-04 04:02:00	92.76	2019-07-04 04:19:00	90.45	2019-07-04 04:03:00	48.04	2019-07-04 04:23:00	51.94	2019-07-04 04:02:00	61.89	2019-07-04 04:02:00	151.82	2019-07-04 04:03:00	176.41	2019-07-04 04:23:00	202.25
2019-07-04 04:28:00	81.41	2019-07-04 04:07:00	92.96	2019-07-04 04:24:00	90.85	2019-07-04 04:08:00	48.34	2019-07-04 04:28:00	51.84	2019-07-04 04:07:00	61.97	2019-07-04 04:07:00	152.12	2019-07-04 04:08:00	175.91	2019-07-04 04:28:00	202.05
2019-07-04 04:33:00	79.33	2019-07-04 04:12:00	93.04	2019-07-04 04:29:00	89.95	2019-07-04 04:13:00	48.64	2019-07-04 04:33:00	50.26	2019-07-04 04:12:00	61.99	2019-07-04 04:12:00	152.92	2019-07-04 04:13:00	175.51	2019-07-04 04:33:00	198.35
2019-07-04 04:38:00	75.26	2019-07-04 04:17:00	93.24	2019-07-04 04:34:00	86.39	2019-07-04 04:18:00	48.74	2019-07-04 04:38:00	47.38	2019-07-04 04:17:00	61.97	2019-07-04 04:17:00	152.92	2019-07-04 04:18:00	175.01	2019-07-04 04:38:00	190.39
2019-07-04 04:43:00	73.5	2019-07-04 04:22:00	93.74	2019-07-04 04:39:00	78.88	2019-07-04 04:23:00	48.93	2019-07-04 04:43:00	46.01	2019-07-04 04:22:00	62.07	2019-07-04 04:22:00	153.52	2019-07-04 04:23:00	174.58	2019-07-04 04:43:00	187.54
2019-07-04 04:48:00	75.18	2019-07-04 04:27:00	93.94	2019-07-04 04:44:00	74.47	2019-07-04 04:28:00	48.73	2019-07-04 04:48:00	47.3	2019-07-04 04:27:00	62.07	2019-07-04 04:27:00	153.42	2019-07-04 04:28:00	173.38	2019-07-04 04:48:00	193.42
2019-07-04 04:53:00	77.16	2019-07-04 04:32:00	89.16	2019-07-04 04:49:00	80.38	2019-07-04 04:33:00	46.54	2019-07-04 04:53:00	48.58	2019-07-04 04:32:00	59.59	2019-07-04 04:32:00	146.62	2019-07-04 04:33:00	170.81	2019-07-04 04:53:00	198.02
2019-07-04 04:58:00	78.55	2019-07-04 04:37:00	80.88	2019-07-04 04:54:00	84.14	2019-07-04 04:38:00	43.36	2019-07-04 04:58:00	49.47	2019-07-04 04:37:00	55.24	2019-07-04 04:37:00	132.39	2019-07-04 04:38:00	166.26	2019-07-04 04:58:00	200.49
2019-07-04 05:03:00	79.35	2019-07-04 04:42:00	74.42	2019-07-04 04:59:00	85.94	2019-07-04 04:43:00	41.47	2019-07-04 05:03:00	49.87	2019-07-04 04:42:00	51.78	2019-07-04 04:42:00	123.98	2019-07-04 04:43:00	164.49	2019-07-04 05:03:00	201.17
2019-07-04 05:08:00	79.73	2019-07-04 04:47:00	76.82	2019-07-04 05:04:00	86.89	2019-07-04 04:48:00	42.97	2019-07-04 05:08:00	50.16	2019-07-04 04:47:00	53.28	2019-07-04 04:47:00	136.15	2019-07-04 04:48:00	170.39	2019-07-04 05:08:00	201.57
2019-07-04 05:13:00	80.03	2019-07-04 04:52:00	83.48	2019-07-04 05:09:00	87.29	2019-07-04 04:53:00	44.66	2019-07-04 05:13:00	50.36	2019-07-04 04:52:00	56.64	2019-07-04 04:52:00	147.32	2019-07-04 04:53:00	172.56	2019-07-04 05:13:00	201.47
2019-07-04 05:18:00	80.23	2019-07-04 04:57:00	86.18	2019-07-04 05:14:00	88.09	2019-07-04 04:58:00	45.75	2019-07-04 05:18:00	50.46	2019-07-04 04:57:00	58.21	2019-07-04 04:57:00	149.89	2019-07-04 04:58:00	172.24	2019-07-04 05:18:00	201.57
2019-07-04 05:23:00	80.43	2019-07-04 05:02:00	88.38	2019-07-04 05:19:00	88.89	2019-07-04 05:03:00	46.55	2019-07-04 05:23:00	50.56	2019-07-04 05:02:00	59.01	2019-07-04 05:02:00	151.95	2019-07-04 05:03:00	171.74	2019-07-04 05:23:00	201.67
2019-07-04 05:28:00	79.43	2019-07-04 05:07:00	89.66	2019-07-04 05:24:00	89.45	2019-07-04 05:08:00	47.05	2019-07-04 05:28:00	49.76	2019-07-04 05:07:00	59.51	2019-07-04 05:07:00	152.25	2019-07-04 05:08:00	171.21	2019-07-04 05:28:00	199.17
2019-07-04 05:33:00	79.23	2019-07-04 05:12:00	90.46	2019-07-04 05:29:00	87.29	2019-07-04 05:13:00	47.44	2019-07-04 05:33:00	49.76	2019-07-04 05:12:00	59.89	2019-07-04 05:12:00	153.05	2019-07-04 05:13:00	170.61	2019-07-04 05:33:00	199.47
2019-07-04 05:38:00	79.23	2019-07-04 05:17:00	90.86	2019-07-04 05:34:00	85.69	2019-07-04 05:18:00	47.84	2019-07-04 05:38:00	49.76	2019-07-04 05:17:00	59.99	2019-07-04 05:17:00	152.92	2019-07-04 05:18:00	170.21	2019-07-04 05:38:00	199.57
2019-07-04 05:43:00	79.33	2019-07-04 05:22:00	91.46	2019-07-04 05:39:00	85.69	2019-07-04 05:23:00	48.04	2019-07-04 05:43:00	49.76	2019-07-04 05:22:00	60.19	2019-07-04 05:22:00	153.92	2019-07-04 05:23:00	169.81	2019-07-04 05:43:00	199.77
2019-07-04 05:48:00	79.73	2019-07-04 05:27:00	90.26	2019-07-04 05:44:00	86.09	2019-07-04 05:28:00	47.14	2019-07-04 05:48:00	49.96	2019-07-04 05:27:00	59.49	2019-07-04 05:27:00	151.22	2019-07-04 05:28:00	167.71	2019-07-04 05:48:00	200.07
2019-07-04 05:53:00	80.13	2019-07-04 05:32:00	87.76	2019-07-04 05:49:00	86.49	2019-07-04 05:33:00	46.25	2019-07-04 05:53:00	50.16	2019-07-04 05:32:00	58.01	2019-07-04 05:32:00	147.75	2019-07-04 05:33:00	167.41	2019-07-04 05:53:00	200.37
2019-07-04 05:58:00	80.43	2019-07-04 05:37:00	88.56	2019-07-04 05:54:00	86.79	2019-07-04 05:38:00	46.25	2019-07-04 05:58:00	50.24	2019-07-04 05:37:00	58.01	2019-07-04 05:37:00	148.95	2019-07-04 05:38:00	167.31	2019-07-04 05:58:00	200.65
2019-07-04 06:03:00	80.63	2019-07-04 05:42:00	88.76	2019-07-04 05:59:00	87.59	2019-07-04 05:43:00	46.45	2019-07-04 06:03:00	50.36	2019-07-04 05:42:00	58.11	2019-07-04 05:42:00	149.35	2019-07-04 05:43:00	167.54	2019-07-04 06:03:00	200.65
2019-07-04 06:08:00	84.7	2019-07-04 05:47:00	89.96	2019-07-04 06:04:00	87.89	2019-07-04 05:48:00	46.95	2019-07-04 06:08:00	53.23	2019-07-04 05:47:00	58.39	2019-07-04 05:47:00	150.25	2019-07-04 05:48:00	167.51	2019-07-04 06:08:00	213.12
2019-07-04 06:13:00	92.11	2019-07-04 05:52:00	90.46	2019-07-04 06:09:00	94	2019-07-04 05:53:00	47.34	2019-07-04 06:13:00	59.07	2019-07-04 05:52:00	58.59	2019-07-04 05:52:00	150.65	2019-07-04 05:53:00	167.31	2019-07-04 06:13:00	223.9
2019-07-04 06:18:00	95.28	2019-07-04 05:57:00	91.16	2019-07-04 06:14:00	109.87	2019-07-04 05:58:00	47.64	2019-07-04 06:18:00	62.24	2019-07-04 05:57:00	58.89	2019-07-04 05:57:00	151.45	2019-07-04 05:58:00	167.21	2019-07-04 06:18:00	223.31
2019-07-04 06:23:00	94.78	2019-07-04 06:02:00	91.66	2019-07-04 06:19:00	115.38	2019-07-04 06:03:00	47.74	2019-07-04 06:23:00	61.84	2019-07-04 06:02:00	59.09	2019-07-04 06:02:00	151.72	2019-07-04 06:03:00	166.51	2019-07-04 06:23:00	220.38
2019-07-04 06:28:00	90.9	2019-07-04 06:07:00	97.84	2019-07-04 06:24:00	114.08	2019-07-04 06:08:00	53.42	2019-07-04 06:28:00	60.84	2019-07-04 06:07:00	61.57	2019-07-04 06:07:00	162.52	2019-07-04 06:08:00	176.95	2019-07-04 06:28:00	211.61
2019-07-04 06:33:00	88.83	2019-07-04 06:12:00	123.88	2019-07-04 06:29:00	105.63	2019-07-04 06:13:00	67.86	2019-07-04 06:33:00	58.87	2019-07-04 06:12:00	73.54	2019-07-04 06:12:00	190.63	2019-07-04 06:13:00	178.85	2019-07-04 06:33:00	204.86
2019-07-04 06:38:00	86.85	2019-07-04 06:17:00	132.52	2019-07-04 06:34:00	99.02	2019-07-04 06:18:00	74.54	2019-07-04 06:38:00	56.78	2019-07-04 06:17:00	78.77	2019-07-04 06:17:00	188.84	2019-07-04 06:18:00	180.19	2019-07-04 06:38:00	200.4
2019-07-04 06:43:00	85.96	2019-07-04 06:22:00	133.52	2019-07-04 06:39:00	96.06	2019-07-04 06:23:00	74.83	2019-07-04 06:43:00	55.89	2019-07-04 06:22:00	79.75	2019-07-04 06:22:00	182.91	2019-07-04 06:23:00	179.76	2019-07-04 06:43:00	197.33
2019-07-04 06:48:00	85.46	2019-07-04 06:27:00	132.64	2019-07-04 06:44:00	94.76	2019-07-04 06:28:00	71.34	2019-07-04 06:48:00	55.4	2019-07-04 06:27:00	77.19	2019-07-04 06:27:00	163.47	2019-07-04 06:28:00	178.49	2019-07-04 06:48:00	195.53
2019-07-04 06:53:00	84.68	2019-07-04 06:32:00	126.16	2019-07-04 06:49:00	92.51	2019-07-04 06:33:00	64.85	2019-07-04 06:53:00	54.9	2019-07-04 06:32:00	73.34	2019-07-04 06:32:00	152.83	2019-07-04 06:33:00	178.29	2019-07-04 06:53:00	193.65
2019-07-04 06:58:00	83.88	2019-07-04 06:37:00	117.9	2019-07-04 06:54:00	90.95	2019-07-04 06:38:00	59.47	2019-07-04 06:58:00	54.5	2019-07-04 06:37:00	71.18	2019-07-04 06:37:00	145.6	2019-07-04 06:38:00	178.75	2019-07-04 06:58:00	192.05
2019-07-04 07:03:00	83	2019-07-04 06:42:00	113.12	2019-07-04 06:59:00	89.85	2019-07-04 06:43:00	56.68	2019-07-04 07:03:00	54.2	2019-07-04 06:42:00	70.3	2019-07-04 06:42:00	142.6	2019-07-04 06:43:00	178.88	2019-07-04 07:03:00	191.25
2019-07-04 07:08:00	82.9	2019-07-04 06:47:00	110.62	2019-07-04 07:04:00	90.45	2019-07-04 06:48:00	55.09	2019-07-04 07:08:00	53.7	2019-07-04 06:47:00	69.1	2019-07-04 06:47:00	139.83	2019-07-04 06:48:00	178.41	2019-07-04 07:08:00	190.25
2019-07-04 07:13:00	82.8	2019-07-04 06:52:00	109.24	2019-07-04 07:09:00	90.05	2019-07-04 06:53:00	54.99	2019-07-04 07:13:00	53.52	2019-07-04 06:52:00	68.03	2019-07-04 06:52:00	137.93	2019-07-04 06:53:00	177.71	2019-07-04 07:13:00	188.95
2019-07-04 07:18:00	82.9	2019-07-04 06:57:00	108.44	2019-07-04 07:14:00	89.75	2019-07-04 06:58:00	53.79	2019-07-04 07:18:00	53.42	2019-07-04 06:57:00	67.03	2019-07-04 06:57:00	136.56	2019-07-04 06:58:00	177.31	2019-07-04 07:18:00	187.95
2019-07-04 07:23:00	82.9	2019-07-04 07:02:00	108.24	2019-07-04 07:19:00	89.75	2019-07-04 07:03:00	53.4	2019-07-04 07:23:00	53.22	2019-07-04 07:02:00	66.33	2019-07-04 07:02:00	135.16	2019-07-04 07:03:00	177.21	2019-07-04 07:23:00	187.25
2019-07-04 07:28:00	83.6	2019-07-04 07:07:00	108.34	2019-07-04 07:24:00	89.85	2019-07-04 07:08:00	53.1	2019-07-04 07:28:00	53.62	2019-07-04 07:07:00	65.83	2019-07-04 07:07:00	133.76	2019-07-04 07:08:00	176.73	2019-07-04 07:28:00	186.55
2019-07-04 07:33:00	83.7	2019-07-04 07:12:00	107.84	2019-07-04 07:29:00	89.85	2019-07-04 07:13:00	52.9	2019-07-04 07:33:00	53.62	2019-07-04 07:12:00	65.43	2019-07-04 07:12:00	132.26	2019-07-04 07:13:00	176.63	2019-07-04 07:33:00	185.85
2019-07-04 07:38:00	84	2019-07-04 07:17:00	107.36	2019-07-04 07:34:00	89.45	2019-07-04 07:18:00	52.9	2019-07-04 07:38:00	53.9	2019-07-04 07:17:00	65.33	2019-07-04 07:17:00	131.36	2019-07-04 07:18:00	176.61	2019-07-04 07:38:00	185.05
2019-07-04 07:43:00	83.8	2019-07-04 07:22:00	107.66	2019-07-04 07:39:00	90.35	2019-07-04 07:23:00	52.41	2019-07-04 07:43:00	53.92	2019-07-04 07:22:00	65.53	2019-07-04 07:22:00	130.76	2019-07-04 07:23:00	176.93	2019-07-04 07:43:00	184.35
2019-07-04 07:48:00	84	2019-07-04 07:27:00	108.36	2019-07-04 07:44:00	91.05	2019-07-04 07:28:00	53.4	2019-07-04 07:48:00	54.3	2019-07-04 07:27:00	65.93	2019-07-04 07:27:00	130.66	2019-07-04 07:28:00	177.33	2019-07-04 07:48:00	183.85
2019-07-04 07:53:00	84.2	2019-07-04 07:32:00	108.34	2019-07-04 07:49:00	91.55	2019-07-04 07:33:00	53.5	2019-07-04 07:53:00	54.4	2019-07-04 07:32:00	66.03	2019-07-04 07:32:00	128.86	2019-07-04 07:33:00	177.23	2019-07-04 07:53:00	183.25
2019-07-04 07:58:00	84.88	2019-07-04 07:37:00	108.34	2019-07-04 07:54:00	90.55	2019-07-04 07:38:00	53.4	2019-07-04 07:58:00	54.7	2019-07-04 07:37:00	66.03	2019-07-04 07:37:00	128.06	2019-07-04 07:38:00	177.73	2019-07-04 07:58:00	182.65
2019-07-04 08:03:00	85.08	2019-07-04 07:42:00	108.94	2019-07-04 07:59:00	91.05	2019-07-04 07:43:00	53.7	2019-07-04 08:03:00	55	2019-07-04 07:42:00	66.03	2019-07-04 07:42:00	127.66	2019-07-04 07:43:00	178.23	2019-07-04 08:03:00	182.45
2019-07-04 08:08:00	84.98	2019-07-04 07:47:00	109.04	2019-07-04 08:04:00	91.95	2019-07-04 07:48:00	54.1	2019-07-04 08:08:00	55	2019-07-04 07:47:00	66.33	2019-07-04 07:47:00	126.46	2019-07-04 07:48:00	178.61	2019-07-04 08:08:00	181.55
2019-07-04 08:13:00	85.28	2019-07-04 07:52:00	109.34	2019-07-04 08:09:00	91.55	2019-07-04 07:53:00	54.4	2019-07-04 08:13:00	55.1	2019-07-04 07:52:00	66.53	2019-07-04 07:52:00	125.36	2019-07-04 07:53:00	178.61	2019-07-04 08:13:00	180.65
2019-07-04 08:18:00	85.38	2019-07-04 07:57:00	110.34	2019-07-04 08:14:00	92.35	2019-07-04 07:58:00	54.59	2019-07-04 08:18:00	55.1	2019-07-04 07:57:00	66.93	2019-07-04 07:57:00	125.26	2019-07-04 07:58:00	178.91	2019-07-04 08:18:00	180.43
2019-07-04 08:23:00	85.58	2019-07-04 08:02:00	110.74	2019-07-04 08:19:00	92.51	2019-07-04 08:03:00	54.6	2019-07-04 08:23:00	55.7	2019-07-04 08:02:00	67.33	2019-07-04 08:02:00	125.16	2019-07-04 08:03:00	179.01	2019-07-04 08:23:00	180.43
2019-07-04 08:28:00	86.88	2019-07-04 08:07:00	110.64	2019-07-04 08:24:00	93.31	2019-07-04 08:08:00	54.6	2019-07-04 08:28:00	56.19	2019-07-04 08:07:00	67.23	2019-07-04 08:07:00	124.33	2019-07-04 08:08:00	179.01	2019-07-04 08:28:00	180.33
2019-07-04 08:33:00	86.88	2019-07-04 08:12:00	110.84	2019-07-04 08:29:00	94.61	2019-07-04 08:13:00	54.7	2019-07-04 08:33:00	56.59	2019-07-04 08:12:00	67.53	2019-07-04 08:12:00	123.43	2019-07-04 08:13:00	179.41	2019-07-04 08:33:00	179.63
2019-07-04 08:38:00	87.28	2019-07-04 08:17:00	110.74	2019-07-04 08:34:00	94.61	2019-07-04 08:18:00	55	2019-07-04 08:38:00	57.19	2019-07-04 08:17:00	67.73	2019-07-04 08:17:00	123.13	2019-07-04 08:18:00	179.63	2019-07-04 08:38:00	179.83
2019-07-04 08:43:00	88.36	2019-07-04 08:22:00	111.84	2019-07-04 08:39:00	95.31	2019-07-04 08:23:00	56	2019-07-04 08:43:00	58.29	2019-07-04 08:22:00	68.13	2019-07-04 08:22:00	122.93	2019-07-04 08:23:00	180.71	2019-07-04 08:43:00	181
2019-07-04 08:48:00	90.75	2019-07-04 08:27:00	113.82	2019-07-04 08:44:00	97.56	2019-07-04 08:28:00	57.79	2019-07-04 08:48:00	60.38	2019-07-04 08:27:00	69.23	2019-07-04 08:27:00	125.33	2019-07-04 08:28:00	181.58	2019-07-04 08:48:00	182.58
2019-07-04 08:53:00	95.11	2019-07-04 08:32:00	113.82	2019-07-04 08:49:00	101.42	2019-07-04 08:33:00	57.19	2019-07-04 08:53:00	62.47	2019-07-04 08:32:00	69.63	2019-07-04 08:32:00	123.03	2019-07-04 08:33:00	181.28	2019-07-04 08:53:00	185.46
2019-07-04 08:58:00	101.55	2019-07-04 08:37:00	114.62	2019-07-04 08:55:00	105.47	2019-07-04 08:38:00	57.59	2019-07-04 08:58:00	64.25	2019-07-04 08:37:00	70.13	2019-07-04 08:37:00	123.23	2019-07-04 08:38:00	181.78	2019-07-04 08:58:00	185.41
2019-07-04 09:03:00	105.21	2019-07-04 08:42:00	116.82	2019-07-04 09:00:00	105.17	2019-07-04 08:43:00	58.29	2019-07-04 09:03:00	65.44	2019-07-04 08:42:00	71.4	2019-07-04 08:42:00	126	2019-07-04 08:43:00	182.98	2019-07-04 09:03:00	182.88
2019-07-04 09:08:00	106.8	2019-07-04 08:47:00	121.38	2019-07-04 09:05:00	105.67	2019-07-04 08:48:00	61.18	2019-07-04 09:08:00	68.63	2019-07-04 08:47:00	73.98	2019-07-04 08:47:00	130.17	2019-07-04 08:48:00	184.35	2019-07-04 09:08:00	179.68
2019-07-04 09:13:00	105.2	2019-07-04 08:52:00	129.26	2019-07-04 09:10:00	106.63	2019-07-04 08:53:00	63.67	2019-07-04 09:13:00	73.89	2019-07-04 08:52:00	77.36	2019-07-04 08:52:00	138.53	2019-07-04 08:53:00	187.09	2019-07-04 09:13:00	178.08
2019-07-04 09:18:00	98.53	2019-07-04 08:57:00	133.14	2019-07-04 09:15:00	108.03	2019-07-04 08:58:00	64.47	2019-07-04 09:18:00	75.56	2019-07-04 08:57:00	80.04	2019-07-04 08:57:00	154.08	2019-07-04 08:58:00	184.89	2019-07-04 09:18:00	177.08
2019-07-04 09:23:00	94.56	2019-07-04 09:02:00	139.1	2019-07-04 09:20:00	107.33	2019-07-04 09:03:00	64.97	2019-07-04 09:23:00	74.67	2019-07-04 09:02:00	81.84	2019-07-04 09:02:00	138.78	2019-07-04 09:03:00	184.89	2019-07-04 09:23:00	176.98
2019-07-04 09:28:00	93.86	2019-07-04 09:07:00	135.7	2019-07-04 09:25:00	106.43	2019-07-04 09:08:00	65.16	2019-07-04 09:28:00	71.39	2019-07-04 09:07:00	83.01	2019-07-04 09:07:00	128.14	2019-07-04 09:08:00	184.79	2019-07-04 09:28:00	177.08
2019-07-04 09:33:00	95.15	2019-07-04 09:12:00	141.68	2019-07-04 09:30:00	107.83	2019-07-04 09:13:00	65.27	2019-07-04 09:33:00	74.87	2019-07-04 09:12:00	83.49	2019-07-04 09:12:00	137.51	2019-07-04 09:13:00	184.69	2019-07-04 09:33:00	184.64
2019-07-04 09:38:00	100.33	2019-07-04 09:17:00	148.54	2019-07-04 09:35:00	109.53	2019-07-04 09:18:00	66.26	2019-07-04 09:38:00	79.15	2019-07-04 09:17:00	84.89	2019-07-04 09:17:00	132.74	2019-07-04 09:18:00	185.06	2019-07-04 09:38:00	190.84
2019-07-04 09:43:00	98.33	2019-07-04 09:22:00	141.86	2019-07-04 09:40:00	113.34	2019-07-04 09:23:00	64.86	2019-07-04 09:43:00	74.97	2019-07-04 09:22:00	82.71	2019-07-04 09:22:00	127.91	2019-07-04 09:23:00	185.19	2019-07-04 09:43:00	187.24
2019-07-04 09:48:00	99.53	2019-07-04 09:27:00	143.44	2019-07-04 09:45:00	112.08	2019-07-04 09:28:00	65.16	2019-07-04 09:48:00	74.57	2019-07-04 09:27:00	83.59	2019-07-04 09:27:00	130.98	2019-07-04 09:28:00	183.59	2019-07-04 09:48:00	184.14
2019-07-04 09:53:00	98.73	2019-07-04 09:32:00	139.66	2019-07-04 09:50:00	111.28	2019-07-04 09:33:00	65.86	2019-07-04 09:53:00	73.67	2019-07-04 09:32:00	84.19	2019-07-04 09:32:00	122.21	2019-07-04 09:33:00	185.46	2019-07-04 09:53:00	187.94
2019-07-04 09:59:00	97.23	2019-07-04 09:37:00	156.19	2019-07-04 09:55:00	112.84	2019-07-04 09:38:00	70.25	2019-07-04 09:59:00	70.09	2019-07-04 09:37:00	92.53	2019-07-04 09:37:00	131.34	2019-07-04 09:38:00	189.63	2019-07-04 09:59:00	171.87
2019-07-04 10:04:00	93.55	2019-07-04 09:42:00	140.14	2019-07-04 10:00:00	111.24	2019-07-04 09:43:00	69.45	2019-07-04 10:04:00	64.53	2019-07-04 09:42:00	90.03	2019-07-04 09:42:00	122.38	2019-07-04 09:43:00	191.91	2019-07-04 10:04:00	164.56
2019-07-04 10:09:00	114.21	2019-07-04 09:47:00	135.36	2019-07-04 10:05:00	121.19	2019-07-04 09:48:00	71.05	2019-07-04 10:09:00	72.87	2019-07-04 09:47:00	94.98	2019-07-04 09:47:00	123.48	2019-07-04 09:48:00	193.29	2019-07-04 10:09:00	193.02
2019-07-04 10:14:00	117.58	2019-07-04 09:52:00	136.96	2019-07-04 10:10:00	121.5	2019-07-04 09:53:00	69.95	2019-07-04 10:14:00	72.87	2019-07-04 09:52:00	90.5	2019-07-04 09:52:00	117.91	2019-07-04 09:53:00	193.55	2019-07-04 10:14:00	196.32
2019-07-04 10:19:00	120.94	2019-07-04 09:57:00	143.83	2019-07-04 10:15:00	114.45	2019-07-04 09:58:00	71.75	2019-07-04 10:19:00	74.66	2019-07-04 09:57:00	92.36	2019-07-04 09:57:00	121.08	2019-07-04 09:58:00	180.31	2019-07-04 10:19:00	184.62
2019-07-04 10:24:00	114.18	2019-07-04 10:02:00	128.78	2019-07-04 10:20:00	115.25	2019-07-04 10:03:00	66.45	2019-07-04 10:24:00	76.55	2019-07-04 10:02:00	80.87	2019-07-04 10:02:00	113.24	2019-07-04 10:03:00	178.59	2019-07-04 10:24:00	173.39
2019-07-04 10:29:00	105.71	2019-07-04 10:07:00	149.91	2019-07-04 10:25:00	117.45	2019-07-04 10:08:00	93.49	2019-07-04 10:29:00	78.03	2019-07-04 10:07:00	97.04	2019-07-04 10:07:00	132.64	2019-07-04 10:08:00	187.13	2019-07-04 10:29:00	173.19
2019-07-04 10:34:00	105.11	2019-07-04 10:12:00	149.51	2019-07-04 10:30:00	120.7	2019-07-04 10:13:00	96.47	2019-07-04 10:34:00	79.12	2019-07-04 10:12:00	86.93	2019-07-04 10:12:00	127.91	2019-07-04 10:13:00	187.71	2019-07-04 10:34:00	178.29
2019-07-04 10:39:00	108.21	2019-07-04 10:17:00	155.27	2019-07-04 10:35:00	123.85	2019-07-04 10:18:00	91.77	2019-07-04 10:39:00	80.01	2019-07-04 10:17:00	105.27	2019-07-04 10:17:00	148.42	2019-07-04 10:18:00	188.48	2019-07-04 10:39:00	181.47
2019-07-04 10:44:00	113.28	2019-07-04 10:22:00	159.95	2019-07-04 10:40:00	125.05	2019-07-04 10:23:00	77.31	2019-07-04 10:44:00	77.01	2019-07-04 10:22:00	92.76	2019-07-04 10:22:00	158.06	2019-07-04 10:23:00	188.98	2019-07-04 10:44:00	180.67
2019-07-04 10:49:00	124.91	2019-07-04 10:27:00	164.51	2019-07-04 10:45:00	124.75	2019-07-04 10:28:00	101.05	2019-07-04 10:49:00	76.91	2019-07-04 10:27:00	107.73	2019-07-04 10:27:00	145.86	2019-07-04 10:28:00	189.92	2019-07-04 10:49:00	184.22
2019-07-04 10:54:00	126.68	2019-07-04 10:32:00	164.59	2019-07-04 10:50:00	124.35	2019-07-04 10:33:00	110.62	2019-07-04 10:54:00	77.51	2019-07-04 10:32:00	113.86	2019-07-04 10:32:00	156.5	2019-07-04 10:33:00	191.52	2019-07-04 10:54:00	177.35
2019-07-04 10:59:00	113.93	2019-07-04 10:37:00	151.65	2019-07-04 10:55:00	123.65	2019-07-04 10:38:00	113.8	2019-07-04 10:59:00	77.72	2019-07-04 10:37:00	116.22	2019-07-04 10:37:00	159.4	2019-07-04 10:38:00	192.29	2019-07-04 10:59:00	173.57
2019-07-04 11:04:00	104.69	2019-07-04 10:42:00	154.15	2019-07-04 11:00:00	124.25	2019-07-04 10:43:00	102.03	2019-07-04 11:04:00	78.91	2019-07-04 10:42:00	106.88	2019-07-04 10:42:00	129.63	2019-07-04 10:43:00	189.89	2019-07-04 11:04:00	186.92
2019-07-04 11:09:00	119.03	2019-07-04 10:47:00	164.79	2019-07-04 11:05:00	126.21	2019-07-04 10:48:00	100.83	2019-07-04 11:09:00	80.79	2019-07-04 10:47:00	107.88	2019-07-04 10:47:00	109.35	2019-07-04 10:48:00	190.29	2019-07-04 11:09:00	189.57
2019-07-04 11:14:00	131.46	2019-07-04 10:52:00	165.37	2019-07-04 11:10:00	127.31	2019-07-04 10:53:00	98.23	2019-07-04 11:14:00	82.08	2019-07-04 10:52:00	110.46	2019-07-04 10:52:00	144.73	2019-07-04 10:53:00	190.16	2019-07-04 11:14:00	187.57
2019-07-04 11:19:00	123.38	2019-07-04 10:57:00	157.01	2019-07-04 11:15:00	128.41	2019-07-04 10:58:00	80.68	2019-07-04 11:19:00	80.68	2019-07-04 10:57:00	108.86	2019-07-04 10:57:00	152.53	2019-07-04 10:58:00	190.16	2019-07-04 11:19:00	181.17
2019-07-04 11:24:00	122.08	2019-07-04 11:02:00	156.63	2019-07-04 11:20:00	127.71	2019-07-04 11:03:00	93.36	2019-07-04 11:24:00	80.48	2019-07-04 11:02:00	110.74	2019-07-04 11:02:00	154.87	2019-07-04 11:03:00	192.23	2019-07-04 11:24:00	179.97
2019-07-04 11:29:00	124.78	2019-07-04 11:07:00	163.97	2019-07-04 11:25:00	128.11	2019-07-04 11:08:00	103.03	2019-07-04 11:29:00	85.35	2019-07-04 11:07:00	98.73	2019-07-04 11:07:00	149.84	2019-07-04 11:08:00	191.8	2019-07-04 11:29:00	175.7
2019-07-04 11:34:00	127.06	2019-07-04 11:12:00	170.93	2019-07-04 11:30:00	128.66	2019-07-04 11:13:00	107.12	2019-07-04 11:34:00	88.63	2019-07-04 11:12:00	91.02	2019-07-04 11:12:00	148.14	2019-07-04 11:13:00	190.3	2019-07-04 11:34:00	177.2
2019-07-04 11:39:00	115.39	2019-07-04 11:17:00	170.33	2019-07-04 11:35:00	128.96	2019-07-04 11:18:00	91.75	2019-07-04 11:39:00	91.61	2019-07-04 11:17:00	99.05	2019-07-04 11:17:00	144.54	2019-07-04 11:18:00	188.8	2019-07-04 11:39:00	183.95
2019-07-04 11:44:00	104.86	2019-07-04 11:22:00	170.91	2019-07-04 11:40:00	130.06	2019-07-04 11:23:00	85.57	2019-07-04 11:44:00	92.01	2019-07-04 11:22:00	97.67	2019-07-04 11:22:00	139.37	2019-07-04 11:23:00	190.58	2019-07-04 11:44:00	187.53
2019-07-04 11:49:00	106.86	2019-07-04 11:27:00	168.31	2019-07-04 11:45:00	130.16	2019-07-04 11:28:00	99.74	2019-07-04 11:49:00	91.4	2019-07-04 11:27:00	98.37	2019-07-04 11:27:00	115.1	2019-07-04 11:28:00	189.75	2019-07-04 11:49:00	188.5
2019-07-04 11:54:00	108.86	2019-07-04 11:32:00	165.63	2019-07-04 11:50:00	130.76	2019-07-04 11:33:00	101.63	2019-07-04 11:54:00	90.61	2019-07-04 11:32:00	103.53	2019-07-04 11:32:00	97.55	2019-07-04 11:33:00	191.35	2019-07-04 11:54:00	188.58
2019-07-04 11:59:00	107.66	2019-07-04 11:37:00	169.53	2019-07-04 11:55:00	131.36	2019-07-04 11:38:00	95.04	2019-07-04 11:59:00	89.71	2019-07-04 11:37:00	108.46	2019-07-04 11:37:00	99.72	2019-07-04 11:38:00	199.73	2019-07-04 11:59:00	186.88
2019-07-04 12:04:00	106.56	2019-07-04 11:42:00	165.63	2019-07-04 12:00:00	131.42	2019-07-04 11:43:00	97.54	2019-07-04 12:04:00	89.11	2019-07-04 11:42:00	93.27	2019-07-04 11:42:00	105.22	2019-07-04 11:43:00	201.55	2019-07-04 12:04:00	186.78
2019-07-04 12:09:00	106.66	2019-07-04 11:47:00	149.91	2019-07-04 12:05:00	132.62	2019-07-04 11:48:00	93.85	2019-07-04 12:09:00	82.44	2019-07-04 11:47:00	88.52	2019-07-04 11:47:00	108.59	2019-07-04 11:48:00	201.12	2019-07-04 12:09:00	177.7
2019-07-04 12:14:00	107.26	2019-07-04 11:52:00	146.03	2019-07-04 12:10:00	133.42	2019-07-04 11:53:00	92.95	2019-07-04 12:14:00	77.87	2019-07-04 11:52:00	87.42	2019-07-04 11:52:00	111.59	2019-07-04 11:53:00	192.32	2019-07-04 12:14:00	176.03
2019-07-04 12:19:00	105.76	2019-07-04 11:57:00	145.03	2019-07-04 12:15:00	134.07	2019-07-04 11:58:00	91.95	2019-07-04 12:19:00	78.47	2019-07-04 11:57:00	86.64	2019-07-04 11:57:00	114.39	2019-07-04 11:58:00	182.59	2019-07-04 12:19:00	178.73
2019-07-04 12:24:00	106.46	2019-07-04 12:02:00	145.63	2019-07-04 12:20:00	133.32	2019-07-04 12:03:00	93.75	2019-07-04 12:24:00	79.75	2019-07-04 12:02:00	87.42	2019-07-04 12:02:00	117.39	2019-07-04 12:03:00	185.42	2019-07-04 12:24:00	181.2
2019-07-04 12:29:00	105.86	2019-07-04 12:07:00	147.53	2019-07-04 12:25:00	134.27	2019-07-04 12:08:00	103.53	2019-07-04 12:29:00	78.65	2019-07-04 12:07:00	88.52	2019-07-04 12:07:00	119.05	2019-07-04 12:08:00	199.77	2019-07-04 12:29:00	180
2019-07-04 12:34:00	105.66	2019-07-04 12:12:00	148.63	2019-07-04 12:30:00	135.17	2019-07-04 12:13:00	98.53	2019-07-04 12:34:00	78.95	2019-07-04 12:12:00	89.22	2019-07-04 12:12:00	120.35	2019-07-04 12:13:00	201.79	2019-07-04 12:34:00	178.9
2019-07-04 12:39:00	107.26	2019-07-04 12:17:00	148.33	2019-07-04 12:35:00	136.37	2019-07-04 12:18:00	88.95	2019-07-04 12:39:00	79.05	2019-07-04 12:17:00	89.22	2019-07-04 12:17:00	119.29	2019-07-04 12:18:00	199.29	2019-07-04 12:39:00	178.73
2019-07-04 12:44:00	106.36	2019-07-04 12:22:00	149.61	2019-07-04 12:40:00	137.83	2019-07-04 12:23:00	89.76	2019-07-04 12:44:00	77.97	2019-07-04 12:22:00	90.02	2019-07-04 12:22:00	121.45	2019-07-04 12:23:00	198.93	2019-07-04 12:44:00	176.55
2019-07-04 12:49:00	107.26	2019-07-04 12:27:00	150.51	2019-07-04 12:45:00	137.93	2019-07-04 12:28:00	92.55	2019-07-04 12:49:00	77.37	2019-07-04 12:27:00	90.52	2019-07-04 12:27:00	121.25	2019-07-04 12:28:00	179.63	2019-07-04 12:49:00	177.25
2019-07-04 12:54:00	107.96	2019-07-04 12:32:00	150.51	2019-07-04 12:50:00	137.93	2019-07-04 12:33:00	92.44	2019-07-04 12:54:00	78.65	2019-07-04 12:32:00	91.39	2019-07-04 12:32:00	123.45	2019-07-04 12:33:00	177.45	2019-07-04 12:54:00	178.73
2019-07-04 12:59:00	107.56	2019-07-04 12:37:00	151.01	2019-07-04 12:55:00	138.83	2019-07-04 12:38:00	93.95	2019-07-04 12:59:00	78.95	2019-07-04 12:37:00	92.29	2019-07-04 12:37:00	124.35	2019-07-04 12:38:00	181.38	2019-07-04 12:59:00	179.45
2019-07-04 13:04:00	108.26	2019-07-04 12:42:00	150.71	2019-07-04 13:00:00	138.43	2019-07-04 12:43:00	93.84	2019-07-04 13:04:00	79.35	2019-07-04 12:42:00	93.49	2019-07-04 12:42:00	125.62	2019-07-04 12:43:00	183.45	2019-07-04 13:04:00	180.45
2019-07-04 13:09:00	109.64	2019-07-04 12:47:00	149.51	2019-07-04 13:05:00	138.88	2019-07-04 12:48:00	92.85	2019-07-04 13:09:00	80.35	2019-07-04 12:47:00	93.69	2019-07-04 12:47:00	125.82	2019-07-04 12:48:00	183.75	2019-07-04 13:09:00	181.83
2019-07-04 13:14:00	110.74	2019-07-04 12:52:00	150.61	2019-07-04 13:10:00	139.58	2019-07-04 12:53:00	93.34	2019-07-04 13:14:00	81.35	2019-07-04 12:52:00	94.97	2019-07-04 12:52:00	128.82	2019-07-04 12:53:00	185.18	2019-07-04 13:14:00	183.23
2019-07-04 13:19:00	110.84	2019-07-04 12:57:00	151.51	2019-07-04 13:15:00	140.28	2019-07-04 12:58:00	92.05	2019-07-04 13:19:00	82.05	2019-07-04 12:57:00	95.57	2019-07-04 12:57:00	129.22	2019-07-04 12:58:00	184.88	2019-07-04 13:19:00	183.93
2019-07-04 13:24:00	113.13	2019-07-04 13:02:00	151.31	2019-07-04 13:20:00	141.34	2019-07-04 13:03:00	91.45	2019-07-04 13:24:00	82.74	2019-07-04 13:02:00	96.07	2019-07-04 13:02:00	129.89	2019-07-04 13:03:00	185.98	2019-07-04 13:24:00	185.13
2019-07-04 13:29:00	113.53	2019-07-04 13:07:00	153.49	2019-07-04 13:25:00	141.84	2019-07-04 13:08:00	92.25	2019-07-04 13:29:00	82.54	2019-07-04 13:07:00	97.05	2019-07-04 13:07:00	130.49	2019-07-04 13:08:00	187.38	2019-07-04 13:29:00	185.7
2019-07-04 13:34:00	115.43	2019-07-04 13:12:00	156.09	2019-07-04 13:30:00	142.24	2019-07-04 13:13:00	93.65	2019-07-04 13:34:00	83.34	2019-07-04 13:12:00	98.15	2019-07-04 13:12:00	133.29	2019-07-04 13:13:00	188.45	2019-07-04 13:34:00	186.8
2019-07-04 13:39:00	113.63	2019-07-04 13:17:00	157.47	2019-07-04 13:35:00	142.74	2019-07-04 13:18:00	94.74	2019-07-04 13:39:00	81.45	2019-07-04 13:17:00	98.95	2019-07-04 13:17:00	134.06	2019-07-04 13:18:00	189.75	2019-07-04 13:39:00	183
2019-07-04 13:44:00	112.33	2019-07-04 13:22:00	158.97	2019-07-04 13:40:00	140.84	2019-07-04 13:23:00	95.54	2019-07-04 13:44:00	79.45	2019-07-04 13:22:00	99.65	2019-07-04 13:22:00	133.86	2019-07-04 13:23:00	191.35	2019-07-04 13:44:00	181.73
2019-07-04 13:49:00	113.83	2019-07-04 13:27:00	160.05	2019-07-04 13:45:00	140.54	2019-07-04 13:28:00	97.04	2019-07-04 13:49:00	79.67	2019-07-04 13:27:00	100.33	2019-07-04 13:27:00	134.06	2019-07-04 13:28:00	192.05	2019-07-04 13:49:00	181.63
2019-07-04 13:54:00	114.43	2019-07-04 13:32:00	161.65	2019-07-04 13:50:00	141.34	2019-07-04 13:33:00	99.93	2019-07-04 13:54:00	80.57	2019-07-04 13:32:00	101.33	2019-07-04 13:32:00	134.36	2019-07-04 13:33:00	193.92	2019-07-04 13:54:00	180.43
2019-07-04 13:59:00	112.53	2019-07-04 13:37:00	161.05	2019-07-04 13:55:00	141.84	2019-07-04 13:38:00	100.33	2019-07-04 13:59:00	80.07	2019-07-04 13:37:00	101.83	2019-07-04 13:37:00	133.73	2019-07-04 13:38:00	193.82	2019-07-04 13:59:00	178.53
2019-07-04 14:04:00	113.03	2019-07-04 13:42:00	159.65	2019-07-04 14:00:00	140.54	2019-07-04 13:43:00	98.43	2019-07-04 14:04:00	80.67	2019-07-04 13:42:00	99.73	2019-07-04 13:42:00	129.96	2019-07-04 13:43:00	192.92	2019-07-04 14:04:00	178.73
2019-07-04 14:09:00	113.73	2019-07-04 13:47:00	160.35	2019-07-04 14:05:00	141.39	2019-07-04 13:48:00	98.83	2019-07-04 14:09:00	80.65	2019-07-04 13:47:00	100.03	2019-07-04 13:47:00	130.86	2019-07-04 13:48:00	193.42	2019-07-04 14:09:00	178.63
2019-07-04 14:14:00	114.83	2019-07-04 13:52:00	161.05	2019-07-04 14:10:00	142.49	2019-07-04 13:53:00	101.23	2019-07-04 14:14:00	81.45	2019-07-04 13:52:00	100.93	2019-07-04 13:52:00	130.66	2019-07-04 13:53:00	194.62	2019-07-04 14:14:00	179.43
2019-07-04 14:19:00	115.43	2019-07-04 13:57:00	160.35	2019-07-04 14:15:00	144.39	2019-07-04 13:58:00	100.73	2019-07-04 14:19:00	84.24	2019-07-04 13:57:00	100.43	2019-07-04 13:57:00	129.06	2019-07-04 13:58:00	194.59	2019-07-04 14:19:00	181.4
2019-07-04 14:24:00	120.29	2019-07-04 14:02:00	159.65	2019-07-04 14:20:00	145.64	2019-07-04 14:03:00	101.33	2019-07-04 14:24:00	89.31	2019-07-04 14:02:00	99.83	2019-07-04 14:02:00	128.26	2019-07-04 14:03:00	195.02	2019-07-04 14:24:00	188.98
2019-07-04 14:29:00	123.88	2019-07-04 14:07:00	160.95	2019-07-04 14:25:00	152.1	2019-07-04 14:08:00	102.33	2019-07-04 14:29:00	87.71	2019-07-04 14:07:00	101.93	2019-07-04 14:07:00	132.83	2019-07-04 14:08:00	196.09	2019-07-04 14:29:00	187.78
2019-07-04 14:34:00	117.59	2019-07-04 14:12:00	161.35	2019-07-04 14:30:00	149.2	2019-07-04 14:13:00	102.03	2019-07-04 14:34:00	86.03	2019-07-04 14:12:00	102.03	2019-07-04 14:12:00	131.63	2019-07-04 14:13:00	195.39	2019-07-04 14:34:00	183.68
2019-07-04 14:39:00	115.21	2019-07-04 14:17:00	162.33	2019-07-04 14:35:00	144.94	2019-07-04 14:18:00	103.22	2019-07-04 14:39:00	86.74	2019-07-04 14:17:00	102.63	2019-07-04 14:17:00	131.33	2019-07-04 14:18:00	195.79	2019-07-04 14:39:00	180.6
2019-07-04 14:44:00	114.01	2019-07-04 14:22:00	166.51	2019-07-04 14:40:00	142.94	2019-07-04 14:23:00	113.2	2019-07-04 14:44:00	86.13	2019-07-04 14:22:00	106.38	2019-07-04 14:22:00	142.06	2019-07-04 14:23:00	202.53	2019-07-04 14:44:00	178.2
2019-07-04 14:49:00	112.03	2019-07-04 14:27:00	169.77	2019-07-04 14:45:00	142.34	2019-07-04 14:28:00	112.5	2019-07-04 14:49:00	84.44	2019-07-04 14:27:00	108.16	2019-07-04 14:27:00	151.9	2019-07-04 14:28:00	200.53	2019-07-04 14:49:00	175.7
2019-07-04 14:54:00	111.13	2019-07-04 14:32:00	166.49	2019-07-04 14:50:00	141.14	2019-07-04 14:33:00	105.51	2019-07-04 14:54:00	84.04	2019-07-04 14:32:00	106.78	2019-07-04 14:32:00	143.83	2019-07-04 14:33:00	195.66	2019-07-04 14:54:00	175.23
2019-07-04 14:59:00	110.24	2019-07-04 14:37:00	167.19	2019-07-04 14:55:00	144.84	2019-07-04 14:38:00	100.72	2019-07-04 14:59:00	83.24	2019-07-04 14:37:00	107.78	2019-07-04 14:37:00	157.44	2019-07-04 14:38:00	194.19	2019-07-04 14:59:00	173.13
2019-07-04 15:04:00	110.14	2019-07-04 14:42:00	165.49	2019-07-04 15:00:00	141.04	2019-07-04 14:43:00	99.92	2019-07-04 15:04:00	82.95	2019-07-04 14:42:00	110.88	2019-07-04 14:42:00	150.41	2019-07-04 14:43:00	193.89	2019-07-04 15:04:00	172.73
2019-07-04 15:09:00	112.03	2019-07-04 14:47:00	166.01	2019-07-04 15:05:00	140.84	2019-07-04 14:48:00	99.12	2019-07-04 15:09:00	83.44	2019-07-04 14:47:00	112.86	2019-07-04 14:47:00	130.8	2019-07-04 14:48:00	192.79	2019-07-04 15:09:00	174.53
2019-07-04 15:14:00	112.43	2019-07-04 14:52:00	172.45	2019-07-04 15:10:00	142.3	2019-07-04 14:53:00	98.83	2019-07-04 15:14:00	84.35	2019-07-04 14:52:00	117.92	2019-07-04 14:52:00	121.96	2019-07-04 14:53:00	192.39	2019-07-04 15:14:00	174.03
2019-07-04 15:19:00	111.34	2019-07-04 14:57:00	174.51	2019-07-04 15:15:00	142.1	2019-07-04 14:58:00	97.83	2019-07-04 15:19:00	83.54	2019-07-04 14:57:00	117.79	2019-07-04 14:57:00	118.8	2019-07-04 14:58:00	193.02	2019-07-04 15:19:00	172.23
2019-07-04 15:24:00	112.83	2019-07-04 15:02:00	163.29	2019-07-04 15:20:00	142.85	2019-07-04 15:03:00	97.93	2019-07-04 15:24:00	84.74	2019-07-04 15:02:00	110.54	2019-07-04 15:02:00	117.7	2019-07-04 15:03:00	193.19	2019-07-04 15:24:00	172.23
2019-07-04 15:29:00	114.03	2019-07-04 15:07:00	159.31	2019-07-04 15:25:00	145.35	2019-07-04 15:08:00	99.73	2019-07-04 15:29:00	85.44	2019-07-04 15:07:00	109.46	2019-07-04 15:07:00	120	2019-07-04 15:08:00	192.39	2019-07-04 15:29:00	173.8
2019-07-04 15:34:00	114.93	2019-07-04 15:12:00	159.31	2019-07-04 15:30:00	152.56	2019-07-04 15:13:00	101.82	2019-07-04 15:34:00	86.04	2019-07-04 15:12:00	104.98	2019-07-04 15:12:00	120.2	2019-07-04 15:13:00	194.29	2019-07-04 15:34:00	173.8
2019-07-04 15:39:00	114.83	2019-07-04 15:17:00	159.31	2019-07-04 15:35:00	152.06	2019-07-04 15:18:00	110.9	2019-07-04 15:39:00	85.74	2019-07-04 15:17:00	103.3	2019-07-04 15:17:00	118.83	2019-07-04 15:18:00	197.33	2019-07-04 15:39:00	174.1
2019-07-04 15:44:00	113.33	2019-07-04 15:22:00	159.71	2019-07-04 15:40:00	149.36	2019-07-04 15:23:00	113.5	2019-07-04 15:44:00	85.04	2019-07-04 15:22:00	103.1	2019-07-04 15:22:00	119.13	2019-07-04 15:23:00	191.86	2019-07-04 15:44:00	173.13
2019-07-04 15:49:00	113.23	2019-07-04 15:27:00	160.61	2019-07-04 15:45:00	151.36	2019-07-04 15:28:00	109.9	2019-07-04 15:49:00	85.44	2019-07-04 15:27:00	104.68	2019-07-04 15:27:00	122.6	2019-07-04 15:28:00	192.56	2019-07-04 15:49:00	171.33
2019-07-04 15:54:00	112.93	2019-07-04 15:32:00	160.81	2019-07-04 15:50:00	156.12	2019-07-04 15:33:00	116.09	2019-07-04 15:54:00	86.44	2019-07-04 15:32:00	104.08	2019-07-04 15:32:00	122.6	2019-07-04 15:33:00	191.96	2019-07-04 15:54:00	170.93
2019-07-04 15:59:00	114.23	2019-07-04 15:37:00	161.21	2019-07-04 15:55:00	152.82	2019-07-04 15:38:00	103.1	2019-07-04 15:59:00	87.44	2019-07-04 15:37:00	104.68	2019-07-04 15:37:00	121.8	2019-07-04 15:38:00	191.36	2019-07-04 15:59:00	170.23
2019-07-04 16:04:00	115.33	2019-07-04 15:42:00	160.51	2019-07-04 16:00:00	158.17	2019-07-04 15:43:00	97.22	2019-07-04 16:04:00	88.63	2019-07-04 15:42:00	104.18	2019-07-04 15:42:00	118.7	2019-07-04 15:43:00	189.46	2019-07-04 16:04:00	169.33
2019-07-04 16:09:00	116.13	2019-07-04 15:47:00	159.71	2019-07-04 16:05:00	146.86	2019-07-04 15:48:00	98.12	2019-07-04 16:09:00	89.43	2019-07-04 15:47:00	102.58	2019-07-04 15:47:00	118.2	2019-07-04 15:48:00	190.19	2019-07-04 16:09:00	169.83
2019-07-04 16:14:00	116.23	2019-07-04 15:52:00	160.11	2019-07-04 16:10:00	156.87	2019-07-04 15:53:00	98.42	2019-07-04 16:14:00	89.63	2019-07-04 15:52:00	102.1	2019-07-04 15:52:00	118.4	2019-07-04 15:53:00	190.09	2019-07-04 16:14:00	170.93
2019-07-04 16:19:00	112.74	2019-07-04 15:57:00	159.81	2019-07-04 16:15:00	146.96	2019-07-04 15:58:00	99.22	2019-07-04 16:19:00	86.34	2019-07-04 15:57:00	102.5	2019-07-04 15:57:00	119.43	2019-07-04 15:58:00	190.99	2019-07-04 16:19:00	169.95
2019-07-04 16:24:00	111.44	2019-07-04 16:02:00	160.51	2019-07-04 16:20:00	136.6	2019-07-04 16:03:00	100.32	2019-07-04 16:24:00	84.84	2019-07-04 16:02:00	103.4	2019-07-04 16:02:00	121.1	2019-07-04 16:03:00	192.36	2019-07-04 16:24:00	168.95
2019-07-04 16:29:00	110.24	2019-07-04 16:07:00	163.01	2019-07-04 16:25:00	132.24	2019-07-04 16:08:00	100.42	2019-07-04 16:29:00	82.95	2019-07-04 16:07:00	104.3	2019-07-04 16:07:00	120.7	2019-07-04 16:08:00	191.69	2019-07-04 16:29:00	166.85
2019-07-04 16:34:00	113.34	2019-07-04 16:12:00	165.69	2019-07-04 16:30:00	133.54	2019-07-04 16:13:00	101.01	2019-07-04 16:34:00	83.97	2019-07-04 16:12:00	105.38	2019-07-04 16:12:00	122.5	2019-07-04 16:13:00	191.76	2019-07-04 16:34:00	166.45
2019-07-04 16:39:00	120.31	2019-07-04 16:17:00	162.29	2019-07-04 16:35:00	135.64	2019-07-04 16:18:00	97.92	2019-07-04 16:39:00	88.77	2019-07-04 16:17:00	104.1	2019-07-04 16:17:00	117.4	2019-07-04 16:18:00	187.99	2019-07-04 16:39:00	167.55
2019-07-04 16:44:00	119.31	2019-07-04 16:22:00	159.51	2019-07-04 16:40:00	136.34	2019-07-04 16:23:00	95.63	2019-07-04 16:44:00	91.35	2019-07-04 16:22:00	102.1	2019-07-04 16:22:00	116.33	2019-07-04 16:23:00	188.12	2019-07-04 16:44:00	168.95
2019-07-04 16:49:00	114.44	2019-07-04 16:27:00	156.53	2019-07-04 16:45:00	134.04	2019-07-04 16:28:00	94.63	2019-07-04 16:49:00	90.15	2019-07-04 16:27:00	99.83	2019-07-04 16:27:00	112.93	2019-07-04 16:28:00	188.82	2019-07-04 16:49:00	168.05
2019-07-04 16:54:00	112.54	2019-07-04 16:32:00	157.63	2019-07-04 16:50:00	131.64	2019-07-04 16:33:00	93.64	2019-07-04 16:54:00	88.25	2019-07-04 16:32:00	99.53	2019-07-04 16:32:00	115.13	2019-07-04 16:33:00	189.62	2019-07-04 16:54:00	168.25
2019-07-04 16:59:00	112.04	2019-07-04 16:37:00	161.83	2019-07-04 16:55:00	131.69	2019-07-04 16:38:00	97.03	2019-07-04 16:59:00	87.05	2019-07-04 16:37:00	100.83	2019-07-04 16:37:00	117.23	2019-07-04 16:38:00	189.69	2019-07-04 16:59:00	168.15
2019-07-04 17:04:00	110.16	2019-07-04 16:42:00	160.93	2019-07-04 17:00:00	131.89	2019-07-04 16:43:00	99.33	2019-07-04 17:04:00	85.87	2019-07-04 16:42:00	102.93	2019-07-04 16:42:00	115.03	2019-07-04 16:43:00	189.69	2019-07-04 17:04:00	164.67
2019-07-04 17:09:00	109.66	2019-07-04 16:47:00	158.05	2019-07-04 17:05:00	129.29	2019-07-04 16:48:00	96.34	2019-07-04 17:09:00	85.77	2019-07-04 16:47:00	104.23	2019-07-04 16:47:00	114.73	2019-07-04 16:48:00	186.92	2019-07-04 17:09:00	162.77
2019-07-04 17:14:00	112.34	2019-07-04 16:52:00	159.05	2019-07-04 17:10:00	128.59	2019-07-04 16:53:00	94.74	2019-07-04 17:14:00	88.57	2019-07-04 16:52:00	103.83	2019-07-04 16:52:00	114.93	2019-07-04 16:53:00	188.12	2019-07-04 17:14:00	165.45
2019-07-04 17:19:00	111.26	2019-07-04 16:57:00	161.93	2019-07-04 17:15:00	130.59	2019-07-04 16:58:00	95.83	2019-07-04 17:19:00	88.67	2019-07-04 16:57:00	104.13	2019-07-04 16:57:00	113.53	2019-07-04 16:58:00	187.52	2019-07-04 17:19:00	163.57
2019-07-04 17:24:00	109.36	2019-07-04 17:02:00	157.65	2019-07-04 17:20:00	127.84	2019-07-04 17:03:00	93.54	2019-07-04 17:24:00	87.07	2019-07-04 17:02:00	103.85	2019-07-04 17:02:00	111.96	2019-07-04 17:03:00	183.55	2019-07-04 17:24:00	162.17
2019-07-04 17:29:00	108.26	2019-07-04 17:07:00	156.25	2019-07-04 17:25:00	126.94	2019-07-04 17:08:00	92.04	2019-07-04 17:29:00	84.78	2019-07-04 17:07:00	102.95	2019-07-04 17:07:00	110.56	2019-07-04 17:08:00	184.85	2019-07-04 17:29:00	160.6
2019-07-04 17:34:00	106.48	2019-07-04 17:12:00	159.65	2019-07-04 17:30:00	125.28	2019-07-04 17:13:00	95.34	2019-07-04 17:34:00	83.18	2019-07-04 17:12:00	103.85	2019-07-04 17:12:00	112.86	2019-07-04 17:13:00	188.42	2019-07-04 17:34:00	158.5
2019-07-04 17:39:00	105.68	2019-07-04 17:17:00	159.35	2019-07-04 17:35:00	123.68	2019-07-04 17:18:00	94.84	2019-07-04 17:39:00	83.09	2019-07-04 17:17:00	105.45	2019-07-04 17:17:00	112.66	2019-07-04 17:18:00	184.12	2019-07-04 17:39:00	157.72
2019-07-04 17:44:00	106.29	2019-07-04 17:22:00	156.17	2019-07-04 17:40:00	122.98	2019-07-04 17:23:00	91.45	2019-07-04 17:44:00	85.29	2019-07-04 17:22:00	104.25	2019-07-04 17:22:00	110.36	2019-07-04 17:23:00	182.65	2019-07-04 17:44:00	158.82
2019-07-04 17:49:00	107.49	2019-07-04 17:27:00	155.37	2019-07-04 17:45:00	122.48	2019-07-04 17:28:00	91.15	2019-07-04 17:49:00	87.19	2019-07-04 17:27:00	103.45	2019-07-04 17:27:00	110.89	2019-07-04 17:28:00	182.58	2019-07-04 17:49:00	158.42
2019-07-04 17:54:00	108.29	2019-07-04 17:32:00	153.99	2019-07-04 17:50:00	122.83	2019-07-04 17:33:00	88.65	2019-07-04 17:54:00	87.89	2019-07-04 17:32:00	101.27	2019-07-04 17:32:00	108.69	2019-07-04 17:33:00	181.68	2019-07-04 17:54:00	158.52
2019-07-04 17:59:00	108.29	2019-07-04 17:37:00	152.39	2019-07-04 17:55:00	123.53	2019-07-04 17:38:00	86.86	2019-07-04 17:59:00	87.49	2019-07-04 17:37:00	100.17	2019-07-04 17:37:00	107.02	2019-07-04 17:38:00	183.8	2019-07-04 17:59:00	158.72
2019-07-04 18:04:00	107.69	2019-07-04 17:42:00	152.91	2019-07-04 18:00:00	123.03	2019-07-04 17:43:00	87.06	2019-07-04 18:04:00	86.79	2019-07-04 17:42:00	100.89	2019-07-04 17:42:00	106.52	2019-07-04 17:43:00	181.9	2019-07-04 18:04:00	159.62
2019-07-04 18:09:00	107.49	2019-07-04 17:47:00	153.91	2019-07-04 18:05:00	122.93	2019-07-04 17:48:00	87.56	2019-07-04 18:09:00	87.29	2019-07-04 17:47:00	102.39	2019-07-04 17:47:00	107.72	2019-07-04 17:48:00	182.9	2019-07-04 18:09:00	158.92
2019-07-04 18:14:00	107.79	2019-07-04 17:52:00	154.81	2019-07-04 18:10:00	122.83	2019-07-04 17:53:00	87.36	2019-07-04 18:14:00	88.49	2019-07-04 17:52:00	103.59	2019-07-04 17:52:00	108.72	2019-07-04 17:53:00	184.5	2019-07-04 18:14:00	159.02
2019-07-04 18:19:00	107.29	2019-07-04 17:57:00	154.61	2019-07-04 18:15:00	122.23	2019-07-04 17:58:00	87.16	2019-07-04 18:19:00	88.69	2019-07-04 17:57:00	104.19	2019-07-04 17:57:00	110.62	2019-07-04 17:58:00	183	2019-07-04 18:19:00	158.62
2019-07-04 18:24:00	107.31	2019-07-04 18:02:00	154.51	2019-07-04 18:20:00	121.23	2019-07-04 18:03:00	86.96	2019-07-04 18:24:00	88.59	2019-07-04 18:02:00	103.89	2019-07-04 18:02:00	108.82	2019-07-04 18:03:00	182.5	2019-07-04 18:24:00	157.25
2019-07-04 18:29:00	107.21	2019-07-04 18:07:00	154.21	2019-07-04 18:25:00	120.93	2019-07-04 18:08:00	86.56	2019-07-04 18:29:00	87.41	2019-07-04 18:07:00	103.69	2019-07-04 18:07:00	108.82	2019-07-04 18:08:00	182.5	2019-07-04 18:29:00	156.15
2019-07-04 18:34:00	105.31	2019-07-04 18:12:00	153.81	2019-07-04 18:30:00	120.37	2019-07-04 18:13:00	86.87	2019-07-04 18:34:00	86.21	2019-07-04 18:12:00	103.99	2019-07-04 18:12:00	109.62	2019-07-04 18:13:00	183.3	2019-07-04 18:34:00	154.97
2019-07-04 18:39:00	105.21	2019-07-04 18:17:00	154.81	2019-07-04 18:35:00	118.17	2019-07-04 18:18:00	86.26	2019-07-04 18:39:00	86.11	2019-07-04 18:17:00	103.99	2019-07-04 18:17:00	108.35	2019-07-04 18:18:00	181.63	2019-07-04 18:39:00	154.57
2019-07-04 18:44:00	104.03	2019-07-04 18:22:00	154.33	2019-07-04 18:40:00	117.67	2019-07-04 18:23:00	85.47	2019-07-04 18:44:00	86.12	2019-07-04 18:22:00	104.02	2019-07-04 18:22:00	108.95	2019-07-04 18:23:00	181.83	2019-07-04 18:44:00	152.87
2019-07-04 18:49:00	103.53	2019-07-04 18:27:00	154.61	2019-07-04 18:45:00	116.72	2019-07-04 18:28:00	84.47	2019-07-04 18:49:00	86.22	2019-07-04 18:27:00	103.92	2019-07-04 18:27:00	108.95	2019-07-04 18:28:00	181.63	2019-07-04 18:49:00	152.77
2019-07-04 18:54:00	102.95	2019-07-04 18:32:00	153.23	2019-07-04 18:50:00	115.22	2019-07-04 18:33:00	83.87	2019-07-04 18:54:00	85.73	2019-07-04 18:32:00	103.12	2019-07-04 18:32:00	107.75	2019-07-04 18:33:00	181.43	2019-07-04 18:54:00	151.39
2019-07-04 18:59:00	103.05	2019-07-04 18:37:00	151.53	2019-07-04 18:55:00	114.42	2019-07-04 18:38:00	82.77	2019-07-04 18:59:00	85.33	2019-07-04 18:37:00	102.02	2019-07-04 18:37:00	106.99	2019-07-04 18:38:00	181.63	2019-07-04 18:59:00	151.19
2019-07-04 19:04:00	102.75	2019-07-04 18:42:00	151.65	2019-07-04 19:00:00	113.46	2019-07-04 18:43:00	80.68	2019-07-04 19:04:00	85.13	2019-07-04 18:42:00	101.44	2019-07-04 18:42:00	105.49	2019-07-04 18:43:00	180.56	2019-07-04 19:04:00	151.19
2019-07-04 19:10:00	102.45	2019-07-04 18:47:00	151.05	2019-07-04 19:05:00	112.66	2019-07-04 18:48:00	80.58	2019-07-04 19:10:00	87.33	2019-07-04 18:47:00	101.44	2019-07-04 18:47:00	105.49	2019-07-04 18:48:00	181.06	2019-07-04 19:10:00	150.32
2019-07-04 19:15:00	101.75	2019-07-04 18:52:00	150.35	2019-07-04 19:10:00	112.16	2019-07-04 18:53:00	79.09	2019-07-04 19:15:00	88.23	2019-07-04 18:52:00	101.14	2019-07-04 18:52:00	104.32	2019-07-04 18:53:00	178.39	2019-07-04 19:15:00	148.12
2019-07-04 19:20:00	101.16	2019-07-04 18:57:00	149.27	2019-07-04 19:15:00	110.61	2019-07-04 18:58:00	78.59	2019-07-04 19:20:00	87.05	2019-07-04 18:57:00	100.56	2019-07-04 18:57:00	103.32	2019-07-04 18:58:00	179.59	2019-07-04 19:20:00	147.04
2019-07-04 19:25:00	100.36	2019-07-04 19:02:00	148.87	2019-07-04 19:20:00	108.91	2019-07-04 19:03:00	76.99	2019-07-04 19:25:00	85.05	2019-07-04 19:02:00	100.06	2019-07-04 19:02:00	104.12	2019-07-04 19:03:00	178.69	2019-07-04 19:25:00	148.74
2019-07-04 19:30:00	100.08	2019-07-04 19:07:00	148.29	2019-07-04 19:25:00	108.41	2019-07-04 19:08:00	76.7	2019-07-04 19:30:00	84.26	2019-07-04 19:07:00	99.46	2019-07-04 19:07:00	103.95	2019-07-04 19:08:00	178.42	2019-07-04 19:30:00	147.94
2019-07-04 19:35:00	100.08	2019-07-04 19:12:00	148.37	2019-07-04 19:30:00	108.11	2019-07-04 19:13:00	75.69	2019-07-04 19:35:00	84.56	2019-07-04 19:12:00	99.16	2019-07-04 19:12:00	104.05	2019-07-04 19:13:00	177.59	2019-07-04 19:35:00	146.87
2019-07-04 19:40:00	100.48	2019-07-04 19:17:00	146.79	2019-07-04 19:35:00	108.15	2019-07-04 19:18:00	74.3	2019-07-04 19:40:00	85.56	2019-07-04 19:17:00	98.18	2019-07-04 19:17:00	102.55	2019-07-04 19:18:00	176.52	2019-07-04 19:40:00	146.97
2019-07-04 19:45:00	99.1	2019-07-04 19:22:00	145.31	2019-07-04 19:40:00	107.95	2019-07-04 19:23:00	73.1	2019-07-04 19:45:00	85.77	2019-07-04 19:22:00	97.2	2019-07-04 19:22:00	101.08	2019-07-04 19:23:00	176.22	2019-07-04 19:45:00	144.57
2019-07-04 19:50:00	97.5	2019-07-04 19:27:00	146.11	2019-07-04 19:45:00	106.15	2019-07-04 19:28:00	72.81	2019-07-04 19:50:00	83.77	2019-07-04 19:27:00	97.6	2019-07-04 19:27:00	101.58	2019-07-04 19:28:00	176.85	2019-07-04 19:50:00	143.29
2019-07-04 19:55:00	96.3	2019-07-04 19:32:00	147.61	2019-07-04 19:50:00	104	2019-07-04 19:33:00	72.81	2019-07-04 19:55:00	81.69	2019-07-04 19:32:00	98.7	2019-07-04 19:32:00	102.18	2019-07-04 19:33:00	176.95	2019-07-04 19:55:00	143.41
2019-07-04 20:00:00	95.31	2019-07-04 19:37:00	148.91	2019-07-04 19:55:00	102.8	2019-07-04 19:38:00	72.72	2019-07-04 20:00:00	80.39	2019-07-04 19:37:00	99.8	2019-07-04 19:37:00	103.18	2019-07-04 19:38:00	177.25	2019-07-04 20:00:00	142.11
2019-07-04 20:05:00	94.71	2019-07-04 19:42:00	148.13	2019-07-04 20:01:00	101.8	2019-07-04 19:43:00	72.12	2019-07-04 20:05:00	79.9	2019-07-04 19:42:00	99.9	2019-07-04 19:42:00	101.98	2019-07-04 19:43:00	176.35	2019-07-04 20:05:00	141.21
2019-07-04 20:10:00	93.93	2019-07-04 19:47:00	147.13	2019-07-04 20:06:00	100.75	2019-07-04 19:48:00	70.72	2019-07-04 20:10:00	79.7	2019-07-04 19:47:00	98.8	2019-07-04 19:47:00	100.91	2019-07-04 19:48:00	175.48	2019-07-04 20:10:00	140.74
2019-07-04 20:15:00	94.23	2019-07-04 19:52:00	144.63	2019-07-04 20:11:00	99.45	2019-07-04 19:53:00	68.82	2019-07-04 20:15:00	80.81	2019-07-04 19:52:00	97.23	2019-07-04 19:52:00	99.41	2019-07-04 19:53:00	174.11	2019-07-04 20:15:00	140.24
2019-07-04 20:20:00	93.83	2019-07-04 19:57:00	143.64	2019-07-04 20:16:00	98.59	2019-07-04 19:58:00	67.93	2019-07-04 20:20:00	82.41	2019-07-04 19:57:00	96.03	2019-07-04 19:57:00	99.21	2019-07-04 19:58:00	173.91	2019-07-04 20:20:00	140.06
2019-07-04 20:25:00	94.25	2019-07-04 20:02:00	143.54	2019-07-04 20:21:00	98.29	2019-07-04 20:03:00	66.73	2019-07-04 20:25:00	82.91	2019-07-04 20:02:00	95.35	2019-07-04 20:02:00	98.44	2019-07-04 20:03:00	173.91	2019-07-04 20:25:00	141.06
2019-07-04 20:30:00	93.75	2019-07-04 20:07:00	144.66	2019-07-04 20:26:00	97.69	2019-07-04 20:08:00	66.03	2019-07-04 20:30:00	82.51	2019-07-04 20:07:00	95.55	2019-07-04 20:07:00	97.74	2019-07-04 20:08:00	173.23	2019-07-04 20:30:00	138.76
2019-07-04 20:35:00	92.76	2019-07-04 20:12:00	144.06	2019-07-04 20:31:00	96.59	2019-07-04 20:13:00	65.64	2019-07-04 20:35:00	81.23	2019-07-04 20:12:00	96.15	2019-07-04 20:12:00	97.48	2019-07-04 20:13:00	173.53	2019-07-04 20:35:00	137.98
2019-07-04 20:40:00	91.66	2019-07-04 20:17:00	144.68	2019-07-04 20:36:00	95.24	2019-07-04 20:18:00	65.04	2019-07-04 20:40:00	80.03	2019-07-04 20:17:00	96.67	2019-07-04 20:17:00	97.68	2019-07-04 20:18:00	172.83	2019-07-04 20:40:00	137.41
2019-07-04 20:45:00	90.76	2019-07-04 20:22:00	145.18	2019-07-04 20:41:00	94.04	2019-07-04 20:23:00	64.44	2019-07-04 20:45:00	78.54	2019-07-04 20:22:00	96.97	2019-07-04 20:22:00	97.18	2019-07-04 20:23:00	172.83	2019-07-04 20:45:00	136.61
2019-07-04 20:50:00	89.88	2019-07-04 20:27:00	144.78	2019-07-04 20:46:00	92.48	2019-07-04 20:28:00	63.85	2019-07-04 20:50:00	77.14	2019-07-04 20:27:00	97.07	2019-07-04 20:27:00	97.48	2019-07-04 20:28:00	172.06	2019-07-04 20:50:00	135.43
2019-07-04 20:55:00	89.48	2019-07-04 20:32:00	144.3	2019-07-04 20:51:00	91.08	2019-07-04 20:33:00	62.45	2019-07-04 20:55:00	76.75	2019-07-04 20:32:00	96.39	2019-07-04 20:32:00	96.91	2019-07-04 20:33:00	171.16	2019-07-04 20:55:00	134.03
2019-07-04 21:00:00	88.6	2019-07-04 20:37:00	141.6	2019-07-04 20:56:00	90.13	2019-07-04 20:38:00	61.25	2019-07-04 21:00:00	76.65	2019-07-04 20:37:00	95.19	2019-07-04 20:37:00	95.91	2019-07-04 20:38:00	170.29	2019-07-04 21:00:00	133.36
2019-07-04 21:05:00	88.1	2019-07-04 20:42:00	140.62	2019-07-04 21:01:00	88.83	2019-07-04 20:43:00	60.25	2019-07-04 21:05:00	76.47	2019-07-04 20:42:00	93.91	2019-07-04 20:42:00	95.44	2019-07-04 20:43:00	169.89	2019-07-04 21:05:00	133.16
2019-07-04 21:10:00	87.71	2019-07-04 20:47:00	138.52	2019-07-04 21:06:00	87.37	2019-07-04 20:48:00	59.05	2019-07-04 21:10:00	76.07	2019-07-04 20:47:00	92.71	2019-07-04 20:47:00	94.54	2019-07-04 20:48:00	169.22	2019-07-04 21:10:00	132.78
2019-07-04 21:15:00	87.31	2019-07-04 20:52:00	138.44	2019-07-04 21:11:00	86.57	2019-07-04 20:53:00	58.06	2019-07-04 21:15:00	75.57	2019-07-04 20:52:00	91.91	2019-07-04 20:52:00	94.17	2019-07-04 20:53:00	168.89	2019-07-04 21:15:00	132.28
2019-07-04 21:20:00	87.11	2019-07-04 20:57:00	138.54	2019-07-04 21:16:00	85.57	2019-07-04 20:58:00	56.66	2019-07-04 21:20:00	74.98	2019-07-04 20:57:00	91.34	2019-07-04 20:57:00	93.57	2019-07-04 20:58:00	168.52	2019-07-04 21:20:00	131.6
2019-07-04 21:25:00	86.63	2019-07-04 21:02:00	138.56	2019-07-04 21:21:00	84.82	2019-07-04 21:03:00	55.77	2019-07-04 21:25:00	75.08	2019-07-04 21:02:00	91.04	2019-07-04 21:02:00	92.6	2019-07-04 21:03:00	167.32	2019-07-04 21:25:00	131.3
2019-07-04 21:30:00	86.43	2019-07-04 21:07:00	137.66	2019-07-04 21:26:00	84.12	2019-07-04 21:08:00	54.97	2019-07-04 21:30:00	74.49	2019-07-04 21:07:00	90.96	2019-07-04 21:07:00	92.4	2019-07-04 21:08:00	167.15	2019-07-04 21:30:00	130.7
2019-07-04 21:35:00	85.95	2019-07-04 21:12:00	137.96	2019-07-04 21:31:00	83.36	2019-07-04 21:13:00	54.38	2019-07-04 21:35:00	74.39	2019-07-04 21:12:00	90.86	2019-07-04 21:12:00	92.1	2019-07-04 21:13:00	167.35	2019-07-04 21:35:00	130.73
2019-07-04 21:40:00	85.75	2019-07-04 21:17:00	137.58	2019-07-04 21:36:00	82.66	2019-07-04 21:18:00	53.58	2019-07-04 21:40:00	74.19	2019-07-04 21:17:00	90.68	2019-07-04 21:17:00	91.63	2019-07-04 21:18:00	166.55	2019-07-04 21:40:00	130.33
2019-07-04 21:45:00	85.55	2019-07-04 21:22:00	136.58	2019-07-04 21:41:00	82.06	2019-07-04 21:23:00	53.08	2019-07-04 21:45:00	74.09	2019-07-04 21:22:00	90.18	2019-07-04 21:22:00	91.73	2019-07-04 21:23:00	166.28	2019-07-04 21:45:00	129.85
2019-07-04 21:50:00	85.25	2019-07-04 21:27:00	136.9	2019-07-04 21:46:00	81.46	2019-07-04 21:28:00	51.99	2019-07-04 21:50:00	73.69	2019-07-04 21:27:00	89.98	2019-07-04 21:27:00	91.53	2019-07-04 21:28:00	165.51	2019-07-04 21:50:00	129.95
2019-07-04 21:55:00	84.76	2019-07-04 21:32:00	137.5	2019-07-04 21:51:00	81.21	2019-07-04 21:33:00	51.69	2019-07-04 21:55:00	73.6	2019-07-04 21:32:00	89.9	2019-07-04 21:32:00	90.97	2019-07-04 21:33:00	165.31	2019-07-04 21:55:00	128.85
2019-07-04 22:00:00	84.66	2019-07-04 21:37:00	136.3	2019-07-04 21:56:00	80.61	2019-07-04 21:38:00	50.9	2019-07-04 22:00:00	73.8	2019-07-04 21:37:00	89.6	2019-07-04 21:37:00	90.87	2019-07-04 21:38:00	165.41	2019-07-04 22:00:00	129.05
2019-07-04 22:05:00	84.36	2019-07-04 21:42:00	137.12	2019-07-04 22:01:00	80.15	2019-07-04 21:43:00	50.4	2019-07-04 22:05:00	73.6	2019-07-04 21:42:00	89.3	2019-07-04 21:42:00	90.67	2019-07-04 21:43:00	164.73	2019-07-04 22:05:00	127.77
2019-07-04 22:10:00	77.35	2019-07-04 21:47:00	137.42	2019-07-04 22:06:00	79.35	2019-07-04 21:48:00	49.6	2019-07-04 22:10:00	65.28	2019-07-04 21:47:00	89.13	2019-07-04 21:47:00	90.6	2019-07-04 21:48:00	164.63	2019-07-04 22:10:00	104.99
2019-07-04 22:15:00	76	2019-07-04 21:52:00	137.72	2019-07-04 22:11:00	66.54	2019-07-04 21:53:00	49.41	2019-07-04 22:15:00	61.81	2019-07-04 21:52:00	89.13	2019-07-04 21:52:00	90.5	2019-07-04 21:53:00	164.23	2019-07-04 22:15:00	104.04
2019-07-04 22:20:00	76.48	2019-07-04 21:57:00	137.74	2019-07-04 22:16:00	64.67	2019-07-04 21:58:00	48.81	2019-07-04 22:20:00	61.3	2019-07-04 21:57:00	89.03	2019-07-04 21:57:00	90.1	2019-07-04 21:58:00	163.93	2019-07-04 22:20:00	112.24
2019-07-04 22:25:00	76.96	2019-07-04 22:02:00	137.94	2019-07-04 22:21:00	69.43	2019-07-04 22:03:00	48.71	2019-07-04 22:25:00	60.48	2019-07-04 22:02:00	89.23	2019-07-04 22:02:00	90.13	2019-07-04 22:03:00	163.93	2019-07-04 22:25:00	119.22
2019-07-04 22:30:00	76.08	2019-07-04 22:07:00	125.52	2019-07-04 22:26:00	73.58	2019-07-04 22:08:00	41.35	2019-07-04 22:30:00	58.4	2019-07-04 22:07:00	82.19	2019-07-04 22:07:00	76.99	2019-07-04 22:08:00	136.88	2019-07-04 22:30:00	119.72
2019-07-04 22:35:00	74.8	2019-07-04 22:12:00	105.12	2019-07-04 22:31:00	73.08	2019-07-04 22:13:00	38.08	2019-07-04 22:35:00	56.51	2019-07-04 22:12:00	71	2019-07-04 22:12:00	65.55	2019-07-04 22:13:00	129.52	2019-07-04 22:35:00	116.24
2019-07-04 22:40:00	75.1	2019-07-04 22:17:00	97.54	2019-07-04 22:36:00	72.13	2019-07-04 22:18:00	39.09	2019-07-04 22:40:00	56.3	2019-07-04 22:17:00	66.63	2019-07-04 22:17:00	68.18	2019-07-04 22:18:00	139.82	2019-07-04 22:40:00	121.24
2019-07-04 22:45:00	78.05	2019-07-04 22:22:00	94.44	2019-07-04 22:41:00	75.78	2019-07-04 22:23:00	40.48	2019-07-04 22:45:00	57.77	2019-07-04 22:22:00	65.8	2019-07-04 22:22:00	74.58	2019-07-04 22:23:00	149.12	2019-07-04 22:45:00	134.39
2019-07-04 22:50:00	80.61	2019-07-04 22:27:00	91.82	2019-07-04 22:46:00	82.99	2019-07-04 22:28:00	41.17	2019-07-04 22:50:00	59.14	2019-07-04 22:27:00	64.88	2019-07-04 22:27:00	78.65	2019-07-04 22:28:00	154.19	2019-07-04 22:50:00	144.85
2019-07-04 22:55:00	82.48	2019-07-04 22:32:00	86.64	2019-07-04 22:51:00	89.2	2019-07-04 22:33:00	39.68	2019-07-04 22:55:00	60.32	2019-07-04 22:32:00	61.9	2019-07-04 22:32:00	75.38	2019-07-04 22:33:00	150.62	2019-07-04 22:55:00	152.6
2019-07-04 23:00:00	83.66	2019-07-04 22:37:00	83.74	2019-07-04 22:56:00	93.45	2019-07-04 22:38:00	39.68	2019-07-04 23:00:00	61	2019-07-04 22:37:00	60.43	2019-07-04 22:37:00	75.11	2019-07-04 22:38:00	153.52	2019-07-04 23:00:00	157.57
2019-07-04 23:05:00	82.66	2019-07-04 22:42:00	86.42	2019-07-04 23:01:00	95.81	2019-07-04 22:43:00	41.97	2019-07-04 23:05:00	59.7	2019-07-04 22:42:00	61.88	2019-07-04 22:42:00	84.75	2019-07-04 22:43:00	167.09	2019-07-04 23:05:00	155.27
2019-07-04 23:10:00	79.28	2019-07-04 22:47:00	91.88	2019-07-04 23:06:00	94.21	2019-07-04 22:48:00	45.25	2019-07-04 23:10:00	57.02	2019-07-04 22:47:00	65.64	2019-07-04 22:47:00	97.65	2019-07-04 22:48:00	179.24	2019-07-04 23:10:00	146.8
2019-07-04 23:15:00	76.31	2019-07-04 22:52:00	96.54	2019-07-04 23:11:00	87	2019-07-04 22:53:00	48.43	2019-07-04 23:15:00	54.24	2019-07-04 22:52:00	68.37	2019-07-04 22:52:00	105.79	2019-07-04 22:53:00	187.18	2019-07-04 23:15:00	137.55
2019-07-04 23:20:00	74.55	2019-07-04 22:57:00	99.9	2019-07-04 23:16:00	82.75	2019-07-04 22:58:00	51.31	2019-07-04 23:20:00	52.46	2019-07-04 22:57:00	70.03	2019-07-04 22:57:00	110.56	2019-07-04 22:58:00	192.32	2019-07-04 23:20:00	130.67
2019-07-04 23:25:00	73.56	2019-07-04 23:02:00	100.38	2019-07-04 23:21:00	79.59	2019-07-04 23:03:00	51.7	2019-07-04 23:25:00	51.27	2019-07-04 23:02:00	69.93	2019-07-04 23:02:00	111.43	2019-07-04 23:03:00	191.42	2019-07-04 23:25:00	126.99
2019-07-04 23:30:00	72.96	2019-07-04 23:07:00	95.9	2019-07-04 23:26:00	77.84	2019-07-04 23:08:00	49.01	2019-07-04 23:30:00	50.68	2019-07-04 23:07:00	66.85	2019-07-04 23:07:00	104.66	2019-07-04 23:08:00	184.92	2019-07-04 23:30:00	125.32
2019-07-04 23:35:00	72.68	2019-07-04 23:12:00	88.34	2019-07-04 23:31:00	76.58	2019-07-04 23:13:00	45.03	2019-07-04 23:35:00	50.1	2019-07-04 23:12:00	62.17	2019-07-04 23:12:00	94.02	2019-07-04 23:13:00	176.88	2019-07-04 23:35:00	124.44
2019-07-04 23:40:00	72.6	2019-07-04 23:17:00	82.16	2019-07-04 23:36:00	75.93	2019-07-04 23:18:00	42.35	2019-07-04 23:40:00	50	2019-07-04 23:17:00	58.81	2019-07-04 23:17:00	87.15	2019-07-04 23:18:00	171.61	2019-07-04 23:40:00	125.14
2019-07-04 23:45:00	74.96	2019-07-04 23:22:00	78.1	2019-07-04 23:41:00	75.83	2019-07-04 23:23:00	40.86	2019-07-04 23:45:00	51.78	2019-07-04 23:22:00	56.66	2019-07-04 23:22:00	83.22	2019-07-04 23:23:00	169.06	2019-07-04 23:45:00	135.62
2019-07-04 23:50:00	78.43	2019-07-04 23:27:00	75.72	2019-07-04 23:46:00	82.14	2019-07-04 23:28:00	40.07	2019-07-04 23:50:00	54.46	2019-07-04 23:27:00	55.28	2019-07-04 23:27:00	81.15	2019-07-04 23:28:00	168.09	2019-07-04 23:50:00	148.67
2019-07-04 23:55:00	81.5	2019-07-04 23:32:00	74.12	2019-07-04 23:51:00	89.35	2019-07-04 23:33:00	39.57	2019-07-04 23:55:00	56.83	2019-07-04 23:32:00	54.28	2019-07-04 23:32:00	79.75	2019-07-04 23:33:00	168.09	2019-07-04 23:55:00	158.42
2019-07-05	82.98	2019-07-04 23:37:00	72.84	2019-07-04 23:56:00	94.6	2019-07-04 23:38:00	39.28	2019-07-05	58.4	2019-07-04 23:37:00	53.6	2019-07-04 23:37:00	78.98	2019-07-04 23:38:00	168.22	2019-07-05	164.97
2019-07-05 00:05:00	83.56	2019-07-04 23:42:00	74.04	2019-07-05 00:01:00	98.31	2019-07-04 23:43:00	40.18	2019-07-05 00:05:00	58.9	2019-07-04 23:42:00	54.1	2019-07-04 23:42:00	81.98	2019-07-04 23:43:00	175.22	2019-07-05 00:05:00	165.97
2019-07-05 00:10:00	81.48	2019-07-04 23:47:00	83.6	2019-07-05 00:06:00	99.11	2019-07-04 23:48:00	43.46	2019-07-05 00:10:00	57.3	2019-07-04 23:47:00	59.06	2019-07-04 23:47:00	97.19	2019-07-04 23:48:00	189.86	2019-07-05 00:10:00	158.8
2019-07-05 00:15:00	78	2019-07-04 23:52:00	91.44	2019-07-05 00:11:00	94.65	2019-07-04 23:53:00	47.03	2019-07-05 00:15:00	54.33	2019-07-04 23:52:00	63.09	2019-07-04 23:52:00	106.62	2019-07-04 23:53:00	198.71	2019-07-05 00:15:00	149.42
2019-07-05 00:20:00	75.43	2019-07-04 23:57:00	96.42	2019-07-05 00:16:00	87.15	2019-07-04 23:58:00	50.02	2019-07-05 00:20:00	52.06	2019-07-04 23:57:00	66.07	2019-07-04 23:57:00	113.29	2019-07-04 23:58:00	203.65	2019-07-05 00:20:00	139.97
2019-07-05 00:25:00	73.85	2019-07-05 00:02:00	100.1	2019-07-05 00:21:00	82.89	2019-07-05 00:03:00	52.2	2019-07-05 00:25:00	50.37	2019-07-05 00:02:00	68.03	2019-07-05 00:02:00	117.63	2019-07-05 00:03:00	206.12	2019-07-05 00:25:00	132.69
2019-07-05 00:30:00	72.76	2019-07-05 00:07:00	99.7	2019-07-05 00:26:00	79.64	2019-07-05 00:08:00	51.2	2019-07-05 00:30:00	49.38	2019-07-05 00:07:00	67.43	2019-07-05 00:07:00	115.63	2019-07-05 00:08:00	201.22	2019-07-05 00:30:00	129.42
2019-07-05 00:35:00	72.08	2019-07-05 00:12:00	92.62	2019-07-05 00:31:00	77.18	2019-07-05 00:13:00	47.42	2019-07-05 00:35:00	48.7	2019-07-05 00:12:00	63.55	2019-07-05 00:12:00	104.96	2019-07-05 00:13:00	192.15	2019-07-05 00:35:00	127.74
2019-07-05 00:40:00	71.9	2019-07-05 00:17:00	85.26	2019-07-05 00:36:00	75.63	2019-07-05 00:18:00	43.94	2019-07-05 00:40:00	48.51	2019-07-05 00:17:00	59.39	2019-07-05 00:17:00	94.55	2019-07-05 00:18:00	184.61	2019-07-05 00:40:00	128.04
2019-07-05 00:45:00	74.56	2019-07-05 00:22:00	79.58	2019-07-05 00:41:00	75.53	2019-07-05 00:23:00	41.66	2019-07-05 00:45:00	50.38	2019-07-05 00:22:00	56.44	2019-07-05 00:22:00	88.19	2019-07-05 00:23:00	179.54	2019-07-05 00:45:00	139.62
2019-07-05 00:50:00	77.93	2019-07-05 00:27:00	75.32	2019-07-05 00:46:00	81.54	2019-07-05 00:28:00	40.37	2019-07-05 00:50:00	53.06	2019-07-05 00:27:00	54.36	2019-07-05 00:27:00	83.85	2019-07-05 00:28:00	176.89	2019-07-05 00:50:00	153.87
2019-07-05 00:55:00	80.81	2019-07-05 00:32:00	72.62	2019-07-05 00:51:00	88.59	2019-07-05 00:33:00	39.48	2019-07-05 00:55:00	55.53	2019-07-05 00:32:00	53	2019-07-05 00:32:00	81.38	2019-07-05 00:33:00	175.72	2019-07-05 00:55:00	164.42
2019-07-05 01:00:00	82.48	2019-07-05 00:37:00	71.04	2019-07-05 00:56:00	94	2019-07-05 00:38:00	39.08	2019-07-05 01:00:00	57.42	2019-07-05 00:37:00	52.1	2019-07-05 00:37:00	79.68	2019-07-05 00:38:00	175.32	2019-07-05 01:00:00	170.7
2019-07-05 01:05:00	83.58	2019-07-05 00:42:00	72.24	2019-07-05 01:01:00	98.25	2019-07-05 00:43:00	39.98	2019-07-05 01:05:00	58.6	2019-07-05 00:42:00	52.7	2019-07-05 00:42:00	83.28	2019-07-05 00:43:00	182.22	2019-07-05 01:05:00	174.07
2019-07-05 01:10:00	82.68	2019-07-05 00:47:00	81.6	2019-07-05 01:06:00	100.11	2019-07-05 00:48:00	43.06	2019-07-05 01:10:00	57.7	2019-07-05 00:47:00	57.36	2019-07-05 00:47:00	97.52	2019-07-05 00:48:00	195.86	2019-07-05 01:10:00	168.87
2019-07-05 01:15:00	79.3	2019-07-05 00:52:00	89.76	2019-07-05 01:11:00	97.51	2019-07-05 00:53:00	46.64	2019-07-05 01:15:00	55.03	2019-07-05 00:52:00	61.49	2019-07-05 00:52:00	108.15	2019-07-05 00:53:00	205.11	2019-07-05 01:15:00	157.52
2019-07-05 01:20:00	76.21	2019-07-05 00:57:00	95.24	2019-07-05 01:16:00	89.3	2019-07-05 00:58:00	49.32	2019-07-05 01:20:00	52.34	2019-07-05 00:57:00	64.57	2019-07-05 00:57:00	114.69	2019-07-05 00:58:00	209.78	2019-07-05 01:20:00	148.05
2019-07-05 01:25:00	74.15	2019-07-05 01:02:00	99.6	2019-07-05 01:21:00	83.49	2019-07-05 01:03:00	51.81	2019-07-05 01:25:00	50.47	2019-07-05 01:02:00	66.93	2019-07-05 01:02:00	119.06	2019-07-05 01:03:00	212.35	2019-07-05 01:25:00	139.97
2019-07-05 01:30:00	72.86	2019-07-05 01:07:00	101.2	2019-07-05 01:26:00	80.54	2019-07-05 01:08:00	52.11	2019-07-05 01:30:00	49.38	2019-07-05 01:07:00	67.73	2019-07-05 01:07:00	119.53	2019-07-05 01:08:00	209.72	2019-07-05 01:30:00	135.82
2019-07-05 01:35:00	72.08	2019-07-05 01:12:00	96.92	2019-07-05 01:31:00	77.88	2019-07-05 01:13:00	49.22	2019-07-05 01:35:00	48.5	2019-07-05 01:12:00	65.15	2019-07-05 01:12:00	112.06	2019-07-05 01:13:00	202.15	2019-07-05 01:35:00	133.64
2019-07-05 01:40:00	71.9	2019-07-05 01:17:00	88.44	2019-07-05 01:36:00	76.23	2019-07-05 01:18:00	45.23	2019-07-05 01:40:00	48.1	2019-07-05 01:17:00	60.57	2019-07-05 01:17:00	99.42	2019-07-05 01:18:00	193.41	2019-07-05 01:40:00	133.54
2019-07-05 01:45:00	74.36	2019-07-05 01:22:00	82.08	2019-07-05 01:41:00	75.93	2019-07-05 01:23:00	42.55	2019-07-05 01:45:00	49.78	2019-07-05 01:22:00	57.11	2019-07-05 01:22:00	91.49	2019-07-05 01:23:00	187.54	2019-07-05 01:45:00	145.42
2019-07-05 01:50:00	77.83	2019-07-05 01:27:00	77.2	2019-07-05 01:46:00	81.94	2019-07-05 01:28:00	40.87	2019-07-05 01:50:00	52.46	2019-07-05 01:27:00	54.76	2019-07-05 01:27:00	86.42	2019-07-05 01:28:00	184.16	2019-07-05 01:50:00	159.67
2019-07-05 01:55:00	80.51	2019-07-05 01:32:00	74.02	2019-07-05 01:51:00	88.69	2019-07-05 01:33:00	39.88	2019-07-05 01:55:00	54.93	2019-07-05 01:32:00	53.08	2019-07-05 01:32:00	83.35	2019-07-05 01:33:00	182.59	2019-07-05 01:55:00	170.02
2019-07-05 02:00:00	82.1	2019-07-05 01:37:00	71.94	2019-07-05 01:56:00	94.1	2019-07-05 01:38:00	39.38	2019-07-05 02:00:00	56.62	2019-07-05 01:37:00	52.1	2019-07-05 01:37:00	81.78	2019-07-05 01:38:00	182.22	2019-07-05 02:00:00	176.1
2019-07-05 02:05:00	83.38	2019-07-05 01:42:00	72.74	2019-07-05 02:01:00	98.05	2019-07-05 01:43:00	40.28	2019-07-05 02:05:00	57.8	2019-07-05 01:42:00	52.5	2019-07-05 01:42:00	85.28	2019-07-05 01:43:00	189.22	2019-07-05 02:05:00	179.67
2019-07-05 02:10:00	82.68	2019-07-05 01:47:00	81.2	2019-07-05 02:06:00	100.21	2019-07-05 01:48:00	43.26	2019-07-05 02:10:00	57.2	2019-07-05 01:47:00	56.56	2019-07-05 01:47:00	98.42	2019-07-05 01:48:00	201.36	2019-07-05 02:10:00	175.5
2019-07-05 02:15:00	79.5	2019-07-05 01:52:00	89.16	2019-07-05 02:11:00	98.11	2019-07-05 01:53:00	46.54	2019-07-05 02:15:00	54.43	2019-07-05 01:52:00	60.81	2019-07-05 01:52:00	109.25	2019-07-05 01:53:00	209.94	2019-07-05 02:15:00	163.72
2019-07-05 02:20:00	76.11	2019-07-05 01:57:00	94.84	2019-07-05 02:16:00	90	2019-07-05 01:58:00	49.33	2019-07-05 02:20:00	51.74	2019-07-05 01:57:00	63.97	2019-07-05 01:57:00	115.99	2019-07-05 01:58:00	214.68	2019-07-05 02:20:00	153.05
2019-07-05 02:25:00	74.15	2019-07-05 02:02:00	99.02	2019-07-05 02:21:00	83.49	2019-07-05 02:03:00	51.61	2019-07-05 02:25:00	49.87	2019-07-05 02:02:00	66.15	2019-07-05 02:02:00	120.06	2019-07-05 02:03:00	217.05	2019-07-05 02:25:00	145.59
2019-07-05 02:31:00	72.86	2019-07-05 02:07:00	101.3	2019-07-05 02:26:00	79.68	2019-07-05 02:08:00	52.21	2019-07-05 02:31:00	48.68	2019-07-05 02:07:00	67.23	2019-07-05 02:07:00	121.46	2019-07-05 02:08:00	215.25	2019-07-05 02:31:00	141.22
2019-07-05 02:36:00	72.08	2019-07-05 02:12:00	98	2019-07-05 02:31:00	77.58	2019-07-05 02:13:00	49.72	2019-07-05 02:36:00	47.88	2019-07-05 02:12:00	65.25	2019-07-05 02:12:00	115.46	2019-07-05 02:13:00	208.35	2019-07-05 02:36:00	139.32
2019-07-05 02:41:00	72.28	2019-07-05 02:17:00	88.94	2019-07-05 02:36:00	76.33	2019-07-05 02:18:00	45.54	2019-07-05 02:41:00	47.7	2019-07-05 02:17:00	60.49	2019-07-05 02:17:00	102.12	2019-07-05 02:18:00	199.11	2019-07-05 02:41:00	140.84
2019-07-05 02:46:00	75.26	2019-07-05 02:22:00	81.78	2019-07-05 02:42:00	77.43	2019-07-05 02:23:00	42.65	2019-07-05 02:46:00	49.78	2019-07-05 02:22:00	56.64	2019-07-05 02:22:00	92.79	2019-07-05 02:23:00	193.14	2019-07-05 02:46:00	154.22
2019-07-05 02:51:00	78.63	2019-07-05 02:27:00	76.9	2019-07-05 02:47:00	83.84	2019-07-05 02:28:00	41.06	2019-07-05 02:51:00	52.36	2019-07-05 02:27:00	54.16	2019-07-05 02:27:00	87.92	2019-07-05 02:28:00	189.96	2019-07-05 02:51:00	168.07
2019-07-05 02:56:00	80.8	2019-07-05 02:32:00	73.92	2019-07-05 02:52:00	90.15	2019-07-05 02:33:00	40.17	2019-07-05 02:56:00	54.53	2019-07-05 02:32:00	52.68	2019-07-05 02:32:00	85.15	2019-07-05 02:33:00	188.59	2019-07-05 02:56:00	177.12
2019-07-05 03:01:00	82.28	2019-07-05 02:37:00	71.94	2019-07-05 02:57:00	95.3	2019-07-05 02:38:00	39.58	2019-07-05 03:01:00	56.12	2019-07-05 02:37:00	51.7	2019-07-05 02:37:00	83.68	2019-07-05 02:38:00	188.52	2019-07-05 03:01:00	181.9
2019-07-05 03:06:00	83.38	2019-07-05 02:42:00	74.52	2019-07-05 03:02:00	98.35	2019-07-05 02:43:00	40.87	2019-07-05 03:06:00	57	2019-07-05 02:42:00	52.78	2019-07-05 02:42:00	89.58	2019-07-05 02:43:00	196.92	2019-07-05 03:06:00	183.6
2019-07-05 03:11:00	82.28	2019-07-05 02:47:00	82.88	2019-07-05 03:07:00	99.91	2019-07-05 02:48:00	43.86	2019-07-05 03:11:00	56.1	2019-07-05 02:47:00	57.14	2019-07-05 02:47:00	102.39	2019-07-05 02:48:00	207.46	2019-07-05 03:11:00	178.7
2019-07-05 03:16:00	78.9	2019-07-05 02:52:00	90.16	2019-07-05 03:12:00	97.05	2019-07-05 02:53:00	47.14	2019-07-05 03:16:00	53.33	2019-07-05 02:52:00	60.89	2019-07-05 02:52:00	112.22	2019-07-05 02:53:00	215.31	2019-07-05 03:16:00	166.32
2019-07-05 03:21:00	75.83	2019-07-05 02:57:00	95.44	2019-07-05 03:17:00	88.45	2019-07-05 02:58:00	49.82	2019-07-05 03:21:00	50.76	2019-07-05 02:57:00	63.67	2019-07-05 02:57:00	117.99	2019-07-05 02:58:00	219.48	2019-07-05 03:21:00	156.67
2019-07-05 03:26:00	74.15	2019-07-05 03:02:00	99.42	2019-07-05 03:22:00	82.24	2019-07-05 03:03:00	51.81	2019-07-05 03:26:00	49.17	2019-07-05 03:02:00	65.75	2019-07-05 03:02:00	121.66	2019-07-05 03:03:00	220.65	2019-07-05 03:26:00	149.99
2019-07-05 03:31:00	72.96	2019-07-05 03:07:00	101	2019-07-05 03:27:00	79.78	2019-07-05 03:08:00	52.01	2019-07-05 03:31:00	48.08	2019-07-05 03:07:00	66.43	2019-07-05 03:07:00	122.26	2019-07-05 03:08:00	217.85	2019-07-05 03:31:00	146.02
2019-07-05 03:36:00	72.28	2019-07-05 03:12:00	97.02	2019-07-05 03:32:00	77.53	2019-07-05 03:13:00	49.42	2019-07-05 03:36:00	47.4	2019-07-05 03:12:00	64.05	2019-07-05 03:12:00	115.16	2019-07-05 03:13:00	211.05	2019-07-05 03:36:00	143.82
2019-07-05 03:41:00	72.48	2019-07-05 03:17:00	88.16	2019-07-05 03:37:00	76.13	2019-07-05 03:18:00	45.14	2019-07-05 03:41:00	47.3	2019-07-05 03:17:00	59.19	2019-07-05 03:17:00	101.62	2019-07-05 03:18:00	202.21	2019-07-05 03:41:00	145.44
2019-07-05 03:46:00	75.85	2019-07-05 03:22:00	81.38	2019-07-05 03:42:00	78.43	2019-07-05 03:23:00	42.66	2019-07-05 03:46:00	49.57	2019-07-05 03:22:00	55.84	2019-07-05 03:22:00	93.59	2019-07-05 03:23:00	196.94	2019-07-05 03:46:00	159.59
2019-07-05 03:51:00	78.81	2019-07-05 03:27:00	77.3	2019-07-05 03:47:00	85.34	2019-07-05 03:28:00	41.36	2019-07-05 03:51:00	52.04	2019-07-05 03:27:00	53.56	2019-07-05 03:27:00	89.42	2019-07-05 03:28:00	194.46	2019-07-05 03:51:00	172.27
2019-07-05 03:56:00	80.9	2019-07-05 03:32:00	74.52	2019-07-05 03:52:00	91.55	2019-07-05 03:33:00	40.47	2019-07-05 03:56:00	53.93	2019-07-05 03:32:00	52.18	2019-07-05 03:32:00	86.95	2019-07-05 03:33:00	193.29	2019-07-05 03:56:00	180.12
2019-07-05 04:01:00	82.38	2019-07-05 03:37:00	72.94	2019-07-05 03:57:00	95.9	2019-07-05 03:38:00	40.08	2019-07-05 04:01:00	55.12	2019-07-05 03:37:00	51.3	2019-07-05 03:37:00	85.78	2019-07-05 03:38:00	193.02	2019-07-05 04:01:00	183.62
2019-07-05 04:06:00	83.38	2019-07-05 03:42:00	75.82	2019-07-05 04:02:00	98.75	2019-07-05 03:43:00	41.37	2019-07-05 04:06:00	55.9	2019-07-05 03:42:00	52.78	2019-07-05 03:42:00	92.35	2019-07-05 03:43:00	201.19	2019-07-05 04:06:00	185.1
[truncated: 2,751 more rows]

## Sheet: TRLC_MIS
pot_ID	cultivar	irrigation	myk	intersects	mycorrhized	TRLC
CTR_MIS_AM1_1	MIS	CTR	AM1	150	29	19.33
CTR_MIS_AM1_5	MIS	CTR	AM1	150	28	18.67
CTR_MIS_AM1_6	MIS	CTR	AM1	150	9	6
[truncated: 33 more rows]

## Sheet: TRLC_CHA
pot_ID	cultivar	irrigation	myk	intersect	mycorrhized	TRLC
[truncated: 36 more rows]

[truncated: 14 more sheets: Biomass_T1_MIS, Biomass_T1_CHA, Biomass_T2_MIS, Biomass_T2_CHA, CN_content_veg_biomass_MIS, CN_content_veg_biomass_CHA, CN_content_ears_MIS, CN_content_ears_CHA, P_content_veg_biomass_MIS, P_content_veg_biomass_CHA, P_content_ears_MIS, P_content_ears_CHA, myc_growth_depen_MIS, myc_growth_depen_CHA]
